# Supplementary material for: Reduced Glucose Sensation Can Increase the Fitness of Saccharomyces cerevisiae Lacking Mitochondrial DNA
Source: PLoS One. 2016 Jan 11;11(1):e0146511. doi: 10.1371/journal.pone.0146511 (PMC4709096; doi:10.1371/journal.pone.0146511)
Supplement: S1 Table — (XLSX) [file pone.0146511.s010.xlsx]

## Sheet: Expression (FPKM)
S1 Table - RNA-Seq data
Gene expression across samples
gene_id	gene_short_name	locus	WT + 2µ-URA3 vector with mtDNA (FPKM)	WT + 2µ-URA3 vector without mtDNA (FPKM)	WT + 2µ-URA3-TIP41 without mtDNA (FPKM)	WT + 2µ-URA3-PDE2 without mtDNA (FPKM)
HRA1	HRA1	chrI:94686-99868	10.4115	4.88248	7.90283	3.94653
ICR1	ICR1	chrIX:393883-397082	8.78593	8.66437	6.43255	5.04595
IRT1	IRT1	chrX:605935-607424	7.40299	9.21102	8.98309	8.1169
LSR1	LSR1	chrII:680687-681862	11.1603	49.5648	51.4799	57.8694
NME1	NME1	chrXIV:585586-585926	57.5807	66.2698	95.1623	125.665
PWR1	PWR1	chrIX:393883-397082	0	0	0	0
Q0010	Q0010	chrmt:3951-4415	0	0	0	0
Q0017	Q0017	chrmt:3951-4415	0	0	0	0
Q0020	15S_RRNA	chrmt:6545-8194	0.127978	0	0	0
Q0032	Q0032	chrmt:11666-11957	0	0	0	0
Q0045	COX1	chrmt:13817-26701	0	0	0	0
Q0050	AI1	chrmt:13817-26701	0.41042	0	0	0
Q0055	AI2	chrmt:13817-26701	0	0	0	0
Q0060	AI3	chrmt:13817-26701	0	0	0	0
Q0065	AI4	chrmt:13817-26701	0	0	0	0
Q0070	AI5_ALPHA	chrmt:13817-26701	0	0	0	0
Q0075	AI5_BETA	chrmt:13817-26701	0	0	0	0
Q0080	ATP8	chrmt:27665-27812	0	0	0	0
Q0085	ATP6	chrmt:28486-29266	0	0	0	0
Q0092	Q0092	chrmt:30873-31014	0	0	0	0
Q0105	COB	chrmt:36539-43647	0.17816	0	0	0
Q0110	BI2	chrmt:36539-43647	0	0	0	0
Q0115	BI3	chrmt:36539-43647	0	0	0	0
Q0120	BI4	chrmt:36539-43647	5.408e-06	0	0	0
Q0130	OLI1	chrmt:46722-46953	0	0	0	0
Q0140	VAR1	chrmt:48900-50097	0	0	0	0
Q0142	Q0142	chrmt:51051-51228	0	0	0	0
Q0143	Q0143	chrmt:51276-51429	0	0	0	0
Q0144	Q0144	chrmt:54108-54438	0	0	0	0
Q0158	21S_RRNA	chrmt:58008-62447	0.661196	0	0	0
Q0160	SCEI	chrmt:58008-62447	0	0	0	0
Q0182	Q0182	chrmt:65769-66179	0	0	0	0
Q0250	COX2	chrmt:73757-75984	0	0	0	0
Q0255	Q0255	chrmt:73757-75984	0	0	0	0
Q0275	COX3	chrmt:79212-80022	0	0	0	0
Q0285	RPM1	chrmt:85294-85777	0.516587	0	0	0
Q0297	Q0297	chrmt:85294-85777	0	0	0	0
RDN18-1	RDN18-1	chrXII:451785-457732	0	0	0	0
RDN18-2	RDN18-2	chrXII:460922-466869	0	0	0	0
RDN25-1	RDN25-1	chrXII:451785-457732	0	0	0	0
RDN25-2	RDN25-2	chrXII:460922-466869	0	0	0	0
RDN37-1	RDN37-1	chrXII:451785-457732	0	0	0	0
RDN37-2	RDN37-2	chrXII:460922-466869	0	0	0	0
RDN5-1	RDN5-1	chrXII:459675-459796	0	0	0	0
RDN5-2	RDN5-2	chrXII:468812-468958	0	0	0	0
RDN5-3	RDN5-3	chrXII:472464-472610	0	0	0	0
RDN5-4	RDN5-4	chrXII:482044-482190	0	0	0	0
RDN5-5	RDN5-5	chrXII:485696-485842	0	0	0	0
RDN5-6	RDN5-6	chrXII:489348-489469	0	0	0	0
RDN58-1	RDN58-1	chrXII:451785-457732	0	0	0	0
RDN58-2	RDN58-2	chrXII:460922-466869	0	0	0	0
RME2	RME2	chrVII:141897-144120	5.25372	8.53205	8.64534	9.19488
RME3	RME3	chrVII:33097-35212	4.38895	5.27801	3.1376	2.81879
RNA170	RNA170	chrXIII:667287-667456	4.16762	15.6041	7.13845	6.52598
RPR1	RPR1	chrV:117666-118035	14.7106	38.4984	35.6111	51.3246
RUF20	RUF20	chrVI:131060-131503	10.0606	13.6496	12.8345	15.0148
RUF21	RUF21	chrVI:57814-58521	0	0.347013	0	0.292083
RUF22	RUF22	chrVI:199298-199813	0	1.15018	0	0.45302
RUF23	RUF23	chrVI:221713-221967	3.57395	3.15411	2.75381	1.72004
RUF5-1	RUF5-1	chrVIII:212408-213118	0	0	0	0
RUF5-2	RUF5-2	chrVIII:214406-215116	0	0	0	0
SCR1	SCR1	chrV:441986-442508	71.9123	171.311	232.997	266.003
snR10	SNR10	chrVII:345835-346230	217.787	340.551	380.365	415.226
snR11	SNR11	chrXIII:652274-652532	94.2054	164.874	122.262	137.52
snR128	SNR128	chrX:139565-139691	1048.51	1719.56	1679.75	1597.57
snR13	SNR13	chrIV:1402918-1403042	407.53	511.144	762.268	1084.79
snR14	SNR14	chrV:167426-167586	31.1897	29.194	28.055	43.9604
snR161	SNR161	chrII:307184-307345	17.2903	62.6638	61.4879	68.0072
snR17a	SNR17A	chrXV:779869-780596	26.8863	64.5477	93.4753	109.603
snR17b	SNR17B	chrXVI:281055-281517	17.1409	33.2988	35.3955	52.7898
snR18	SNR18	chrI:142173-143160	615.523	706.638	187.004	178.203
snR189	SNR189	chrIII:178609-178798	63.6792	190.705	85.759	178.796
snR19	SNR19	chrXIV:230104-230672	16.0743	83.4321	67.8543	96.2175
snR190	SNR190	chrX:139760-139950	46.518	85.6128	118.807	50.5674
snR191	SNR191	chrXIV:721119-723112	28.7965	26.3641	25.3907	40.0484
snR24	SNR24	chrXIII:499455-500688	0	0	0	0
snR3	SNR3	chrX:663748-663942	131.026	224.74	215.363	189.568
snR30	SNR30	chrXII:198783-199389	133.086	286.755	274.041	230.223
snR31	SNR31	chrXV:841957-842182	176.243	262.385	218.616	250.16
snR32	SNR32	chrVIII:381539-381727	99.7871	224.968	225.834	237.757
snR33	SNR33	chrIII:142363-142546	344.635	661.137	510.923	564.472
snR34	SNR34	chrXII:899179-899382	142.402	242.877	290.016	237.685
snR35	SNR35	chrXV:759325-759529	228.034	336.857	227.964	211.079
snR36	SNR36	chrXV:680684-680866	10.3847	12.4007	42.8355	30.358
snR37	SNR37	chrX:228093-228479	165.367	321.063	282.701	283.954
snR38	SNR38	chrXI:282890-284455	0	0	0	354.05
snR39	SNR39	chrVII:364334-365996	340.13	1019.71	1194.46	0
snR39B	SNR39B	chrVII:366373-366469	0	0	632.533	2902.91
snR4	SNR4	chrV:424697-424883	425.347	1001.99	859.316	915.2
snR40	SNR40	chrXIV:89209-89306	906.87	285.693	1693.14	575.056
snR41	SNR41	chrXVI:719147-719242	242.826	996.003	0	843.135
snR42	SNR42	chrXI:559015-559366	41.2145	122.421	92.9784	102.851
snR43	SNR43	chrIII:107503-107712	74.3352	70.2987	102.267	62.8574
snR44	SNR44	chrXII:855877-857317	175.494	175.002	103.26	84.7775
snR45	SNR45	chrXVI:821731-821903	85.4096	181.414	164.536	87.9652
snR46	SNR46	chrVII:545369-545566	95.3975	239.699	298.822	286.593
snR47	SNR47	chrIV:541601-541700	153.285	308.381	0	768.626
snR48	SNR48	chrVII:609583-609696	49.8464	388.635	87.1897	145.903
snR49	SNR49	chrXIV:716119-716284	247.137	282.17	245.703	269.916
snR5	SNR5	chrXV:842402-842606	169.375	214.841	200.92	188.113
snR50	SNR50	chrXV:259488-259578	0	656.532	0	0
snR51	SNR51	chrXVI:718699-718806	79.3882	0	272.594	0
snR52	SNR52	chrV:431128-431220	0	0	0	0
snR53	SNR53	chrV:61698-61789	0	0	0	0
snR54	SNR54	chrXIII:162193-164176	0	0	0	0
snR55	SNR55	chrXII:794696-794794	0	0	0	260.143
snR56	SNR56	chrII:88189-88277	0	973.99	2124.37	0
snR57	SNR57	chrXII:794936-795024	0	0	0	0
snR58	SNR58	chrXV:136087-136183	0	0	0	0
snR59	SNR59	chrXVI:173151-174756	0	0	0	0
snR6	SNR6	chrXII:366234-366346	0	0	338.753	78.4505
snR60	SNR60	chrX:349043-349233	0	610.45	0	298.153
snR61	SNR61	chrXII:794485-794575	381.273	1574.48	1058.83	1993.63
snR62	SNR62	chrXV:409764-409864	0	286.688	0	0
snR63	SNR63	chrIV:323216-323471	95.9003	167.433	186.904	179.952
snR64	SNR64	chrXI:38810-38911	965.938	930.511	0	195.311
snR65	SNR65	chrIII:177182-177282	0	0	0	0
snR66	SNR66	chrXIV:586089-586175	0	0	4506.59	0
snR67	SNR67	chrV:61351-61433	0	0	3037.98	0
snR68	SNR68	chrIX:97110-97246	97.2549	188.25	143.033	59.2054
snR69	SNR69	chrXI:364775-364876	0	0	0	0
snR7-L	SNR7-L	chrVII:939458-939672	8.84356e-05	14.6171	5.97391	22.0156
snR7-S	SNR7-S	chrVII:939458-939672	16.5168	27.8654	51.6861	27.3824
snR70	SNR70	chrXVI:718886-719050	102.422	129.498	97.5373	174.564
snR71	SNR71	chrVIII:411227-411317	0	788.974	0	0
snR72	SNR72	chrXIII:298553-298651	0	297.056	2376.89	1040.57
snR73	SNR73	chrXIII:298306-298412	0	170.087	0	251.129
snR74	SNR74	chrXIII:298137-298225	0	0	0	0
snR75	SNR75	chrXIII:297917-298006	0	0	0	0
snR76	SNR76	chrXIII:297724-297833	152.531	97.9058	0	196.905
snR77	SNR77	chrXIII:297505-297593	478.703	0	0	0
snR78	SNR78	chrXIII:297277-297364	0	0	0	0
snR79	SNR79	chrXII:348426-348510	0	0	0	0
snR8	SNR8	chrXV:832331-832521	225.78	242.99	254.444	302.864
snR80	SNR80	chrV:52149-52320	0	61.9278	35.5288	37.4571
snR81	SNR81	chrXV:234345-234546	43.9251	100.079	101.794	94.6752
snR82	SNR82	chrVII:316787-317055	70.6439	177.946	122.007	126.127
snR83	SNR83	chrXIII:626348-626654	144.703	230.827	215.986	236.832
snR84	SNR84	chrIV:1492476-1493026	54.1485	94.7888	94.1524	85.2565
snR85	SNR85	chrXIII:67767-67938	39.0197	86.9365	56.758	33.1942
snR86	SNR86	chrXIII:762109-763113	101.201	207.738	252.292	168.58
snR87	SNR87	chrXI:431029-431138	0	0	111.036	98.4527
snR9	SNR9	chrXV:407947-408134	172.162	367.677	307.999	328.864
SRG1	SRG1	chrV:322211-324095	98.5067	209.929	162.821	167.868
tA(AGC)D	tA(AGC)D	chrIV:410378-410451	0	0	0	0
tA(AGC)F	tA(AGC)F	chrVI:204923-204996	0	0	0	0
tA(AGC)G	tA(AGC)G	chrVII:774348-774421	0	0	0	0
tA(AGC)H	tA(AGC)H	chrVIII:146241-146314	0	0	0	0
tA(AGC)J	tA(AGC)J	chrX:197312-197385	0	0	0	0
tA(AGC)K1	tA(AGC)K1	chrXI:219894-219967	0	0	0	0
tA(AGC)K2	tA(AGC)K2	chrXI:517987-518060	0	0	0	0
tA(AGC)L	tA(AGC)L	chrXII:656933-657006	0	0	0	0
tA(AGC)M1	tA(AGC)M1	chrXIII:321146-321219	0	0	0	0
tA(AGC)M2	tA(AGC)M2	chrXIII:768368-768441	0	0	0	0
tA(AGC)P	tA(AGC)P	chrXVI:856901-856974	0	0	0	0
tA(UGC)A	TGA1	chrI:166266-166339	0	0	0	0
tA(UGC)E	tA(UGC)E	chrV:312022-312095	0	0	0	0
tA(UGC)G	tA(UGC)G	chrVII:794416-794489	0	0	0	0
tA(UGC)L	tA(UGC)L	chrXII:214882-214955	0	0	0	0
tA(UGC)O	tA(UGC)O	chrXV:854186-854259	0	0	0	0
tA(UGC)Q	tA(UGC)Q	chrmt:69845-69921	0	0	0	0
tC(GCA)B	tC(GCA)B	chrII:643006-643078	0	0	0	0
tC(GCA)G	tC(GCA)G	chrVII:707107-707179	0	0	0	0
tC(GCA)P1	tC(GCA)P1	chrXVI:435892-435964	0	0	0	0
tC(GCA)P2	tC(GCA)P2	chrXVI:775764-775836	0	0	0	0
tC(GCA)Q	tC(GCA)Q	chrmt:64414-64490	0	0	0	0
tD(GUC)B	tD(GUC)B	chrII:405959-406031	0	0	0	0
tD(GUC)D	tD(GUC)D	chrIV:568963-569035	0	0	0	0
tD(GUC)G1	tD(GUC)G1	chrVII:531609-531681	0	0	0	0
tD(GUC)G2	tD(GUC)G2	chrVII:544576-544648	0	0	0	0
tD(GUC)I1	tD(GUC)I1	chrIX:324302-324374	0	0	0	0
tD(GUC)I2	tD(GUC)I2	chrIX:336348-336420	0	0	0	0
tD(GUC)J1	tD(GUC)J1	chrX:204734-204806	0	0	0	0
tD(GUC)J2	tD(GUC)J2	chrX:355455-355527	0	0	0	0
tD(GUC)J3	tD(GUC)J3	chrX:374423-374495	0	0	0	0
tD(GUC)J4	tD(GUC)J4	chrX:541507-541579	0	0	0	0
tD(GUC)K	tD(GUC)K	chrXI:513331-513403	0	0	0	0
tD(GUC)L1	tD(GUC)L1	chrXII:427131-427203	0	0	0	0
tD(GUC)L2	tD(GUC)L2	chrXII:793917-793989	0	0	0	0
tD(GUC)M	tD(GUC)M	chrXIII:463553-463625	0	0	0	0
tD(GUC)N	tD(GUC)N	chrXIV:519098-519169	0	0	0	0
tD(GUC)O	tD(GUC)O	chrXV:571957-572029	0	0	0	0
tD(GUC)Q	tD(GUC)Q	chrmt:68321-68396	0	0	0	0
tE(CUC)D	tE(CUC)D	chrIV:1017000-1017318	0	0	0	0
tE(CUC)I	tE(CUC)I	chrIX:197591-197663	0	0	0	0
tE(UUC)B	tE(UUC)B	chrII:645166-645238	0	0	0	0
tE(UUC)C	tE(UUC)C	chrIII:82461-82533	0	0	0	0
tE(UUC)E1	tE(UUC)E1	chrV:177098-177170	0	0	0	0
tE(UUC)E2	tE(UUC)E2	chrV:354933-355005	0	0	0	0
tE(UUC)E3	tE(UUC)E3	chrV:487330-487402	0	0	0	0
tE(UUC)G1	SOE1	chrVII:328582-328654	0	0	0	0
tE(UUC)G2	tE(UUC)G2	chrVII:401526-401598	0	0	0	0
tE(UUC)G3	tE(UUC)G3	chrVII:541849-541921	0	0	0	0
tE(UUC)I	tE(UUC)I	chrIX:370416-370488	0	0	0	0
tE(UUC)J	tE(UUC)J	chrX:115938-116010	0	0	0	0
tE(UUC)K	tE(UUC)K	chrXI:141017-141089	0	0	0	0
tE(UUC)L	tE(UUC)L	chrXII:797177-797249	0	0	0	0
tE(UUC)M	tE(UUC)M	chrXIII:290800-290872	0	0	0	0
tE(UUC)P	tE(UUC)P	chrXVI:210191-210263	0	0	0	0
tE(UUC)Q	tE(UUC)Q	chrmt:35372-35444	0	0	0	0
tF(GAA)B	tF(GAA)B	chrII:36397-36488	0	0	0	0
tF(GAA)D	tF(GAA)D	chrIV:1095369-1095461	0	0	0	0
tF(GAA)F	tF(GAA)F	chrVI:157915-158007	0	0	0	0
tF(GAA)G	tF(GAA)G	chrVII:440715-440807	0	0	0	0
tF(GAA)H1	tF(GAA)H1	chrVIII:237847-237939	0	0	0	0
tF(GAA)H2	tF(GAA)H2	chrVIII:358477-358569	0	0	0	0
tF(GAA)M	tF(GAA)M	chrXIII:352279-352370	0	0	0	0
tF(GAA)N	tF(GAA)N	chrXIV:374868-374959	0	0	0	0
tF(GAA)P1	tF(GAA)P1	chrXVI:560197-560289	0	0	0	0
tF(GAA)P2	tF(GAA)P2	chrXVI:622539-622631	0	0	0	0
tF(GAA)Q	tF(GAA)Q	chrmt:77430-77505	0	0	0	0
tG(CCC)D	SUF3	chrIV:1257007-1257079	0	0	0	0
tG(CCC)O	SUF5	chrXV:594353-594425	0	0	0	0
tG(GCC)B	tG(GCC)B	chrII:197628-197699	0	0	0	0
tG(GCC)C	SUF16	chrIII:142700-142771	0	0	0	0
tG(GCC)D1	tG(GCC)D1	chrIV:83547-83618	0	0	0	0
tG(GCC)D2	tG(GCC)D2	chrIV:992831-992902	0	0	0	0
tG(GCC)E	tG(GCC)E	chrV:61889-61960	0	0	0	0
tG(GCC)F1	SUF20	chrVI:162227-162298	0	0	0	0
tG(GCC)F2	tG(GCC)F2	chrVI:180973-181044	0	0	0	0
tG(GCC)G1	tG(GCC)G1	chrVII:845648-845719	0	0	0	0
tG(GCC)G2	tG(GCC)G2	chrVII:930952-931023	0	0	0	0
tG(GCC)J1	tG(GCC)J1	chrX:396725-396796	0	0	0	0
tG(GCC)J2	SUF23	chrX:531827-531898	0	0	0	0
tG(GCC)M	tG(GCC)M	chrXIII:183897-183968	0	0	0	0
tG(GCC)O1	tG(GCC)O1	chrXV:226610-226681	0	0	0	0
tG(GCC)O2	SUF17	chrXV:282163-282234	0	0	0	0
tG(GCC)P1	tG(GCC)P1	chrXVI:572268-572339	0	0	0	0
tG(GCC)P2	tG(GCC)P2	chrXVI:860313-860449	0	0	0	0
tG(UCC)G	SUF4	chrVII:779615-779687	0	0	0	0
tG(UCC)N	SUF6	chrXIV:96172-96544	0	0	0	0
tG(UCC)O	SUF1	chrXV:110961-111033	0	0	0	0
tG(UCC)Q	tG(UCC)Q	chrmt:67467-67542	0	0	0	0
tH(GUG)E1	tH(GUG)E1	chrV:207356-207428	0	0	0	0
tH(GUG)E2	tH(GUG)E2	chrV:434540-434612	0	0	0	0
tH(GUG)G1	tH(GUG)G1	chrVII:110624-110696	0	0	0	0
tH(GUG)G2	tH(GUG)G2	chrVII:319780-319852	0	0	0	0
tH(GUG)H	tH(GUG)H	chrVIII:62754-62826	0	0	0	0
tH(GUG)K	tH(GUG)K	chrXI:313400-313472	0	0	0	0
tH(GUG)M	tH(GUG)M	chrXIII:363063-363135	0	0	0	0
tH(GUG)Q	tH(GUG)Q	chrmt:64595-64670	0	0	0	0
tI(AAU)B	tI(AAU)B	chrII:197493-197567	0	0	0	0
tI(AAU)D	tI(AAU)D	chrIV:668006-668080	0	0	0	0
tI(AAU)E1	tI(AAU)E1	chrV:443201-443275	0	0	0	0
tI(AAU)E2	tI(AAU)E2	chrV:551284-551358	0	0	0	0
tI(AAU)G	tI(AAU)G	chrVII:739121-739195	0	0	0	0
tI(AAU)I1	tI(AAU)I1	chrIX:183439-183513	0	0	0	0
tI(AAU)I2	tI(AAU)I2	chrIX:210664-210738	0	0	0	0
tI(AAU)L1	tI(AAU)L1	chrXII:734801-734875	0	0	0	0
tI(AAU)L2	tI(AAU)L2	chrXII:1052070-1052144	0	0	0	0
tI(AAU)N1	tI(AAU)N1	chrXIV:569866-569940	0	0	0	0
tI(AAU)N2	tI(AAU)N2	chrXIV:602137-602476	0	0	0	0
tI(AAU)P1	tI(AAU)P1	chrXVI:819528-819602	0	0	0	0
tI(AAU)P2	tI(AAU)P2	chrXVI:880295-880369	0	0	0	0
tI(GAU)Q	tI(GAU)Q	chrmt:70161-70237	0	0	0	0
tI(UAU)D	tI(UAU)D	chrIV:884360-884493	0	0	0	0
tI(UAU)L	tI(UAU)L	chrXII:605299-605432	0	0	0	0
tK(CUU)C	tK(CUU)C	chrIII:151283-151356	0	0	0	0
tK(CUU)D1	tK(CUU)D1	chrIV:1201749-1201822	0	0	0	0
tK(CUU)D2	tK(CUU)D2	chrIV:1350289-1352589	0	0	0	0
tK(CUU)E1	tK(CUU)E1	chrV:135424-135497	0	0	0	0
tK(CUU)E2	tK(CUU)E2	chrV:435751-435824	0	0	0	0
tK(CUU)F	tK(CUU)F	chrVI:226687-226760	0	0	0	0
tK(CUU)G1	tK(CUU)G1	chrVII:122268-122341	0	0	0	0
tK(CUU)G2	tK(CUU)G2	chrVII:185713-185786	0	0	0	0
tK(CUU)G3	tK(CUU)G3	chrVII:876393-876466	0	0	0	0
tK(CUU)I	tK(CUU)I	chrIX:300227-300300	0	0	0	0
tK(CUU)J	tK(CUU)J	chrX:414965-415038	0	0	0	0
tK(CUU)K	tK(CUU)K	chrXI:202998-203071	0	0	0	0
tK(CUU)M	tK(CUU)M	chrXIII:480620-480693	0	0	0	0
tK(CUU)P	tK(CUU)P	chrXVI:582061-582134	0	0	0	0
tK(UUU)D	tK(UUU)D	chrIV:359576-359672	0	0	0	0
tK(UUU)G1	tK(UUU)G1	chrVII:115487-115583	0	0	0	0
tK(UUU)G2	tK(UUU)G2	chrVII:700952-701048	0	0	0	0
tK(UUU)K	tK(UUU)K	chrXI:578964-579060	0	0	0	0
tK(UUU)L	tK(UUU)L	chrXII:875375-875471	0	0	0	0
tK(UUU)O	tK(UUU)O	chrXV:438642-438738	0	0	0	0
tK(UUU)P	tK(UUU)P	chrXVI:769206-769302	0	0	0	0
tK(UUU)Q	tK(UUU)Q	chrmt:67060-67134	0	0	0	0
tL(CAA)A	SUP56	chrI:181140-181254	0	0	0	0
tL(CAA)C	SUP53	chrIII:90858-90972	0	0	0	0
tL(CAA)D	tL(CAA)D	chrIV:1461714-1461829	0	0	0	0
tL(CAA)G1	tL(CAA)G1	chrVII:205520-205634	0	0	0	0
tL(CAA)G2	SUP54	chrVII:423091-423205	0	0	0	0
tL(CAA)G3	tL(CAA)G3	chrVII:857377-857491	0	0	0	0
tL(CAA)K	tL(CAA)K	chrXI:458556-458670	0	0	0	0
tL(CAA)L	tL(CAA)L	chrXII:628382-628497	0	0	0	0
tL(CAA)M	tL(CAA)M	chrXIII:504894-505008	0	0	0	0
tL(CAA)N	tL(CAA)N	chrXIV:443005-443119	0	0	0	0
tL(GAG)G	tL(GAG)G	chrVII:700674-700756	0	0	0	3597.82
tL(UAA)B1	tL(UAA)B1	chrII:9582-9666	0	0	0	0
tL(UAA)B2	tL(UAA)B2	chrII:347602-347686	0	0	0	0
tL(UAA)D	tL(UAA)D	chrIV:519742-519826	0	0	0	0
tL(UAA)J	SUP51	chrX:424431-424515	0	0	0	0
tL(UAA)K	tL(UAA)K	chrXI:84207-84291	0	0	0	0
tL(UAA)L	tL(UAA)L	chrXII:962971-963055	0	0	0	0
tL(UAA)N	tL(UAA)N	chrXIV:726133-726217	0	0	0	0
tL(UAA)Q	tL(UAA)Q	chrmt:65769-66179	0	0	0	0
tL(UAG)J	tL(UAG)J	chrX:617918-618019	0	0	0	0
tL(UAG)L1	tL(UAG)L1	chrXII:592518-592619	0	0	0	0
tL(UAG)L2	tL(UAG)L2	chrXII:732089-732190	0	0	0	0
TLC1	TLC1	chrII:307586-308887	224.452	454.509	440.454	373.575
tM(CAU)C	tM(CAU)C	chrIII:149919-149991	0	0	0	0
tM(CAU)D	EMT1	chrIV:1175828-1175901	0	0	0	0
tM(CAU)E	IMT4	chrV:100132-100204	0	0	0	0
tM(CAU)J1	EMT5	chrX:391042-391115	0	0	0	0
tM(CAU)J2	EMT3	chrX:422697-423012	0	0	0	0
tM(CAU)J3	IMT3	chrX:517812-517884	0	0	0	0
tM(CAU)M	EMT4	chrXIII:572882-572955	0	0	0	0
tM(CAU)O1	IMT1	chrXV:710200-710272	0	0	0	0
tM(CAU)O2	EMT2	chrXV:976420-976493	0	0	0	0
tM(CAU)P	IMT2	chrXVI:338847-338919	0	0	0	0
tM(CAU)Q1	tM(CAU)Q1	chrmt:72629-72705	0	0	0	0
tM(CAU)Q2	tM(CAU)Q2	chrmt:85034-85112	0	0	0	0
tN(GUU)C	tN(GUU)C	chrIII:127715-127789	0	0	0	0
tN(GUU)F	tN(GUU)F	chrVI:137485-137559	0	0	0	0
tN(GUU)G	tN(GUU)G	chrVII:731136-731210	0	0	0	0
tN(GUU)K	tN(GUU)K	chrXI:74623-74697	0	0	0	0
tN(GUU)L	tN(GUU)L	chrXII:975982-976056	0	0	0	0
tN(GUU)N1	tN(GUU)N1	chrXIV:102715-102789	0	0	0	0
tN(GUU)N2	tN(GUU)N2	chrXIV:632598-632672	0	0	0	0
tN(GUU)O1	tN(GUU)O1	chrXV:228330-228404	0	0	0	0
tN(GUU)O2	tN(GUU)O2	chrXV:487438-487512	0	0	0	0
tN(GUU)P	tN(GUU)P	chrXVI:810675-810749	0	0	0	0
tN(GUU)Q	tN(GUU)Q	chrmt:71432-71503	0	0	0	0
tP(AGG)C	SUF2	chrIII:123576-123648	0	0	0	0
tP(AGG)N	SUF10	chrXIV:631845-631917	0	0	0	0
tP(UGG)A	TRN1	chrI:139151-139254	0	0	0	0
tP(UGG)F	SUF9	chrVI:101375-101478	0	0	0	0
tP(UGG)H	SUF8	chrVIII:388892-389337	0	0	0	0
tP(UGG)L	tP(UGG)L	chrXII:92547-92650	0	0	0	0
tP(UGG)M	SUF7	chrXIII:196067-196170	0	0	0	0
tP(UGG)N1	tP(UGG)N1	chrXIV:547093-547370	0	0	0	0
tP(UGG)N2	tP(UGG)N2	chrXIV:568114-568217	0	0	0	0
tP(UGG)O1	tP(UGG)O1	chrXV:301046-301238	0	0	0	0
tP(UGG)O2	SUF11	chrXV:464449-464630	0	0	0	0
tP(UGG)O3	tP(UGG)O3	chrXV:980682-980787	0	0	0	0
tP(UGG)Q	tP(UGG)Q	chrmt:730-802	0	0	0	0
tQ(CUG)M	CDC65	chrXIII:808245-808317	0	0	0	0
tQ(UUG)B	tQ(UUG)B	chrII:350826-350898	0	0	0	0
tQ(UUG)C	tQ(UUG)C	chrIII:168300-168372	0	0	0	0
tQ(UUG)D1	tQ(UUG)D1	chrIV:520971-521043	0	0	0	0
tQ(UUG)D2	tQ(UUG)D2	chrIV:645152-645224	0	0	0	0
tQ(UUG)D3	tQ(UUG)D3	chrIV:802730-802802	0	0	0	0
tQ(UUG)E1	tQ(UUG)E1	chrV:250285-250357	0	0	0	0
tQ(UUG)E2	tQ(UUG)E2	chrV:131081-131153	0	0	0	0
tQ(UUG)H	tQ(UUG)H	chrVIII:134320-134392	0	0	0	0
tQ(UUG)L	tQ(UUG)L	chrXII:448649-448721	0	0	0	0
tQ(UUG)Q	tQ(UUG)Q	chrmt:66209-66285	0	0	0	0
tR(ACG)D	tR(ACG)D	chrIV:619968-620041	0	0	0	0
tR(ACG)E	tR(ACG)E	chrV:492351-492424	0	0	0	0
tR(ACG)J	tR(ACG)J	chrX:233938-234011	0	0	0	0
tR(ACG)K	tR(ACG)K	chrXI:490967-491040	0	0	0	0
tR(ACG)L	tR(ACG)L	chrXII:374354-374427	0	0	0	0
tR(ACG)O	tR(ACG)O	chrXV:340298-340371	0	0	0	0
tR(ACG)Q2	tR(ACG)Q2	chrmt:69288-69362	0	0	0	0
tR(CCG)L	TRR4	chrXII:818608-818680	0	0	0	0
tR(CCU)J	HSX1	chrX:538554-538626	0	0	0	0
tR(UCU)B	tR(UCU)B	chrII:405877-405949	0	0	0	0
tR(UCU)D	tR(UCU)D	chrIV:568881-568953	0	0	0	0
tR(UCU)E	tR(UCU)E	chrV:138665-138737	0	0	0	0
tR(UCU)G1	tR(UCU)G1	chrVII:405469-405541	0	0	0	0
tR(UCU)G2	tR(UCU)G2	chrVII:828624-828960	0	0	0	0
tR(UCU)G3	tR(UCU)G3	chrVII:736339-736411	0	0	0	0
tR(UCU)J1	tR(UCU)J1	chrX:355373-355445	0	0	0	0
tR(UCU)J2	tR(UCU)J2	chrX:374505-374577	0	0	0	0
tR(UCU)K	tR(UCU)K	chrXI:162486-162558	0	0	0	0
tR(UCU)M1	tR(UCU)M1	chrXIII:747891-747963	0	0	0	0
tR(UCU)M2	tR(UCU)M2	chrXIII:131824-131896	0	0	0	0
tR(UCU)Q1	tR(UCU)Q1	chrmt:67308-67381	0	0	0	0
tS(AGA)A	tS(AGA)A	chrI:182521-182603	0	0	0	0
tS(AGA)B	tS(AGA)B	chrII:227074-227156	0	0	0	0
tS(AGA)D1	tS(AGA)D1	chrIV:437771-437853	0	0	0	0
tS(AGA)D2	tS(AGA)D2	chrIV:980973-981055	0	0	0	0
tS(AGA)D3	tS(AGA)D3	chrIV:1305629-1305712	0	0	0	0
tS(AGA)E	tS(AGA)E	chrV:86603-86685	0	0	0	0
tS(AGA)G	tS(AGA)G	chrVII:561661-561743	0	0	0	0
tS(AGA)H	tS(AGA)H	chrVIII:133025-133107	0	0	0	0
tS(AGA)J	tS(AGA)J	chrX:524011-524093	0	0	0	0
tS(AGA)L	tS(AGA)L	chrXII:167943-168025	0	0	0	0
tS(AGA)M	tS(AGA)M	chrXIII:259157-259239	0	0	0	0
tS(CGA)C	SUP61	chrIII:227941-228042	0	0	0	0
tS(GCU)F	tS(GCU)F	chrVI:191512-191613	0	0	0	0
tS(GCU)O	tS(GCU)O	chrXV:274672-274773	0	0	0	0
tS(GCU)Q1	tS(GCU)Q1	chrmt:69202-69288	0	0	0	0
tS(UGA)E	SUP19	chrV:288442-288524	0	0	0	0
tS(UGA)I	SUP17	chrIX:248849-248931	0	0	0	0
tS(UGA)P	SUP16	chrXVI:689564-689646	0	0	0	0
tS(UGA)Q2	tS(UGA)Q2	chrmt:48200-48290	0	0	0	0
tT(AGU)B	tT(AGU)B	chrII:266377-266450	0	0	0	0
tT(AGU)C	tT(AGU)C	chrIII:295483-295556	0	0	0	0
tT(AGU)D	tT(AGU)D	chrIV:434263-434336	0	0	0	0
tT(AGU)H	tT(AGU)H	chrVIII:116106-116179	0	0	0	0
tT(AGU)I1	tT(AGU)I1	chrIX:175030-175103	0	0	0	0
tT(AGU)I2	tT(AGU)I2	chrIX:325747-325820	0	0	0	0
tT(AGU)J	tT(AGU)J	chrX:59099-59172	0	0	0	0
tT(AGU)N1	tT(AGU)N1	chrXIV:104804-104877	0	0	0	0
tT(AGU)N2	tT(AGU)N2	chrXIV:560692-560765	0	0	0	0
tT(AGU)O1	tT(AGU)O1	chrXV:113801-113874	0	0	0	0
tT(AGU)O2	tT(AGU)O2	chrXV:354040-354113	0	0	0	0
tT(CGU)K	TRT2	chrXI:46734-46806	0	0	0	0
tT(UAG)Q2	tT(UAG)Q2	chrmt:78088-78162	0	0	0	0
tT(UGU)G1	tT(UGU)G1	chrVII:661748-661820	0	0	0	0
tT(UGU)G2	tT(UGU)G2	chrVII:1004215-1004287	0	0	0	0
tT(UGU)H	tT(UGU)H	chrVIII:466931-467114	0	0	0	0
tT(UGU)P	tT(UGU)P	chrXVI:744174-744387	0	0	0	0
tT(UGU)Q1	tT(UGU)Q1	chrmt:63861-63937	0	0	0	0
tV(AAC)E1	tV(AAC)E1	chrV:438699-438773	0	0	0	0
tV(AAC)E2	tV(AAC)E2	chrV:469456-469530	0	0	0	0
tV(AAC)G1	tV(AAC)G1	chrVII:412293-412367	0	0	0	0
tV(AAC)G2	tV(AAC)G2	chrVII:823481-823555	0	0	0	0
tV(AAC)G3	tV(AAC)G3	chrVII:73828-73902	0	0	0	0
tV(AAC)H	tV(AAC)H	chrVIII:85297-85371	0	0	0	0
tV(AAC)J	tV(AAC)J	chrX:378359-378433	0	0	0	0
tV(AAC)K1	tV(AAC)K1	chrXI:308143-308217	0	0	0	0
tV(AAC)K2	tV(AAC)K2	chrXI:379679-379753	0	0	0	0
tV(AAC)L	tV(AAC)L	chrXII:687858-687932	0	0	0	0
tV(AAC)M1	tV(AAC)M1	chrXIII:372444-372518	0	0	0	0
tV(AAC)M2	tV(AAC)M2	chrXIII:420587-420661	0	0	0	0
tV(AAC)M3	tV(AAC)M3	chrXIII:586635-586709	0	0	0	0
tV(AAC)O	tV(AAC)O	chrXV:663811-663885	0	0	0	0
tV(CAC)D	tV(CAC)D	chrIV:1075471-1075544	0	0	0	0
tV(CAC)H	tV(CAC)H	chrVIII:475705-475778	0	0	0	0
tV(UAC)B	tV(UAC)B	chrII:326791-326865	0	0	0	0
tV(UAC)D	tV(UAC)D	chrIV:488796-488870	0	0	0	0
tV(UAC)Q	tV(UAC)Q	chrmt:78532-78608	0	0	0	0
tW(CCA)G1	tW(CCA)G1	chrVII:287349-287455	0	0	0	0
tW(CCA)G2	tW(CCA)G2	chrVII:878709-878815	0	0	0	0
tW(CCA)J	tW(CCA)J	chrX:415930-416036	0	0	0	0
tW(CCA)K	tW(CCA)K	chrXI:302917-303023	0	0	0	0
tW(CCA)M	tW(CCA)M	chrXIII:379302-379408	0	0	0	0
tW(CCA)P	tW(CCA)P	chrXVI:56168-56274	0	0	0	0
tW(UCA)Q	tW(UCA)Q	chrmt:9373-9447	0	0	0	0
tX(XXX)D	tX(XXX)D	chrIV:1150841-1151183	0	0	0	0
tX(XXX)L	tX(XXX)L	chrXII:784353-784453	0	0	0	0
tY(GUA)D	SUP2	chrIV:946311-946400	0	0	0	0
tY(GUA)F1	SUP11	chrVI:167436-167525	0	0	0	0
tY(GUA)F2	SUP6	chrVI:210618-210707	0	0	0	0
tY(GUA)J1	SUP7	chrX:354243-354332	0	0	0	0
tY(GUA)J2	SUP4	chrX:542955-543044	0	0	0	0
tY(GUA)M1	SUP5	chrXIII:168794-168883	0	0	0	0
tY(GUA)M2	SUP8	chrXIII:837927-838016	0	0	0	0
tY(GUA)O	SUP3	chrXV:288191-288280	0	0	0	0
tY(GUA)Q	tY(GUA)Q	chrmt:70823-70907	0	0	0	0
YAL001C	TFC3	chrI:147593-151166	20.1718	21.8629	18.6644	18.8152
YAL002W	VPS8	chrI:143706-147531	18.6122	23.6982	21.7592	17.5867
YAL003W	EFB1	chrI:142173-143160	3785.69	2626.38	3527.48	3624.56
YAL004W	YAL004W	chrI:139502-141431	0	0	0	0
YAL005C	SSA1	chrI:139502-141431	200.548	210.029	288.925	245.427
YAL007C	ERP2	chrI:137697-138345	196.547	130.001	175.352	201.523
YAL008W	FUN14	chrI:136913-137510	74.3229	65.6193	73.2837	86.4034
YAL009W	SPO7	chrI:135853-136633	53.4047	48.2017	54.2941	50.6011
YAL010C	MDM10	chrI:134183-135665	30.922	33.8054	28.8796	28.0625
YAL011W	SWC3	chrI:132198-134076	31.2605	38.6438	31.3326	34.1265
YAL012W	CYS3	chrI:130798-131983	562.483	511.953	561.148	544.867
YAL013W	DEP1	chrI:129269-130487	80.5689	94.6719	81.3627	76.5483
YAL014C	SYN8	chrI:128251-129019	120.759	110.808	105.8	107.003
YAL015C	NTG1	chrI:126902-128102	31.2432	27.9245	30.6542	33.3693
YAL016C-A	YAL016C-A	chrI:124754-126786	88.5568	95.1458	79.6278	114.009
YAL016C-B	YAL016C-B	chrI:124306-124492	3.61027	12.2549	0	4.45501
YAL016W	TPD3	chrI:124754-126786	125.167	127.852	129.746	117.982
YAL017W	PSK1	chrI:120224-124295	13.9166	16.391	16.2804	15.4876
YAL018C	LDS1	chrI:118563-119541	0.403214	0.230752	0.823486	0.778145
YAL019W	FUN30	chrI:114918-118314	47.0888	41.8318	44.2187	44.4905
YAL019W-A	YAL019W-A	chrI:113613-114819	5.15511	11.9566	4.38271	6.60569
YAL020C	ATS1	chrI:113613-114819	56.5733	46.1446	42.0252	43.7434
YAL021C	CCR4	chrI:110845-113359	74.2583	77.1637	71.4406	65.4332
YAL022C	FUN26	chrI:108876-110430	73.7639	52.6214	57.6147	64.6968
YAL023C	PMT2	chrI:106271-108551	234.025	166.923	176.774	205.681
YAL024C	LTE1	chrI:101564-105872	9.3065	9.95565	9.47085	9.02945
YAL025C	MAK16	chrI:100224-101145	306.075	261.055	270.315	298.107
YAL026C	DRS2	chrI:94686-99868	31.1573	31.9802	27.4982	28.0478
YAL026C-A	YAL026C-A	chrI:94686-99868	49.5876	46.9386	44.23	49.6011
YAL027W	SAW1	chrI:94686-99868	36.531	41.7274	42.5556	35.632
YAL028W	FRT2	chrI:92899-94486	5.83033	10.5522	11.1599	9.31776
YAL029C	MYO4	chrI:87854-92270	41.5095	44.8408	40.5026	37.5706
YAL030W	SNC1	chrI:87285-87752	152.5	109.228	126.433	171.926
YAL031C	GIP4	chrI:84668-87031	24.9986	22.4285	19.2944	21.9792
YAL031W-A	YAL031W-A	chrI:84668-87031	31.111	25.0873	19.2212	15.3978
YAL032C	PRP45	chrI:83334-84474	38.1625	38.0865	32.2573	35.9263
YAL033W	POP5	chrI:82705-83227	97.2026	88.9281	100.673	107.028
YAL034C	FUN19	chrI:80709-81951	34.6359	51.499	40.5545	40.7774
YAL034C-B	YAL034C-B	chrI:79488-80587	2.29953	3.2678	4.67122	6.5818
YAL034W-A	MTW1	chrI:79488-80587	24.7592	17.4783	21.876	17.8133
YAL035W	FUN12	chrI:76426-79435	251.703	264.493	268.267	280.179
YAL036C	RBG1	chrI:75042-76152	166.218	103.402	145.91	143.657
YAL037C-A	YAL037C-A	chrI:73425-73518	0	0	0	730.015
YAL037C-B	YAL037C-B	chrI:71785-73300	1556.87	1586.03	1547.42	1793.12
YAL037W	YAL037W	chrI:74019-74823	10.8032	17.7212	18.2679	13.6359
YAL038W	CDC19	chrI:71785-73300	5435.01	5671.1	6438.37	7378.08
YAL039C	CYC3	chrI:68715-69525	109.732	146.477	131.212	125.12
YAL040C	CLN3	chrI:65777-67520	94.5432	66.3134	92.6021	79.5166
YAL041W	CDC24	chrI:62839-65404	43.8403	41.7054	37.3372	36.1187
YAL042C-A	YAL042C-A	chrI:61230-62563	71.9148	67.2372	65.4505	79.1112
YAL042W	ERV46	chrI:61230-62563	274.992	200.198	220.567	250.966
YAL043C	PTA1	chrI:58694-61052	50.3203	51.5729	42.1139	45.6722
YAL044C	GCV3	chrI:57949-58462	214.922	257.391	271.328	397.895
YAL044W-A	YAL044W-A	chrI:57487-57850	142.437	104.311	126.562	151.884
YAL045C	YAL045C	chrI:57487-57850	49.2674	78.789	43.7933	69.5797
YAL046C	AIM1	chrI:57028-57385	117.996	114.371	105.577	125.446
YAL047C	SPC72	chrI:54988-56857	19.4281	22.5066	18.8203	18.1976
YAL047W-A	YAL047W-A	chrI:52800-54913	0	0	3.33293	1.41145
YAL048C	GEM1	chrI:52800-54913	16.861	20.0486	17.9332	17.8602
YAL049C	AIM2	chrI:51854-52595	86.1496	68.7747	97.3516	92.6759
YAL051W	OAF1	chrI:48563-51707	28.4937	39.2109	30.0382	27.1575
YAL053W	FLC2	chrI:45898-48250	109.03	175.551	187.641	110.932
YAL054C	ACS1	chrI:42880-45022	10.0539	10.3007	12.05	12.1744
YAL055W	PEX22	chrI:42176-42719	66.6848	55.1618	51.6872	50.0647
YAL056C-A	YAL056C-A	chrI:37463-39046	17.2773	31.2189	10.7369	16.3204
YAL056W	GPB2	chrI:39258-41901	37.1594	43.8482	39.1931	43.1239
YAL058W	CNE1	chrI:37463-39046	34.0071	26.9548	27.3685	26.0338
YAL059C-A	YAL059C-A	chrI:36495-37147	0	0	6.20443	0
YAL059W	ECM1	chrI:36495-37147	220.192	212.685	198.723	233.301
YAL060W	BDH1	chrI:35154-36303	105.186	94.5181	122.366	117.267
YAL061W	BDH2	chrI:33447-34701	15.1019	161.233	80.6362	96.4391
YAL062W	GDH3	chrI:31566-32940	21.4445	55.5911	35.3043	43.4762
YAL063C	FLO9	chrI:23999-27968	6.26313	6.95095	8.5051	6.58864
YAL063C-A	YAL063C-A	chrI:22394-22685	0	4.93156	3.1122	6.56516
YAL064C-A	TDA8	chrI:13362-13743	11.7874	8.14139	8.64651	5.574
YAL064W	YAL064W	chrI:21565-21850	0	4.7295	1.47431	0
YAL064W-B	YAL064W-B	chrI:12045-12426	4.4413	4.15088	2.53808	2.0314
YAL065C	YAL065C	chrI:11564-11951	3.63365	2.46411	4.61215	2.14612
YAL066W	YAL066W	chrI:10090-10399	0	0	0	0
YAL067C	SEO1	chrI:7234-9016	2.18004	4.70911	4.64566	3.54758
YAL067W-A	YAL067W-A	chrI:2479-2707	0	0	0	0
YAL068C	PAU8	chrI:1806-2169	0.430516	1.763	1.21765	0
YAL068W-A	YAL068W-A	chrI:334-792	0	0	0	0
YAL069W	YAL069W	chrI:334-792	0	0	0	0
YAR002C-A	ERP1	chrI:154064-154724	398.19	317.058	373.732	459.269
YAR002W	NUP60	chrI:152256-153876	102.498	96.8463	94.1241	94.7561
YAR003W	SWD1	chrI:155004-156285	42.1195	42.2113	34.5539	42.5665
YAR007C	RFA1	chrI:156753-158619	47.3697	26.1269	33.0558	30.1192
YAR008W	SEN34	chrI:158965-159793	43.8488	25.4074	33.8113	37.7957
YAR009C	YAR009C	chrI:160596-164187	2.17179	3.18191	1.35249	1.64021
YAR010C	YAR010C	chrI:164543-165866	0	0	0	0
YAR014C	BUD14	chrI:166741-168871	55.8338	56.1119	54.2157	61.3696
YAR015W	ADE1	chrI:169374-170295	142.697	127.534	142.124	149.864
YAR018C	KIN3	chrI:170395-171703	47.1297	53.0735	40.1315	50.9715
YAR019C	CDC15	chrI:172210-175330	12.7704	15.6381	13.2281	12.3892
YAR019W-A	YAR019W-A	chrI:172210-175330	0	3.33665	2.58994	2.83625
YAR020C	PAU7	chrI:176855-177023	36.129	15.6389	27.1266	0
YAR023C	YAR023C	chrI:179280-179820	20.4513	21.6165	11.6459	18.9348
YAR027W	UIP3	chrI:183769-184477	112.677	113.991	103.646	99.3543
YAR028W	YAR028W	chrI:184891-185596	64.117	144.111	93.0611	102.324
YAR029W	YAR029W	chrI:186320-187732	11.268	110.765	84.4716	76.5386
YAR030C	YAR030C	chrI:186320-187732	12.4214	47.8603	32.768	30.9868
YAR031W	PRM9	chrI:186320-187732	18.83	31.5991	24.8502	28.8065
YAR033W	MST28	chrI:188106-188811	33.3578	30.8578	26.6688	33.3391
YAR035C-A	YAR035C-A	chrI:192336-192417	0	0	0	0
YAR035W	YAT1	chrI:190192-192256	4.52625	5.97517	5.03712	5.09437
YAR042W	SWH1	chrI:192618-196185	40.6267	43.9836	44.2307	35.4952
YAR047C	YAR047C	chrI:201466-201787	4.45693	9.88361	2.41677	3.04583
YAR050W	FLO1	chrI:203402-208016	4.19194	5.4468	5.29632	3.69583
YAR053W	YAR053W	chrI:208366-208663	6.68853	7.42515	4.24111	9.96103
YAR060C	YAR060C	chrI:217156-217492	0	0	0	0
YAR064W	YAR064W	chrI:220197-220497	16.8697	14.9245	11.584	9.34803
YAR066W	YAR066W	chrI:221048-221660	4.0656	4.22173	6.97175	3.37798
YAR068W	YAR068W	chrI:222405-222891	0.935351	2.88912	5.68156	7.57834
YAR069C	YAR069C	chrI:224010-224304	0	0	0	0
YAR070C	YAR070C	chrI:224562-224862	0	1.40857	1.7739	0
YAR071W	PHO11	chrI:225459-226863	2.52029	4.28166	5.40319	4.96247
YAR073W	IMD1	chrI:227741-229317	0.091967	0.160801	0.525508	0.754969
YAR075W	YAR075W	chrI:227741-229317	0	0	0.511589	0
YBL001C	ECM15	chrII:237152-237467	354.414	291.843	388.71	402.1
YBL002W	HTB2	chrII:236491-236887	1690.33	1692.95	1752.05	2610.65
YBL003C	HTA2	chrII:235393-235792	1224.06	1038.85	1062.14	1876.12
YBL004W	UTP20	chrII:227635-235117	47.4679	59.1404	53.4077	50.4377
YBL005W	PDR3	chrII:217469-220400	23.9658	100.514	59.0895	72.3513
YBL005W-A	YBL005W-A	chrII:221329-226598	1.17703	3.46941	1.77553	2.66615
YBL005W-B	YBL005W-B	chrII:221329-226598	7.43922	8.25323	7.98283	7.59233
YBL006C	LDB7	chrII:216586-217129	135.537	176.276	150.093	199.296
YBL006W-A	YBL006W-A	chrII:216586-217129	0	0	39.212	0
YBL007C	SLA1	chrII:212631-216366	65.3738	66.8478	62.4583	57.9368
YBL008W	HIR1	chrII:209652-212175	22.2836	25.1931	22.1218	22.7235
YBL008W-A	YBL008W-A	chrII:209408-209648	0	0	0	0
YBL009W	ALK2	chrII:207193-209224	37.9642	36.0083	32.0498	39.4286
YBL010C	YBL010C	chrII:206106-206949	37.2771	27.4137	24.5241	27.7653
YBL011W	SCT1	chrII:203405-205817	72.2973	57.2492	64.2252	64.2586
YBL012C	YBL012C	chrII:203405-205817	30.7542	28.0979	22.6244	23.9593
YBL013W	FMT1	chrII:202055-203261	5.87345	3.02341	2.80205	2.49482
YBL014C	RRN6	chrII:199063-201748	31.1195	32.2539	23.8912	26.0949
YBL015W	ACH1	chrII:194121-195702	30.965	16.12	25.4566	18.1231
YBL016W	FUS3	chrII:192450-193512	0.296266	2.88127	1.52371	3.26252
YBL017C	PEP1	chrII:186843-191583	41.8583	37.6444	39.6405	39.3533
YBL018C	POP8	chrII:185997-186474	119.285	86.313	95.3512	139.255
YBL019W	APN2	chrII:184352-185915	20.1724	21.8913	20.8099	12.7523
YBL020W	RFT1	chrII:182400-184125	69.1184	57.5568	59.1392	56.4597
YBL021C	HAP3	chrII:181659-182094	85.6785	102.016	99.4993	100.68
YBL022C	PIM1	chrII:177873-181275	64.5361	69.7465	68.9799	62.076
YBL023C	MCM2	chrII:174919-177526	29.201	28.8643	25.4272	26.8504
YBL024W	NCL1	chrII:172533-174588	167.596	147.103	159.09	167.127
YBL025W	RRN10	chrII:171480-171918	42.891	45.6979	36.8111	42.7534
YBL026W	LSM2	chrII:170622-171038	358.009	310.242	294.95	373.815
YBL027W	RPL19B	chrII:168422-169376	4268.35	3225.38	4341.75	4795.63
YBL028C	YBL028C	chrII:167517-167838	423.899	401.848	400.715	486.912
YBL029C-A	YBL029C-A	chrII:164487-164772	93.8556	92.2065	102.707	101.487
YBL029W	YBL029W	chrII:166133-167264	32.3144	20.4803	29.3914	25.4382
YBL030C	PET9	chrII:163040-163997	558.109	383.408	491.156	537.316
YBL031W	SHE1	chrII:161698-162715	34.6131	31.7126	27.4719	29.9088
YBL032W	HEK2	chrII:160183-161329	143.579	98.2615	123.353	157.137
YBL033C	RIB1	chrII:158655-159693	93.6814	78.0559	64.6971	58.6961
YBL034C	STU1	chrII:153847-158389	8.98405	8.60569	9.43692	8.89762
YBL035C	POL12	chrII:151492-153610	25.0679	14.3233	13.9781	13.2049
YBL036C	YBL036C	chrII:150446-151220	192.307	158.981	155.508	190.199
YBL037W	APL3	chrII:147208-150286	20.8889	22.493	21.9213	25.1747
YBL038W	MRPL16	chrII:146186-146885	86.0367	98.0151	103.188	98.6711
YBL039C	URA7	chrII:143988-145728	288.636	207.867	218.019	247.375
YBL039C-A	YBL039C-A	chrII:143988-145728	0	0	0	0
YBL039W-B	YBL039W-B	chrII:143392-143572	31.8859	19.1036	13.7767	0
YBL040C	ERD2	chrII:142111-142868	197.22	161.381	179.269	208.652
YBL041W	PRE7	chrII:141246-141972	471.632	384.31	436.506	438.484
YBL042C	FUI1	chrII:138340-140260	443.294	175.515	189.369	211.563
YBL043W	ECM13	chrII:136687-137461	10.3172	105.072	42.9823	47.7941
YBL044W	YBL044W	chrII:135997-136366	4.05599	0	1.88812	1.16537
YBL045C	COR1	chrII:134142-135516	170.911	64.1295	117.639	113.38
YBL046W	PSY4	chrII:132423-133749	47.1189	42.1161	34.9745	40.9454
YBL047C	EDE1	chrII:127894-132040	61.4605	60.9391	60.4211	54.0012
YBL048W	RRT1	chrII:127298-127610	22.2349	25.2841	13.1712	21.3391
YBL049W	MOH1	chrII:126827-127244	24.66	43.1772	34.7133	22.8409
YBL050W	SEC17	chrII:125124-126119	142.237	143.288	152.635	147.764
YBL051C	PIN4	chrII:122752-124759	110.438	97.7585	119.224	127.106
YBL052C	SAS3	chrII:119334-121874	24.5253	26.1842	24.0124	28.526
YBL053W	YBL053W	chrII:119334-121874	55.9204	59.5892	58.5368	83.9095
YBL054W	TOD6	chrII:117588-119166	125.946	113.745	112.656	109.2
YBL055C	YBL055C	chrII:115572-116829	80.0957	89.2283	79.506	84.5229
YBL056W	PTC3	chrII:113761-115168	174.231	168.741	182.581	207.951
YBL057C	PTH2	chrII:112800-113427	152.156	119.268	127.814	147.272
YBL058W	SHP1	chrII:111436-112708	188.733	162.648	172.116	180.388
YBL059C-A	CMC2	chrII:110124-110539	94.0132	112.751	116.404	131.588
YBL059W	YBL059W	chrII:110593-111244	27.3717	41.9992	43.7451	42.6927
YBL060W	YEL1	chrII:107931-109995	25.1887	26.2163	22.2408	20.3454
YBL061C	SKT5	chrII:105307-107406	50.3162	48.1916	49.8615	42.1392
YBL062W	YBL062W	chrII:105307-107406	29.2313	63.0922	31.0593	53.4864
YBL063W	KIP1	chrII:101885-105221	13.1494	13.4443	14.0829	14.6287
YBL064C	PRX1	chrII:100370-101156	101.308	73.915	90.4229	88.1873
YBL065W	YBL065W	chrII:96668-100307	3.42061	6.11632	4.38258	3.35362
YBL066C	SEF1	chrII:96668-100307	16.0727	15.6626	13.9658	13.8397
YBL067C	UBP13	chrII:93638-95882	50.211	46.4047	46.9847	43.1068
YBL068W	PRS4	chrII:92413-93394	129.084	107.577	107.411	103.666
YBL068W-A	YBL068W-A	chrII:90604-92030	0	2.1459	61.2298	29.2601
YBL069W	AST1	chrII:90604-92030	72.0854	182.163	116.87	124.891
YBL070C	YBL070C	chrII:90604-92030	28.8955	97.874	47.6386	59.1812
YBL071C	YBL071C	chrII:89977-90531	149.413	156.35	145.585	123.977
YBL071C-B	YBL071C-B	chrII:89457-89556	0	0	0	0
YBL071W-A	KTI11	chrII:89977-90531	174.939	204.747	152.908	163.706
YBL072C	RPS8A	chrII:88522-89440	1005.58	737.086	956.954	1032.85
YBL073W	YBL073W	chrII:86721-87957	1.27129	10.3443	0	8.95067
YBL074C	AAR2	chrII:86721-87957	12.651	16.7168	12.9971	12.5007
YBL075C	SSA3	chrII:84498-86448	32.8574	31.0297	32.0771	35.8492
YBL076C	ILS1	chrII:80896-84261	291.949	274.529	259.582	288.671
YBL077W	YBL077W	chrII:80896-84261	238.917	248.663	271.353	279.154
YBL078C	ATG8	chrII:80377-80731	54.885	70.962	78.3379	66.0063
YBL079W	NUP170	chrII:75258-79767	44.2541	41.9779	38.1414	42.4114
YBL080C	PET112	chrII:73069-74695	12.995	16.7621	17.5017	16.0649
YBL081W	YBL081W	chrII:71865-72972	171.731	131.221	120.12	119.836
YBL082C	ALG3	chrII:69712-71127	76.8288	62.5627	63.4908	65.2056
YBL083C	YBL083C	chrII:69712-71127	47.062	52.6568	41.0675	66.6266
YBL084C	CDC27	chrII:67168-69445	28.8438	31.3568	28.5935	29.5817
YBL085W	BOI1	chrII:63875-66818	42.293	36.2633	37.449	37.0464
YBL086C	YBL086C	chrII:61201-62602	36.7982	40.2412	47.2321	39.2444
YBL087C	RPL23A	chrII:59821-60739	2633.18	1947.24	2419.77	2808.55
YBL088C	TEL1	chrII:51018-59382	10.4752	13.0804	10.2345	9.67964
YBL089W	AVT5	chrII:49573-50953	38.4587	38.4303	36.3696	31.9731
YBL090W	MRP21	chrII:48824-49358	88.9069	131.296	129.661	116.705
YBL091C	MAP2	chrII:47362-48628	226.255	164.931	204.187	223.579
YBL091C-A	SCS22	chrII:46564-47180	57.3225	52.0582	62.5206	51.9473
YBL092W	RPL32	chrII:45644-46370	3369.52	2569.84	3367.04	3988.27
YBL093C	ROX3	chrII:44255-44918	133.492	133.6	116.052	122.541
YBL094C	YBL094C	chrII:43173-44097	11.2095	5.00837	8.37119	0.000819148
YBL095W	YBL095W	chrII:43173-44097	34.1972	28.5138	32.4044	27.5082
YBL096C	YBL096C	chrII:43173-44097	4.11094	11.6562	23.3025	13.8906
YBL097W	BRN1	chrII:40830-43095	9.43172	6.47651	7.90935	11.554
YBL098W	BNA4	chrII:39144-40527	16.7655	15.2469	17.3782	15.9065
YBL099W	ATP1	chrII:36988-38690	279.595	185.637	253.844	265.457
YBL100C	YBL100C	chrII:36988-38690	74.3906	54.631	60.8845	61.2667
YBL100W-A	YBL100W-A	chrII:29934-35248	0	0.00304823	0.000754282	0.000268493
YBL100W-B	YBL100W-B	chrII:29934-35248	2.3082	4.04246	3.02714	3.21833
YBL100W-C	YBL100W-C	chrII:28426-28546	0	0	0	0
YBL101C	ECM21	chrII:24945-28299	15.8169	22.0116	18.8743	15.026
YBL102W	SFT2	chrII:24097-24745	105.435	113.787	113.47	142.442
YBL103C	RTG3	chrII:22075-23536	30.8055	53.9972	39.63	41.6393
YBL104C	SEA4	chrII:18176-21293	21.969	22.8192	21.238	20.8309
YBL105C	PKC1	chrII:14240-17696	46.5701	48.3012	42.2253	43.6352
YBL106C	SRO77	chrII:10846-13879	18.746	16.9817	16.0356	13.6846
YBL107C	MIX23	chrII:9960-10551	88.4608	108.815	116.092	100.615
YBL107W-A	YBL107W-A	chrII:9267-9372	0	0	0	0
YBL108C-A	PAU9	chrII:7604-7733	0	0	0	0
YBL108W	YBL108W	chrII:8176-8482	0	0	0	0
YBL109W	YBL109W	chrII:5789-6125	0.704865	1.24845	2.5165	0.927576
YBL111C	YBL111C	chrII:2906-5009	0	0	0	0
YBL112C	YBL112C	chrII:279-2899	0	0	0	0
YBL113C	YBL113C	chrII:279-2899	22.0361	18.6712	18.219	12.7606
YBL113W-A	YBL113W-A	chrII:279-2899	0	0	0	0
YBR001C	NTH2	chrII:238940-241283	21.6816	20.9403	23.2792	21.4188
YBR002C	RER2	chrII:241707-242568	126.227	108.79	99.7324	98.8682
YBR003W	COQ1	chrII:242808-244230	55.2637	44.9651	48.1692	47.0402
YBR004C	GPI18	chrII:244365-245667	99.5372	186.787	161.223	105.558
YBR005W	RCR1	chrII:245905-246547	101.304	179.726	130.044	98.8344
YBR006W	UGA2	chrII:247009-248503	24.7551	58.9765	48.1141	37.5237
YBR007C	DSF2	chrII:248805-251016	28.6284	38.0865	37.9828	30.6749
YBR008C	FLR1	chrII:252562-254209	36.3818	44.8665	38.7343	41.3833
YBR009C	HHF1	chrII:255372-255684	2007.48	2762.11	2485.27	3841.33
YBR010W	HHT1	chrII:256330-256741	1611.91	2125.99	1807.99	2827.96
YBR011C	IPP1	chrII:257111-257975	1254.18	814.157	1189.15	1446.72
YBR012C	YBR012C	chrII:259146-259566	10.6638	23.3849	16.6643	8.90235
YBR012W-A	YBR012W-A	chrII:259868-265140	0.214727	0.0834415	2.94686e-05	0
YBR012W-B	YBR012W-B	chrII:259868-265140	1.15572	1.34917	0.949807	0.905588
YBR013C	YBR013C	chrII:265491-265881	26.8422	28.6775	28.6536	35.9504
YBR014C	GRX7	chrII:266724-267336	112.939	85.572	98.2414	126.038
YBR015C	MNN2	chrII:267709-269503	128.935	105.851	123.409	121.817
YBR016W	YBR016W	chrII:270246-270633	318.953	229.896	262.496	300.883
YBR017C	KAP104	chrII:270946-273703	83.8708	82.959	79.8742	90.2541
YBR018C	GAL7	chrII:274426-275527	3.00627	3.4268	2.96307	3.03648
YBR019C	GAL10	chrII:276252-278352	6.6559	4.98839	4.7036	4.26405
YBR020W	GAL1	chrII:279020-280607	13.6132	13.464	15.3407	14.4898
YBR021W	FUR4	chrII:281442-283344	91.7439	69.6793	62.0973	67.2833
YBR022W	POA1	chrII:283737-284271	46.494	67.0966	72.0067	56.7447
YBR023C	CHS3	chrII:284427-287925	45.89	43.9599	49.313	42.0055
YBR024W	SCO2	chrII:289444-290350	21.7845	31.2275	33.5604	29.8413
YBR025C	OLA1	chrII:290680-291865	817.105	665.288	810.524	777.013
YBR026C	ETR1	chrII:292876-294019	79.8813	60.4542	74.807	67.2221
YBR027C	YBR027C	chrII:294023-294356	0	1.35215	0	0
YBR028C	YPK3	chrII:294424-296002	42.989	48.9902	43.6924	50.5966
YBR029C	CDS1	chrII:296368-297742	302.87	211.305	230.691	235.917
YBR030W	RKM3	chrII:298291-299950	67.7643	62.9398	58.6499	63.3657
YBR031W	RPL4A	chrII:300165-301254	2141.57	1601.22	1963.86	2133.23
YBR032W	YBR032W	chrII:301518-301821	8.40164	27.0542	10.5666	21.1493
YBR033W	EDS1	chrII:301943-304703	7.76728	8.88854	10.8312	10.9587
YBR034C	HMT1	chrII:304929-305976	458.697	416.667	423.402	417.303
YBR035C	PDX3	chrII:306268-306955	165.698	147.381	149.871	158.542
YBR036C	CSG2	chrII:309080-310313	204.202	214.03	205.903	201.503
YBR037C	SCO1	chrII:310564-311452	28.1719	38.0056	33.7821	39.0884
YBR038W	CHS2	chrII:311897-314789	55.2491	65.965	51.2634	63.4295
YBR039W	ATP3	chrII:315574-316510	241.595	154.197	207.301	202.717
YBR040W	FIG1	chrII:316967-317864	0.975219	0.616849	0.278407	0.49874
YBR041W	FAT1	chrII:318265-320275	57.3254	50.9581	51.0108	51.2589
YBR042C	CST26	chrII:320415-321609	76.3238	60.036	61.9657	51.7824
YBR043C	QDR3	chrII:321875-323945	42.092	46.967	39.597	40.9764
YBR044C	TCM62	chrII:324340-326059	34.3933	39.7271	34.227	33.4312
YBR045C	GIP1	chrII:328172-330092	2.403	4.38311	4.80344	2.40231
YBR046C	ZTA1	chrII:330506-331511	27.0425	25.3126	24.9332	25.0239
YBR047W	FMP23	chrII:331832-332360	7.98464	51.8948	22.537	14.9151
YBR048W	RPS11B	chrII:332830-333812	2880.14	2099.65	2840.37	3124.42
YBR049C	REB1	chrII:334385-336818	55.016	53.7082	51.795	57.8093
YBR050C	REG2	chrII:337182-338338	4.96389	9.98098	11.5341	13.0874
YBR051W	YBR051W	chrII:337182-338338	2.3389	3.05151	2.50872	0
YBR052C	RFS1	chrII:338719-339352	132.767	126.573	144.408	156.503
YBR053C	YBR053C	chrII:339674-340751	63.9638	48.7335	55.9932	56.4095
YBR054W	YRO2	chrII:343100-344135	68.0213	744.01	459.924	452.462
YBR055C	PRP6	chrII:344601-347301	30.0995	36.6003	31.7082	29.7096
YBR056C-B	YBR056C-B	chrII:351254-351455	11.5902	200.454	33.012	89.7554
YBR056W	YBR056W	chrII:347878-349384	50.1499	40.5403	48.4468	42.0119
YBR056W-A	YBR056W-A	chrII:351254-351455	96.6307	220.335	148.931	100.864
YBR057C	MUM2	chrII:352192-353293	62.2825	58.5214	57.7772	59.1101
YBR058C	UBP14	chrII:353671-356017	52.6446	61.1421	58.1394	50.8448
YBR058C-A	TSC3	chrII:356323-356566	464.35	370.561	402.299	489.451
YBR059C	AKL1	chrII:356860-360187	33.2086	35.6866	35.1058	28.2728
YBR060C	ORC2	chrII:360651-362514	40.8546	38.113	32.551	37.5295
YBR061C	TRM7	chrII:364786-365719	112.222	113.928	106.59	131.04
YBR062C	YBR062C	chrII:365975-366600	130.958	143.113	123.899	123.193
YBR063C	YBR063C	chrII:366969-368191	36.731	54.276	49.7922	44.0831
YBR064W	YBR064W	chrII:366969-368191	4.06981	1.98937	0	1.39888
YBR065C	ECM2	chrII:368583-369678	22.582	30.8464	24.6549	28.9535
YBR066C	NRG2	chrII:370036-370699	53.3428	45.6971	42.2167	40.9862
YBR067C	TIP1	chrII:372102-372735	1267.8	1575	1465.84	1342.67
YBR068C	BAP2	chrII:373860-375690	342.08	470.869	412.944	370.246
YBR069C	TAT1	chrII:376573-378433	302.491	238.921	218.303	226.018
YBR070C	ALG14	chrII:379220-379934	48.9537	37.1965	41.9248	40.8306
YBR071W	YBR071W	chrII:380410-381046	156.231	115.495	117.65	89.1775
YBR072C-A	YBR072C-A	chrII:382859-383021	0	0	0	0
YBR072W	HSP26	chrII:382029-382674	6.24591	6.62546	6.91506	29.1209
YBR073W	RDH54	chrII:383111-385988	11.806	12.191	11.3751	10.0306
YBR074W	PFF1	chrII:386285-389216	44.7927	43.0011	41.2206	41.1467
YBR076C-A	YBR076C-A	chrII:391350-391617	23.6911	41.9696	46.2665	63.6189
YBR076W	ECM8	chrII:390226-391291	1.0291	9.50049	8.28721	4.80225
YBR077C	SLM4	chrII:391804-392293	72.0457	90.6073	83.3654	88.5677
YBR078W	ECM33	chrII:393122-394742	1499.41	1276.95	1469.27	1578.28
YBR079C	RPG1	chrII:395382-398277	281.972	311.808	303.743	284.416
YBR080C	SEC18	chrII:398613-400890	68.7513	65.1471	69.7025	67.8446
YBR081C	SPT7	chrII:401252-405251	24.3004	26.524	23.983	22.4761
YBR082C	UBC4	chrII:406627-407169	1181.59	1119.66	1243.34	1369.43
YBR083W	TEC1	chrII:409168-410629	24.8074	30.7372	23.8314	24.9982
YBR084C-A	RPL19A	chrII:414185-415261	3110.92	2374.85	3073.33	3341.13
YBR084W	MIS1	chrII:411053-413981	156.644	98.0384	120.257	119.03
YBR085C-A	YBR085C-A	chrII:418906-419164	212.695	717.706	552.363	461.217
YBR085W	AAC3	chrII:415982-416906	21.9769	34.0476	28.6117	24.3683
YBR086C	IST2	chrII:420200-423041	116.292	125.47	116.861	127.648
YBR087W	RFC5	chrII:423764-424829	79.3221	64.5815	62.8234	78.8494
YBR088C	POL30	chrII:424989-425782	174.488	43.0592	60.9692	79.1464
YBR089C-A	NHP6B	chrII:426189-427058	142.383	157.711	149.69	150.479
YBR089W	YBR089W	chrII:424989-425782	55.8288	9.56172	18.2751	22.588
YBR090C	YBR090C	chrII:426189-427058	91.1156	157.802	130.205	129.536
YBR091C	TIM12	chrII:427154-427484	97.7875	128.606	120.642	121.201
YBR092C	PHO3	chrII:427697-429101	304.054	269.904	289.328	358.081
YBR093C	PHO5	chrII:429547-430951	29.9593	60.643	49.7531	38.7622
YBR094W	PBY1	chrII:432035-434297	33.8501	39.9608	39.7673	43.2293
YBR095C	RXT2	chrII:434405-435698	45.3203	43.794	44.131	42.9808
YBR096W	YBR096W	chrII:436020-436713	177.223	148.116	160.723	150.996
YBR097W	VPS15	chrII:436950-441315	12.1208	11.172	9.52574	9.6657
YBR098W	MMS4	chrII:441514-443590	12.4669	14.5949	12.2398	13.1114
YBR099C	YBR099C	chrII:441514-443590	9.69897	12.205	17.4464	14.6292
YBR101C	FES1	chrII:443820-444693	199.296	262.625	229.03	204.972
YBR102C	EXO84	chrII:445061-447323	32.4923	30.6284	27.952	26.4204
YBR103C-A	YBR103C-A	chrII:449319-449463	8.19649	17.8796	0	0
YBR103W	SIF2	chrII:447708-449316	33.9882	42.4257	34.4597	35.2043
YBR104W	YMC2	chrII:449666-450656	75.1019	81.6392	64.8817	67.8631
YBR105C	VID24	chrII:450880-451969	105.436	233.008	153.594	190.527
YBR106W	PHO88	chrII:452657-453224	1186.5	851.418	984.042	1071.51
YBR107C	IML3	chrII:453792-454530	31.2483	41.4016	33.1752	38.8485
YBR108W	AIM3	chrII:454821-457665	17.8006	20.5848	20.46	15.4783
YBR109C	CMD1	chrII:457918-458362	516.56	560.971	565.571	650.695
YBR109W-A	YBR109W-A	chrII:458607-458832	1.5793	31.9751	17.9826	11.7272
YBR110W	ALG1	chrII:458871-460221	69.9179	85.3728	80.8839	94.8094
YBR111C	YSA1	chrII:461177-461873	184.91	153.467	165.181	202.313
YBR111W-A	SUS1	chrII:462138-462579	83.9398	105.338	86.0449	103.937
YBR112C	CYC8	chrII:462869-466048	64.3342	72.7766	69.0558	68.5197
YBR113W	YBR113W	chrII:462869-466048	41.4181	49.1937	42.9502	41.7939
YBR114W	RAD16	chrII:467247-469620	26.7003	40.4356	42.5165	29.8938
YBR115C	LYS2	chrII:469747-473926	18.1304	18.3508	13.0232	14.4228
YBR116C	YBR116C	chrII:474198-476437	3.26858	12.3188	10.3806	11.9061
YBR117C	TKL2	chrII:474198-476437	7.18778	10.9366	8.63812	8.82537
YBR118W	TEF2	chrII:477670-479047	2155.73	1811.4	2211.24	2539.3
YBR119W	MUD1	chrII:479337-480323	63.0006	71.6165	64.1914	60.9586
YBR120C	CBP6	chrII:480434-480923	40.8724	48.0939	50.7879	65.0672
YBR121C	GRS1	chrII:481363-483367	386.958	370.292	444.918	519.043
YBR121C-A	YBR121C-A	chrII:481363-483367	0	0	0	0
YBR122C	MRPL36	chrII:483969-484503	127.257	193.907	170.353	184.122
YBR123C	TFC1	chrII:484741-486866	35.7524	33.6511	28.0215	36.0095
YBR124W	YBR124W	chrII:484741-486866	11.1695	7.42618	11.5426	8.88721
YBR125C	PTC4	chrII:487198-488380	68.5893	51.538	63.8164	51.9675
YBR126C	TPS1	chrII:488904-490392	134.695	207.879	243.977	226.616
YBR126W-A	YBR126W-A	chrII:490849-491070	467.91	399.391	628.411	599.201
YBR126W-B	YBR126W-B	chrII:490849-491070	536.994	542.04	418.686	529.104
YBR127C	VMA2	chrII:491268-492822	609.2	490.217	579.741	645.48
YBR128C	ATG14	chrII:493080-494115	12.2215	17.5119	15.5899	13.0242
YBR129C	OPY1	chrII:494352-495339	45.8639	38.7417	37.6941	40.364
YBR130C	SHE3	chrII:495591-496869	87.2153	69.2577	81.7038	84.9101
YBR131C-A	YBR131C-A	chrII:497162-499277	0	0	0	0
YBR131W	CCZ1	chrII:497162-499277	16.5957	16.6836	13.5487	15.0696
YBR132C	AGP2	chrII:499651-501442	7.56927	8.02454	10.1378	9.74781
YBR133C	HSL7	chrII:501803-504644	36.0317	42.6623	36.0048	37.848
YBR134W	YBR134W	chrII:501803-504644	2.65339	2.40319	6.50754	5.20201
YBR135W	CKS1	chrII:504853-505306	122.909	82.3315	111.001	127.252
YBR136W	MEC1	chrII:505667-512774	6.31198	6.15172	5.94968	5.57718
YBR137W	YBR137W	chrII:513043-513583	85.7072	63.1433	71.4608	83.5588
YBR138C	YBR138C	chrII:513761-515336	15.2553	17.0095	16.1248	22.6826
YBR139W	YBR139W	chrII:515663-517190	38.9741	42.7347	46.3682	50.8992
YBR140C	IRA1	chrII:517349-526628	20.2238	18.3497	17.7413	15.0376
YBR141C	BMT2	chrII:527024-528038	51.4761	46.768	38.434	42.8062
YBR141W-A	YBR141W-A	chrII:527024-528038	0	0	0	0
YBR142W	MAK5	chrII:528316-530638	105.774	87.3675	87.1002	91.8214
YBR143C	SUP45	chrII:530868-532182	508.668	495.175	510.911	582.352
YBR144C	YBR144C	chrII:533234-533549	1.98843	2.36289	3.71279	3.97077
YBR145W	ADH5	chrII:533761-534817	30.4073	96.4812	50.917	37.1108
YBR146W	MRPS9	chrII:535259-536096	120.764	169.803	158.755	149.349
YBR147W	RTC2	chrII:536574-537465	1.03146	2.84215	2.25631	1.95198
YBR148W	YSW1	chrII:537875-539705	3.79621	4.65041	4.70274	4.72031
YBR149W	ARA1	chrII:539986-541021	157.98	119.005	168.989	166.101
YBR150C	TBS1	chrII:541208-544493	14.2543	19.4453	17.347	13.3887
YBR151W	APD1	chrII:545027-545978	119.232	102.366	124.495	121.05
YBR152W	SPP381	chrII:546375-547251	22.2645	24.2667	27.8942	17.2951
YBR153W	RIB7	chrII:547459-548194	59.0337	57.9464	50.3823	47.2171
YBR154C	RPB5	chrII:548361-549009	348.999	327.504	349.46	356.875
YBR155W	CNS1	chrII:549770-550928	122.28	104.332	115.882	118.347
YBR156C	SLI15	chrII:551103-553200	16.2728	21.1572	17.8298	20.8413
YBR157C	ICS2	chrII:553542-554310	7.59099	9.05753	13.0632	7.51426
YBR158W	AMN1	chrII:556548-558198	142.026	120.475	109.749	105.874
YBR159W	IFA38	chrII:558684-559728	222.049	165.731	180.572	201.651
YBR160W	CDC28	chrII:560077-560974	109.733	92.3156	96.742	84.2681
YBR161W	CSH1	chrII:561633-562764	23.5786	22.9393	20.3703	25.6036
YBR162C	TOS1	chrII:563202-564570	596.566	471.719	512.853	608.543
YBR162W-A	YSY6	chrII:565230-565428	436.592	473.43	418.469	603.348
YBR163W	EXO5	chrII:565722-567480	36.3745	38.932	43.8332	38.3639
YBR164C	ARL1	chrII:567874-568426	223.183	162.299	194.626	246.128
YBR165W	UBS1	chrII:568851-569685	55.115	56.4642	51.4821	54.6017
YBR166C	TYR1	chrII:569841-571200	79.2654	87.7495	78.1262	81.7358
YBR167C	POP7	chrII:571467-571890	66.9084	69.5589	76.811	82.9025
YBR168W	PEX32	chrII:572370-573612	21.9786	19.5391	19.8599	21.2466
YBR169C	SSE2	chrII:573914-575996	22.3009	29.6176	33.8202	26.5954
YBR170C	NPL4	chrII:576343-578086	54.0643	43.6189	44.8063	37.0976
YBR171W	SEC66	chrII:578363-578984	216.265	155.705	164.424	193.789
YBR172C	SMY2	chrII:579149-581372	130.056	148.091	137.03	124.009
YBR173C	UMP1	chrII:581725-582172	337.641	295.254	333.567	319.677
YBR174C	YBR174C	chrII:582337-583355	6.62772	10.0741	11.9584	10.381
YBR175W	SWD3	chrII:582337-583355	57.2554	47.6388	45.8462	50.1784
YBR176W	ECM31	chrII:583719-584658	35.6082	39.5755	45.2809	41.8291
YBR177C	EHT1	chrII:584806-586445	211.796	223.693	246.506	261.697
YBR178W	YBR178W	chrII:584806-586445	2.34247	3.56862	3.60563	3.03753
YBR179C	FZO1	chrII:586546-589114	26.5023	32.6648	30.7892	32.1363
YBR180W	DTR1	chrII:589740-591459	6.52619	5.45286	5.14898	6.33673
YBR181C	RPS6B	chrII:591711-592774	1534.45	1158.29	1397.66	1436.71
YBR182C	SMP1	chrII:593505-594864	16.4898	23.1569	24.2716	13.8019
YBR182C-A	YBR182C-A	chrII:595360-595555	13.4486	5.09922	10.3091	8.17975
YBR183W	YPC1	chrII:596114-597065	34.9445	65.5884	70.0439	67.2713
YBR184W	YBR184W	chrII:597362-598934	3.79636	3.05269	4.29466	3.25548
YBR185C	MBA1	chrII:599122-599959	53.7686	63.3956	55.4856	60.6144
YBR186W	PCH2	chrII:600552-602360	9.70559	15.2063	11.9332	13.2471
YBR187W	GDT1	chrII:602633-603476	335.421	210.306	245.904	282.596
YBR188C	NTC20	chrII:603684-604107	59.3123	45.4464	50.84	48.8404
YBR189W	RPS9B	chrII:604507-605508	4569.81	3057.49	3971.52	4530.37
YBR190W	YBR190W	chrII:605965-607140	1.17046	0	3.26694	2.69339
YBR191W	RPL21A	chrII:605965-607140	4156.42	3126.37	4173.01	4649.11
YBR191W-A	YBR191W-A	chrII:607148-607223	0	0	0	0
YBR192W	RIM2	chrII:607651-608785	54.2698	54.2997	62.5153	50.8146
YBR193C	MED8	chrII:609081-609753	66.0941	49.624	43.6799	52.5368
YBR194W	AIM4	chrII:610037-610409	26.8017	29.4391	33.2566	34.7158
YBR195C	MSI1	chrII:610613-611882	51.5387	50.1393	39.7627	43.2235
YBR196C	PGI1	chrII:612235-613900	1435.49	1420.1	1688.84	1716.85
YBR196C-A	YBR196C-A	chrII:614023-614173	0	42.989	0	0
YBR196C-B	YBR196C-B	chrII:614525-614630	0	0	147.968	0
YBR197C	YBR197C	chrII:615202-615856	62.5161	58.048	51.2286	54.8067
YBR198C	TAF5	chrII:616126-618523	77.4907	73.134	67.2491	65.4616
YBR199W	KTR4	chrII:618908-620303	125.279	105.265	117.523	117.77
YBR200W	BEM1	chrII:620871-622527	39.596	35.4271	38.6101	35.039
YBR200W-A	YBR200W-A	chrII:622982-623147	0	0	0	0
YBR201C-A	YBR201C-A	chrII:624492-624696	50.3321	54.9073	76.6563	44.722
YBR201W	DER1	chrII:623575-624211	33.7076	30.9322	39.1151	27.8259
YBR202W	MCM7	chrII:625771-628309	60.469	59.431	50.2381	53.7345
YBR203W	COS111	chrII:629167-631942	13.9273	8.79427	13.3401	8.40832
YBR204C	LDH1	chrII:632253-633381	26.6903	23.3053	30.2109	26.9452
YBR205W	KTR3	chrII:633621-634924	116.15	91.6686	104.153	103.641
YBR206W	YBR206W	chrII:633621-634924	79.0758	77.4618	80.618	93.4742
YBR207W	FTH1	chrII:635145-636543	84.5707	174.685	112.946	113.934
YBR208C	DUR1,2	chrII:636702-642210	11.1992	24.304	20.2665	25.1659
YBR209W	YBR209W	chrII:642582-642900	0	1.2447	1.109	1.03476
YBR210W	ERV15	chrII:645549-645978	94.0159	90.845	113.269	99.07
YBR211C	AME1	chrII:646157-647132	50.4556	50.7686	45.5965	46.3089
YBR212W	NGR1	chrII:647885-649904	60.336	54.427	61.2172	53.4017
YBR213W	MET8	chrII:650367-651192	26.3921	26.0328	24.1376	23.4
YBR214W	SDS24	chrII:651414-652998	33.0363	56.5449	65.5196	43.2274
YBR215W	HPC2	chrII:653355-655317	42.5286	45.4931	37.802	45.8193
YBR216C	YBP1	chrII:655575-657600	34.8942	32.2354	29.5559	34.1697
YBR217W	ATG12	chrII:657831-658392	32.8589	32.8575	33.1806	41.6065
YBR218C	PYC2	chrII:658706-662249	66.7794	55.3463	56.3588	59.3356
YBR219C	YBR219C	chrII:662498-664677	1.47451	0	0	0.0145049
YBR220C	YBR220C	chrII:662498-664677	67.3095	40.377	46.2264	52.6932
YBR221C	PDB1	chrII:665152-666253	398.785	295.187	336.424	415.178
YBR221W-A	YBR221W-A	chrII:666537-666642	0	0	0	0
YBR222C	PCS60	chrII:666719-668351	85.4656	88.5859	105.014	95.6697
YBR223C	TDP1	chrII:668662-673565	14.9458	13.0074	12.585	10.7937
YBR223W-A	YBR223W-A	chrII:668662-673565	0	0	0	0
YBR224W	YBR224W	chrII:668662-673565	1.36013	1.87752	1.02284	0.564653
YBR225W	YBR225W	chrII:668662-673565	16.3766	15.4344	17.3934	14.4975
YBR226C	YBR226C	chrII:668662-673565	13.3621	18.1308	15.0899	22.0018
YBR227C	MCX1	chrII:673571-675134	59.1569	42.3728	38.0705	40.6444
YBR228W	SLX1	chrII:675312-676227	40.4521	43.0699	38.4027	33.5577
YBR229C	ROT2	chrII:676356-679221	39.5158	21.8691	27.3827	31.3783
YBR230C	OM14	chrII:679548-680050	106.073	60.9643	72.2642	88.5557
YBR230W-A	YBR230W-A	chrII:680361-680562	92.1502	25.7601	60.7299	128.621
YBR231C	SWC5	chrII:682178-683090	41.0949	38.2176	34.2201	37.4924
YBR232C	YBR232C	chrII:683372-684669	23.5503	18.5756	13.6834	12.4413
YBR233W	PBP2	chrII:683372-684669	22.5795	25.1683	26.9426	30.0429
YBR233W-A	DAD3	chrII:684976-685261	82.1623	75.3712	92.2472	110.055
YBR234C	ARC40	chrII:685437-686592	222.484	176.557	189.267	218.865
YBR235W	VHC1	chrII:686900-690263	24.2063	25.8564	24.0127	24.2974
YBR236C	ABD1	chrII:690382-691693	72.7236	50.0938	54.4106	58.2657
YBR237W	PRP5	chrII:691968-694518	27.0314	32.1546	24.4438	27.4427
YBR238C	YBR238C	chrII:695106-697302	94.3419	130.098	101.831	91.6633
YBR239C	ERT1	chrII:698353-699943	21.4979	29.6751	23.413	24.3639
YBR240C	THI2	chrII:700489-701842	4.32819	8.89475	7.83896	6.41119
YBR241C	YBR241C	chrII:702588-704055	23.8018	18.9464	22.4979	18.494
YBR242W	YBR242W	chrII:704669-705386	134.327	107.728	112.355	110.803
YBR243C	ALG7	chrII:705446-706793	61.4931	46.8456	52.1636	65.4003
YBR244W	GPX2	chrII:707527-708016	182.354	99.3215	104.378	141.252
YBR245C	ISW1	chrII:708149-711539	48.1694	43.5451	45.472	40.977
YBR246W	RRT2	chrII:711590-712754	91.6788	101.634	94.5533	105.312
YBR247C	ENP1	chrII:713003-714455	166.206	159.73	171.461	179.628
YBR248C	HIS7	chrII:714806-716465	100.54	105.705	93.1837	86.1017
YBR249C	ARO4	chrII:716881-717994	502.476	623.029	595.686	550.484
YBR250W	SPO23	chrII:719032-720604	2.35019	5.17907	3.58124	3.23746
YBR251W	MRPS5	chrII:721389-722313	53.2364	81.1668	69.9714	76.0061
YBR252W	DUT1	chrII:722610-723054	226.881	177.497	167.301	206.831
YBR253W	SRB6	chrII:723269-723635	108.514	143.245	102.752	101.03
YBR254C	TRS20	chrII:723735-724263	78.9683	90.5673	68.7492	91.7486
YBR255C-A	YBR255C-A	chrII:726617-727074	96.5245	138.649	142.912	135.67
YBR255W	MTC4	chrII:724455-726540	27.2973	27.773	25.4062	23.3639
YBR256C	RIB5	chrII:727385-728102	143.653	170.802	132.862	154.799
YBR257W	POP4	chrII:728884-729724	62.6424	67.5954	69.4398	58.2535
YBR258C	SHG1	chrII:729733-730162	41.4681	41.8392	39.8485	43.9297
YBR259W	YBR259W	chrII:730386-732453	20.9421	21.4482	17.8803	18.415
YBR260C	RGD1	chrII:732638-734639	33.0432	33.3318	34.265	34.3846
YBR261C	TAE1	chrII:734831-735530	140.57	112.154	124.684	137.085
YBR262C	MIC12	chrII:735719-736040	161.596	198.265	217.286	171.122
YBR263W	SHM1	chrII:736263-737736	298.501	214.348	279	285.313
YBR264C	YPT10	chrII:737769-738369	67.2203	46.096	41.7199	51.0586
YBR265W	TSC10	chrII:738581-739544	114.58	88.255	79.3572	115.058
YBR266C	SLM6	chrII:739840-741022	0.625732	0	1.10465	17.2849
YBR267W	REI1	chrII:739840-741022	192.182	163.484	157.07	157.349
YBR268W	MRPL37	chrII:741298-741616	131.112	183.982	185.158	180.11
YBR269C	SDH8	chrII:742159-742576	141.344	151.916	146.642	142.43
YBR270C	BIT2	chrII:742760-744398	25.2614	27.8433	23.2135	20.3445
YBR271W	EFM2	chrII:744851-746111	61.6757	61.5805	61.3983	65.4553
YBR272C	HSM3	chrII:746360-747803	29.2398	35.2556	31.3034	30.5027
YBR273C	UBX7	chrII:748060-749371	58.7298	62.047	64.4491	53.8784
YBR274W	CHK1	chrII:749593-751177	33.9909	30.8228	31.3164	30.8356
YBR275C	RIF1	chrII:751355-757106	17.4223	14.257	13.1008	14.2209
YBR276C	PPS1	chrII:757619-760043	36.0247	36.8903	34.1294	39.0283
YBR277C	YBR277C	chrII:760214-760899	23.7828	8.89711	9.67063	10.5231
YBR278W	DPB3	chrII:760214-760899	42.9275	62.585	54.8274	60.6181
YBR279W	PAF1	chrII:761256-762594	116.324	95.4008	107.959	116.566
YBR280C	SAF1	chrII:762783-764697	9.66579	9.33321	11.5606	10.3221
YBR281C	DUG2	chrII:764969-767606	33.5301	25.8776	26.563	24.3878
YBR282W	MRPL27	chrII:768239-768680	92.016	136.886	131.974	154.958
YBR283C	SSH1	chrII:768942-770415	353.597	266.802	322.577	351.974
YBR284W	YBR284W	chrII:771238-773632	4.14223	7.43475	6.61945	5.36282
YBR285W	YBR285W	chrII:773921-774356	5.65098	5.60519	11.0011	8.19041
YBR286W	APE3	chrII:774699-776313	635.96	426.637	482.964	582.03
YBR287W	YBR287W	chrII:776570-777854	143.981	195.967	162.325	143.615
YBR288C	APM3	chrII:778011-779463	46.578	46.7267	57.8107	51.6259
YBR289W	SNF5	chrII:779666-782384	25.8156	27.8041	26.5028	26.5386
YBR290W	BSD2	chrII:782590-783556	95.5122	105.789	108.151	90.8386
YBR291C	CTP1	chrII:783672-784572	31.4696	34.5716	25.9421	35.914
YBR292C	YBR292C	chrII:784701-785073	0.51571	2.75265	4.41546	1.53437
YBR293W	VBA2	chrII:787005-788430	18.4067	22.9565	19.5652	21.4033
YBR294W	SUL1	chrII:789234-791814	13.644	19.8457	17.6386	15.0632
YBR295W	PCA1	chrII:792848-796499	12.3698	40.9449	28.092	18.062
YBR296C	PHO89	chrII:796797-798522	1.93803	4.51926	3.39287	1.88672
YBR296C-A	YBR296C-A	chrII:800122-800242	0	0	0	0
YBR297W	MAL33	chrII:800522-801929	9.02819	6.1995	8.84186	6.99152
YBR298C	MAL31	chrII:802630-804475	18.8371	20.4364	24.1302	23.8454
YBR298C-A	YBR298C-A	chrII:805034-805256	0	2.92302	0	0
YBR299W	MAL32	chrII:805350-807105	0.659597	1.25256	1.03625	2.5462
YBR300C	YBR300C	chrII:808599-809419	3.16387	2.27014	1.64914	3.49309
YBR301W	PAU24	chrII:808599-809419	4.28606	15.7181	10.1117	6.47961
YBR302C	COS2	chrII:810339-811479	0	0	0	0
YCL001W	RER1	chrIII:111915-112482	203.256	135.446	188.225	200.929
YCL001W-A	YCL001W-A	chrIII:113079-113541	3.96441	5.80377	4.15116	8.49255
YCL001W-B	YCL001W-B	chrIII:113769-114024	5.92453	8.79703	11.4716	9.03539
YCL002C	YCL002C	chrIII:110807-111675	88.086	85.9327	78.9164	79.8897
YCL004W	PGS1	chrIII:109104-110670	25.3986	22.8758	18.458	17.3758
YCL005W	LDB16	chrIII:108020-108791	82.0013	88.4269	80.3022	85.6469
YCL005W-A	VMA9	chrIII:106973-107417	591.952	577.828	628.587	697.633
YCL007C	YCL007C	chrIII:106973-107417	17.9712	25.1786	28.7794	22.5859
YCL008C	STP22	chrIII:105695-106853	52.193	47.1432	49.866	42.3453
YCL009C	ILV6	chrIII:104618-105548	360.327	363.507	331.812	381.569
YCL010C	SGF29	chrIII:103570-104350	75.6328	68.375	61.2604	52.9157
YCL011C	GBP2	chrIII:102074-103358	273.901	227.207	231.351	240.498
YCL012C	YCL012C	chrIII:101316-101788	62.5432	63.1865	85.1388	95.6937
YCL014W	BUD3	chrIII:96280-101191	13.5351	17.5907	15.0407	15.9815
YCL016C	DCC1	chrIII:94620-95763	30.7994	33.1006	30.4628	28.3967
YCL017C	NFS1	chrIII:92776-94270	92.6323	98.7264	97.4182	89.4979
YCL018W	LEU2	chrIII:91323-92418	0	0	0	0
YCL019W	YCL019W	chrIII:85101-90415	0	0	0	0
YCL020W	YCL020W	chrIII:85101-90415	0	0	0	0
YCL021W-A	YCL021W-A	chrIII:83619-83997	10.9839	10.0508	7.46389	5.6775
YCL022C	YCL022C	chrIII:78948-82275	5.36948	1.63479	5.72975	3.40123
YCL023C	YCL023C	chrIII:78948-82275	2.89996	0	0	1.50621
YCL024W	KCC4	chrIII:78948-82275	10.5687	3.85573	5.55131	4.55748
YCL025C	AGP1	chrIII:76017-77919	93.9674	77.2356	62.4848	99.577
YCL026C-A	FRM2	chrIII:74703-75285	5.76511	6.59335	5.34334	5.16959
YCL026C-B	HBN1	chrIII:73404-73986	33.3208	18.0623	23.1892	15.4881
YCL027W	FUS1	chrIII:71802-73341	1.24937	3.27676	3.79974	1.97407
YCL028W	RNQ1	chrIII:70149-71367	184.099	130.423	156.423	163.29
YCL029C	BIK1	chrIII:68598-69921	43.2518	53.7335	48.6035	45.3129
YCL030C	HIS4	chrIII:65933-68333	80.0174	197.407	89.2417	81.7604
YCL031C	RRP7	chrIII:64674-65568	233.723	220.944	208.574	209.214
YCL032W	STE50	chrIII:63440-64481	53.6229	57.611	59.1214	53.5078
YCL033C	MXR2	chrIII:62775-63282	99.1732	82.2626	93.726	77.1257
YCL034W	LSB5	chrIII:61657-62722	105.918	90.3778	92.6119	108.768
YCL035C	GRX1	chrIII:60840-61173	303.554	338.263	398.696	421.081
YCL036W	GFD2	chrIII:59025-60726	60.4288	41.2129	44.2264	43.8303
YCL037C	SRO9	chrIII:57373-58678	10.7988	6.53109	8.13645	12.2891
YCL038C	ATG22	chrIII:54940-56527	25.0474	50.4862	41.301	37.2392
YCL039W	GID7	chrIII:52644-54882	26.6438	30.9367	34.1472	29.1862
YCL040W	GLK1	chrIII:48652-52340	143.358	205.928	280.919	220.928
YCL041C	YCL041C	chrIII:48652-52340	13.9295	11.4226	9.06014	22.689
YCL042W	YCL042W	chrIII:48652-52340	28.2328	45.9969	58.561	44.438
YCL043C	PDI1	chrIII:48652-52340	462.056	371.505	471.217	547.684
YCL044C	MGR1	chrIII:47110-48364	38.8788	35.2017	33.6272	30.2729
YCL045C	EMC1	chrIII:44622-46963	135.474	98.5417	110.758	112.859
YCL046W	YCL046W	chrIII:44622-46963	34.9964	29.5918	36.2978	40.6823
YCL047C	POF1	chrIII:43660-44437	30.819	28.6738	35.5497	36.103
YCL048W	SPS22	chrIII:42164-43556	0.919519	1.02829	0.780234	1.1312
YCL048W-A	YCL048W-A	chrIII:41487-41727	1.18621	6.75032	1.98867	5.98141
YCL049C	YCL049C	chrIII:39785-40724	45.6154	116.052	132.31	83.1589
YCL050C	APA1	chrIII:37835-38801	323.223	305.121	349.393	369.095
YCL051W	LRE1	chrIII:35864-37616	35.4579	36.5145	36.9304	36.3019
YCL052C	PBN1	chrIII:34142-35393	56.7229	55.7645	62.2073	63.5155
YCL054W	SPB1	chrIII:31448-33974	131.102	122.666	125.43	125.131
YCL054W-A	RDT1	chrIII:30909-30996	0	0	0	0
YCL055W	KAR4	chrIII:27928-28936	38.6196	34.7714	35.5403	34.0256
YCL056C	PEX34	chrIII:26924-27359	54.2324	69.1607	80.7999	58.6852
YCL057C-A	MIC10	chrIII:24031-24325	315.46	280.798	301.4	329.937
YCL057W	PRD1	chrIII:24767-26906	100.778	79.8877	94.0665	93.0874
YCL058C	FYV5	chrIII:23522-23981	178.356	190.878	162.452	166.082
YCL058W-A	ADF1	chrIII:23522-23981	123.571	60.3747	74.4305	66.886
YCL059C	KRR1	chrIII:22428-23379	277.149	253.62	243.706	277.606
YCL061C	MRC1	chrIII:18815-22106	17.4241	9.77759	11.2383	10.6956
YCL063W	VAC17	chrIII:17289-18561	49.0666	57.1716	51.7526	52.1671
YCL064C	CHA1	chrIII:15797-16880	63.201	247.693	153.147	174.23
YCL065W	YCL065W	chrIII:13281-14119	0	0	0	0
YCL066W	HMLALPHA1	chrIII:13281-14119	0	0	0	0
YCL067C	HMLALPHA2	chrIII:12385-13018	0	0	0	0
YCL068C	YCL068C	chrIII:11502-12285	0	0	0	0
YCL069W	VBA3	chrIII:9705-11082	0	0	0	0
YCL073C	GEX1	chrIII:6478-8326	0	0	0.0945939	0
YCL076W	YCL076W	chrIII:1391-2135	0	0	0	0
YCR001W	YCR001W	chrIII:115684-115999	13.2413	15.6793	12.9104	12.7947
YCR002C	CDC10	chrIII:117379-118348	173.418	176.714	201.761	214.221
YCR003W	MRPL32	chrIII:118619-119171	95.7432	125.888	124.843	126.925
YCR004C	YCP4	chrIII:119574-120318	171.319	105.849	141.127	181.383
YCR005C	CIT2	chrIII:120945-122328	98.0253	433.035	237.447	192.382
YCR006C	YCR006C	chrIII:122529-123003	13.6341	11.1092	12.5967	9.92373
YCR007C	YCR007C	chrIII:126010-126730	16.0682	23.9621	36.7752	21.2079
YCR008W	SAT4	chrIII:128469-130281	56.9423	47.8657	58.3879	64.2201
YCR009C	RVS161	chrIII:130744-131542	249.355	270.059	264.115	265.182
YCR010C	ADY2	chrIII:132272-133124	7.78746	8.49247	5.11364	6.27489
YCR011C	ADP1	chrIII:133723-136873	35.3308	33.9604	34.8711	37.2699
YCR012W	PGK1	chrIII:137745-139049	4639.98	5530.51	5960.68	5852.61
YCR013C	YCR013C	chrIII:137745-139049	1848.03	2232.21	2335.69	2382.57
YCR014C	POL4	chrIII:139184-140933	15.9693	26.9189	21.0206	27.1774
YCR015C	YCR015C	chrIII:141216-142170	25.3535	23.3317	22.3074	21.0966
YCR016W	YCR016W	chrIII:143633-144506	226.954	187.025	223.212	233.018
YCR017C	CWH43	chrIII:144772-147634	92.371	89.0013	85.9464	83.1657
YCR018C	SRD1	chrIII:148237-148903	21.5613	36.4818	27.5932	23.7508
YCR018C-A	YCR018C-A	chrIII:151607-151862	15.1751	12.3932	14.4289	5.04997
YCR019W	MAK32	chrIII:152836-153928	36.3389	34.6643	24.8404	32.7848
YCR020C	PET18	chrIII:154011-154659	14.1917	28.0174	23.3308	17.4935
YCR020C-A	MAK31	chrIII:154829-155096	131.295	116.884	157.096	193.943
YCR020W-B	HTL1	chrIII:155319-155556	102.631	148.984	108.621	80.3435
YCR021C	HSP30	chrIII:156108-157107	123.225	1126.66	812.147	694.961
YCR022C	YCR022C	chrIII:157420-157765	2.77697	8.25629	2.21138	4.0106
YCR023C	YCR023C	chrIII:158537-160373	42.9171	52.2806	45.5121	50.3928
YCR024C	SLM5	chrIII:160743-162222	26.367	28.6192	28.2988	21.2644
YCR024C-A	PMP1	chrIII:162944-163067	3904.1	5110.44	4326.55	6845.17
YCR024C-B	YCR024C-B	chrIII:162598-162865	2353.36	3245.86	2426.18	3234.7
YCR025C	YCR025C	chrIII:163445-163856	5.76701	9.30455	10.0765	15.7636
YCR026C	NPP1	chrIII:164110-166339	36.1493	38.0004	36.3526	34.6533
YCR027C	RHB1	chrIII:167369-167999	43.7208	43.8021	41.4037	44.2359
YCR028C	FEN2	chrIII:170885-172424	59.9553	61.6707	48.1172	48.3475
YCR028C-A	RIM1	chrIII:172949-173440	447.174	378.147	448.212	543.007
YCR030C	SYP1	chrIII:173825-176438	37.5051	33.6359	35.994	33.5211
YCR031C	RPS14A	chrIII:177499-178220	5012.65	3944.18	4995.42	5883.49
YCR032W	BPH1	chrIII:179519-186023	10.5482	12.1867	9.7093	8.5283
YCR033W	SNT1	chrIII:186488-190169	44.0907	54.067	44.5876	44.949
YCR034W	ELO2	chrIII:190591-191635	394.56	247.769	280.18	284.828
YCR035C	RRP43	chrIII:191833-193018	119.858	108.305	105.065	120.112
YCR036W	RBK1	chrIII:193296-194298	82.7685	99.6534	113.575	98.8778
YCR037C	PHO87	chrIII:194413-197185	52.6716	60.1825	49.4755	45.4801
YCR038C	BUD5	chrIII:197620-200178	10.2136	10.707	10.0533	7.98629
YCR038W-A	YCR038W-A	chrIII:197620-200178	0	0	0	0
YCR039C	MATALPHA2	chrIII:197620-200178	0	0	0	0
YCR040W	MATALPHA1	chrIII:200441-205397	0	0	0	0
YCR041W	YCR041W	chrIII:200441-205397	14.4611	15.103	15.6206	15.5691
YCR042C	TAF2	chrIII:200441-205397	29.1508	32.6734	29.1015	32.5941
YCR043C	YCR043C	chrIII:206260-206644	252.915	170.735	198.483	195.767
YCR044C	PER1	chrIII:206876-207950	87.4276	62.6832	65.3195	72.4082
YCR045C	RRT12	chrIII:208134-209610	27.3904	36.8545	26.496	29.7868
YCR045W-A	YCR045W-A	chrIII:208134-209610	12.3707	6.70086	21.5175	6.54068
YCR046C	IMG1	chrIII:209913-210423	170.443	203.247	183.272	210.735
YCR047C	BUD23	chrIII:210717-211545	173.263	129.733	124.393	124.039
YCR047W-A	YCR047W-A	chrIII:210717-211545	0	0	0	0.0205424
YCR048W	ARE1	chrIII:211870-213772	75.6762	75.0704	66.9336	62.5894
YCR049C	YCR049C	chrIII:211870-213772	35.2158	46.8658	41.2817	37.2117
YCR050C	YCR050C	chrIII:211870-213772	17.4382	32.2319	25.8147	40.7155
YCR051W	YCR051W	chrIII:214070-214739	315.216	280.717	317.833	330.34
YCR052W	RSC6	chrIII:214993-216445	100.57	93.0723	78.6579	83.3534
YCR053W	THR4	chrIII:216696-218241	414.18	435.07	453.039	483.985
YCR054C	CTR86	chrIII:218375-220067	37.8667	39.5844	35.4931	33.9184
YCR057C	PWP2	chrIII:220456-223228	118.464	114.253	106.485	103.701
YCR059C	YIH1	chrIII:223453-224230	136.38	117.199	132.589	148.501
YCR060W	TAH1	chrIII:224398-224734	122.329	125.747	112.138	130.455
YCR061W	YCR061W	chrIII:225562-227458	16.8738	25.5832	22.7261	21.2611
YCR063W	BUD31	chrIII:228094-228791	12.0363	21.7651	16.8891	18.8342
YCR064C	YCR064C	chrIII:228094-228791	9.47231	14.1683	12.6171	22.0693
YCR065W	HCM1	chrIII:229309-231004	51.0628	40.5791	33.3803	37.4084
YCR066W	RAD18	chrIII:231499-232963	22.7027	24.4701	23.4747	22.5632
YCR067C	SED4	chrIII:233124-236322	59.5223	54.2546	55.452	51.0728
YCR068W	ATG15	chrIII:237213-238776	22.2713	19.9709	18.6496	13.6713
YCR069W	CPR4	chrIII:239054-240011	118.283	117.19	124.97	116.793
YCR071C	IMG2	chrIII:240102-240543	122.938	131.932	133.649	141.956
YCR072C	RSA4	chrIII:240804-242352	117.122	106.826	101.119	99.7099
YCR073C	SSK22	chrIII:242587-246583	22.0234	25.3203	22.2097	19.6657
YCR073W-A	SOL2	chrIII:246962-247910	82.5234	73.0187	84.6691	81.0403
YCR075C	ERS1	chrIII:248032-248815	28.1856	25.6869	19.1309	23.9268
YCR075W-A	YCR075W-A	chrIII:248974-249202	121.199	112.703	154.062	157.089
YCR076C	FUB1	chrIII:249292-250045	39.885	41.5454	40.192	46.5874
YCR077C	PAT1	chrIII:250237-252628	139.154	137.294	134.617	122.996
YCR079W	PTC6	chrIII:252844-254173	38.1448	43.4916	37.0447	32.8097
YCR081C-A	YCR081C-A	chrIII:254370-258654	15.4658	27.0767	11.5352	32.0003
YCR081W	SRB8	chrIII:254370-258654	10.0582	12.3659	11.438	7.74389
YCR082W	AHC2	chrIII:258882-259269	233.427	213.598	236.605	225.169
YCR083W	TRX3	chrIII:259577-259961	118.471	113.602	129.008	137.438
YCR084C	TUP1	chrIII:260310-262452	182.22	171.299	163.799	199.952
YCR085W	YCR085W	chrIII:262915-263269	6.54571	13.5985	11.2417	5.93801
YCR086W	CSM1	chrIII:263391-263964	44.1577	42.051	44.8293	46.3697
YCR087C-A	YCR087C-A	chrIII:263975-264491	89.7372	93.7763	69.5527	101.255
YCR087W	YCR087W	chrIII:263975-264491	233.906	253.414	251.863	272.833
YCR088W	ABP1	chrIII:265067-266846	118.625	98.8205	120.952	129.04
YCR089W	FIG2	chrIII:267433-272263	15.3127	18.9823	15.528	13.0654
YCR090C	YCR090C	chrIII:272314-272863	135.582	119.179	130.241	132.185
YCR091W	KIN82	chrIII:274403-276566	9.15592	13.6519	11.9294	9.72055
YCR092C	MSH3	chrIII:276763-279820	22.6738	22.3175	19.1937	18.3886
YCR093W	CDC39	chrIII:280116-286443	44.6991	48.1353	40.5033	36.8383
YCR094W	CDC50	chrIII:286761-287937	46.1155	49.1292	50.4153	56.3669
YCR095C	OCA4	chrIII:288169-289258	47.5467	40.8645	39.4645	48.5311
YCR095W-A	YCR095W-A	chrIII:289638-289797	0	0	9.5967	0
YCR096C	HMRA2	chrIII:293178-293538	0	0	0	0
YCR097W	HMRA1	chrIII:293834-294321	70.0038	126.598	98.6262	116.366
YCR097W-A	YCR097W-A	chrIII:294438-294705	0	0	0	0
YCR098C	GIT1	chrIII:297048-298605	6.22666	8.52555	4.63546	4.27798
YCR099C	YCR099C	chrIII:300831-302221	22.5066	32.5467	21.1066	12.4234
YCR100C	YCR100C	chrIII:300831-302221	15.5341	11.952	12.4374	9.97129
YCR101C	YCR101C	chrIII:302481-303030	10.5422	9.48679	9.7799	5.94356
YCR102C	YCR102C	chrIII:304360-305467	24.7899	11.8105	18.7514	7.4628
YCR102W-A	YCR102W-A	chrIII:306734-306932	1.82547	4.39478	5.41525	0
YCR104W	PAU3	chrIII:307800-308175	6.84016	1.72177	1.14825	1.2957
YCR105W	ADH7	chrIII:309069-310155	12.5406	18.5245	12.7811	12.11
YCR106W	RDS1	chrIII:310957-313456	11.2023	15.3441	13.1624	8.1321
YCR107W	AAD3	chrIII:313889-314981	27.2006	33.0442	28.831	23.5518
YCR108C	YCR108C	chrIII:315996-316188	0	0	0	0
YDL001W	RMD1	chrIV:447983-449276	38.9515	34.6826	35.2716	38.2589
YDL002C	NHP10	chrIV:446966-447578	84.2072	88.6594	81.0952	92.7116
YDL003W	MCD1	chrIV:444682-446383	52.6661	17.8469	21.0991	25.9231
YDL004W	ATP16	chrIV:443028-443511	217.497	115.83	161.001	174.093
YDL005C	MED2	chrIV:441013-442309	75.6703	65.3405	62.0514	68.5796
YDL006W	PTC1	chrIV:439908-440754	48.7527	48.3358	48.4763	51.0502
YDL007C-A	YDL007C-A	chrIV:436566-436824	0	0	0	0
YDL007W	RPT2	chrIV:438046-439360	296.148	225.187	276.812	285.18
YDL008W	APC11	chrIV:433496-433994	130.234	104.863	104.484	114.114
YDL009C	YDL009C	chrIV:432307-433248	45.5639	52.7537	52.2309	54.1978
YDL010W	GRX6	chrIV:432307-433248	46.6019	53.5158	60.6441	47.8029
YDL011C	YDL011C	chrIV:432307-433248	33.88	20.3705	21.7688	9.51682
YDL012C	YDL012C	chrIV:431107-431517	401.473	378.089	329.574	401.767
YDL013W	SLX5	chrIV:429066-430926	38.7092	33.0898	30.7848	30.5558
YDL014W	NOP1	chrIV:427363-428347	1091.56	945.381	1044.37	1163.38
YDL015C	TSC13	chrIV:426001-426934	368.973	292.656	340.532	388.785
YDL016C	YDL016C	chrIV:424208-425872	6.49019	17.3269	7.03614	9.08113
YDL017W	CDC7	chrIV:424208-425872	28.2268	34.3298	25.824	27.1766
YDL018C	ERP3	chrIV:422832-423510	43.4778	17.5954	31.0621	23.3796
YDL019C	OSH2	chrIV:417662-421514	26.4329	25.8937	26.7383	20.7122
YDL020C	RPN4	chrIV:415112-416708	76.5969	133.522	116.645	106.897
YDL021W	GPM2	chrIV:413952-414888	15.9912	29.5634	31.7073	26.3866
YDL022C-A	YDL022C-A	chrIV:408450-410056	0	1.74011	0	2.69707
YDL022W	GPD1	chrIV:411760-413000	212.164	213.134	257.162	249.058
YDL023C	YDL023C	chrIV:411760-413000	110.107	117.075	133.973	110.841
YDL024C	DIA3	chrIV:408450-410056	2.76821	3.37809	3.88607	2.65759
YDL025C	RTK1	chrIV:405343-407206	25.208	25.7338	27.5447	23.8751
YDL025W-A	YDL025W-A	chrIV:405343-407206	0	0	0	0
YDL026W	YDL026W	chrIV:403694-405060	25.3815	31.9233	23.7696	19.1173
YDL027C	YDL027C	chrIV:403694-405060	41.8239	39.6405	52.0825	37.602
YDL028C	MPS1	chrIV:400996-403291	26.4651	30.6185	24.0077	31.0777
YDL029W	ARP2	chrIV:399339-400638	228.342	219.354	232.323	252.264
YDL030W	PRP9	chrIV:397536-399129	37.3634	41.9482	34.9596	41.0578
YDL031W	DBP10	chrIV:394216-397204	96.3834	111.32	99.3005	107.73
YDL032W	YDL032W	chrIV:392658-394001	7.77799	7.17733	12.2528	11.502
YDL033C	SLM3	chrIV:392658-394001	28.7303	39.9866	33.1304	34.1842
YDL034W	YDL034W	chrIV:389171-392127	10.1268	11.8226	13.8111	6.50836
YDL035C	GPR1	chrIV:389171-392127	27.9109	37.9621	36.2907	33.1958
YDL036C	PUS9	chrIV:387512-388901	50.2998	50.0623	49.6963	51.4914
YDL037C	BSC1	chrIV:384600-385587	100.047	100.386	99.3394	35.7742
YDL039C	PRM7	chrIV:381984-384081	160.54	213.263	209.782	74.3284
YDL040C	NAT1	chrIV:378873-381438	97.2186	94.1101	94.0638	101.237
YDL041W	YDL041W	chrIV:376756-378455	9.80039	2.67335	1.48273	11.2329
YDL042C	SIR2	chrIV:376756-378455	33.987	32.8541	37.7613	35.0625
YDL043C	PRP11	chrIV:375679-376480	58.2838	61.6692	57.7045	50.6741
YDL044C	MTF2	chrIV:373966-375289	23.2043	30.8468	24.3313	25.7952
YDL045C	FAD1	chrIV:372687-373608	57.9672	54.9794	57.5146	49.9968
YDL045W-A	MRP10	chrIV:372247-372535	199.093	225.071	226.841	259.501
YDL046W	NPC2	chrIV:371239-371761	320.178	359.731	360.328	415.33
YDL047W	SIT4	chrIV:369770-370706	224.026	220.431	192.885	193.176
YDL048C	STP4	chrIV:366738-368211	239.429	447.285	392.049	434.23
YDL049C	KNH1	chrIV:365067-365874	51.5257	63.8163	63.9319	67.4594
YDL050C	YDL050C	chrIV:363951-364817	243.703	143.838	201.321	170.658
YDL051W	LHP1	chrIV:363951-364817	410.649	295.212	363.274	393.159
YDL052C	SLC1	chrIV:362671-363583	182.129	181.199	219.125	205.498
YDL053C	PBP4	chrIV:361698-362256	126.896	147.498	159.488	150.899
YDL054C	MCH1	chrIV:359824-361285	40.0062	39.5686	29.9017	29.7812
YDL055C	PSA1	chrIV:355673-356759	1530.73	1055.64	1445.7	1699.91
YDL056W	MBP1	chrIV:352876-355378	33.0526	41.1465	39.5213	39.0579
YDL057W	YDL057W	chrIV:351433-352420	16.6826	16.5091	15.7727	15.5888
YDL058W	USO1	chrIV:345664-351037	24.4514	24.8204	22.5566	22.2833
YDL059C	RAD59	chrIV:344236-344953	13.743	12.6411	17.0717	12.6962
YDL060W	TSR1	chrIV:341618-343985	146.403	132.474	128.709	125.679
YDL061C	RPS29B	chrIV:340627-341219	815.683	643.15	711.087	876.803
YDL062W	YDL062W	chrIV:338271-340282	65.7645	60.5977	63.6667	64.162
YDL063C	SYO1	chrIV:338271-340282	116.576	105.318	103.246	111.165
YDL064W	UBC9	chrIV:337486-338070	167.663	175.979	175.704	224.498
YDL065C	PEX19	chrIV:336248-337277	86.6092	77.3309	93.1775	94.7148
YDL066W	IDP1	chrIV:334834-336121	164.22	147.452	135.962	125.916
YDL067C	COX9	chrIV:334216-334396	440.065	225.18	420.01	421.48
YDL068W	YDL068W	chrIV:333120-333829	7.31484	11.1136	0	7.36997
YDL069C	CBS1	chrIV:333120-333829	25.0405	22.5126	21.3356	18.7149
YDL070W	BDF2	chrIV:330665-332940	191.92	366.406	311.604	308.33
YDL071C	YDL071C	chrIV:330665-332940	7.27055	19.9393	24.8442	15.2791
YDL072C	YET3	chrIV:329835-330447	299.158	331.308	390.338	329.636
YDL073W	YDL073W	chrIV:326612-329567	41.3005	41.2323	38.3889	37.338
YDL074C	BRE1	chrIV:324046-326149	85.8334	92.7179	84.9788	86.6603
YDL075W	RPL31A	chrIV:322225-322988	7349.12	5359.76	7143.7	8031.68
YDL076C	RXT3	chrIV:320667-321552	58.7066	64.3262	57.271	53.4387
YDL077C	VAM6	chrIV:316970-320120	18.3798	17.3303	18.6868	16.7003
YDL078C	MDH3	chrIV:315356-316388	154.765	86.9915	106.415	129.574
YDL079C	MRK1	chrIV:312950-314748	20.5605	22.4755	22.3822	20.1108
YDL080C	THI3	chrIV:310641-312471	39.2291	37.695	43.5063	38.029
YDL081C	RPP1A	chrIV:309801-310122	3098.24	2979.97	3267.6	4148.08
YDL082W	RPL13A	chrIV:308423-309388	2128.37	1617.04	1906.33	1901.08
YDL083C	RPS16B	chrIV:306925-307789	4554.74	3428.11	4081.77	4687.61
YDL084W	SUB2	chrIV:305236-306577	536.014	431.874	563.914	767.541
YDL085C-A	YDL085C-A	chrIV:302463-302670	227.145	154.752	217.933	284.978
YDL085W	NDE2	chrIV:303210-304848	3.30718	5.3763	5.53142	6.77381
YDL086C-A	YDL086C-A	chrIV:301412-302234	1.03308	8.93348	9.44116	10.2426
YDL086W	YDL086W	chrIV:301412-302234	159.747	110.185	155.37	209.917
YDL087C	LUC7	chrIV:300213-300999	32.2451	23.4206	24.5252	19.7027
YDL088C	ASM4	chrIV:298416-300003	79.7128	98.6967	88.2857	82.7684
YDL089W	NUR1	chrIV:296819-298274	20.9014	20.4845	22.2969	21.0325
YDL090C	RAM1	chrIV:295033-296329	27.2462	22.2915	20.7796	24.5129
YDL091C	UBX3	chrIV:293391-294759	30.4468	31.9955	34.3417	29.7733
YDL092W	SRP14	chrIV:292780-293221	305.569	248.023	279.455	290.208
YDL093W	PMT5	chrIV:289571-292140	30.342	22.7915	23.569	21.8153
YDL094C	YDL094C	chrIV:289571-292140	2.31132	4.12389	5.20121	5.88011
YDL095W	PMT1	chrIV:286997-289512	147.24	105.017	125.209	125.112
YDL096C	OPI6	chrIV:286997-289512	43.788	27.925	42.2266	37.5558
YDL097C	RPN6	chrIV:285390-286695	280.961	269.455	297.361	266.871
YDL098C	SNU23	chrIV:284580-285165	45.4201	43.772	47.1423	38.5217
YDL099W	BUG1	chrIV:283418-284444	157.71	120.384	136.692	134.05
YDL100C	GET3	chrIV:282111-283176	276.578	166.884	238.836	289.144
YDL101C	DUN1	chrIV:280306-281848	17.763	14.0046	16.0778	15.3684
YDL102W	POL3	chrIV:276871-280165	26.5269	18.8552	20.2236	19.6054
YDL103C	QRI1	chrIV:275147-276581	65.9261	41.37	47.4194	48.0887
YDL104C	QRI7	chrIV:273652-274876	14.3027	13.9067	18.0568	11.3724
YDL105W	NSE4	chrIV:272388-273597	20.6062	12.3322	11.2007	11.3838
YDL106C	PHO2	chrIV:270221-271901	46.1625	38.8932	42.2017	38.4458
YDL107W	MSS2	chrIV:268920-269976	20.4303	28.8936	24.1012	24.0081
YDL108W	KIN28	chrIV:267697-268699	58.0748	72.6151	60.7143	61.021
YDL109C	YDL109C	chrIV:265257-267201	14.1864	15.2472	15.543	13.4375
YDL110C	TMA17	chrIV:264511-264964	75.3372	79.0414	88.9251	77.3193
YDL111C	RRP42	chrIV:263312-264110	184.163	149.385	143.949	143.508
YDL112W	TRM3	chrIV:258914-263225	51.6991	52.468	47.7095	48.6009
YDL113C	ATG20	chrIV:256632-258555	18.4888	31.8588	28.2648	20.6523
YDL114W	YDL114W	chrIV:255603-256530	0.14716	0.504455	0.546516	0.635276
YDL114W-A	YDL114W-A	chrIV:253994-255126	46.3784	91.4555	108.781	0
YDL115C	IWR1	chrIV:253994-255126	54.397	65.1149	58.7991	51.4994
YDL116W	NUP84	chrIV:251565-253746	55.0504	59.7099	50.6143	50.6487
YDL117W	CYK3	chrIV:248580-251238	50.7719	44.8465	46.818	42.342
YDL118W	YDL118W	chrIV:246688-247682	29.6237	13.3114	29.6897	17.3784
YDL119C	YDL119C	chrIV:246688-247682	23.7465	24.0219	26.411	26.2565
YDL120W	YFH1	chrIV:245922-246447	125.456	73.7957	96.5616	118.523
YDL121C	YDL121C	chrIV:245132-245582	258.646	190.779	249.85	273.069
YDL122W	UBP1	chrIV:242551-244981	112.895	118.816	107.092	115.726
YDL123W	SNA4	chrIV:241417-241840	84.4299	116.354	100.367	86.8059
YDL124W	YDL124W	chrIV:240258-241197	286.527	570.955	527.543	526.387
YDL125C	HNT1	chrIV:239018-239606	589.679	636.801	651.813	655.73
YDL126C	CDC48	chrIV:236156-238664	300.325	280.088	324.978	310.382
YDL127W	PCL2	chrIV:234926-235853	66.4583	47.8061	35.0366	39.4691
YDL128W	VCX1	chrIV:232651-233887	196.934	213.69	181.261	196.167
YDL129W	YDL129W	chrIV:231023-231899	52.4316	70.5634	49.4221	53.5817
YDL130W	RPP1B	chrIV:229905-230527	4808.27	3496.29	4427.58	5057.16
YDL130W-A	STF1	chrIV:229170-229431	134.082	79.9478	155.977	111.543
YDL131W	LYS21	chrIV:227392-228715	162.051	155.476	150.338	147.132
YDL132W	CDC53	chrIV:224303-226751	54.8211	61.7571	61.0847	56.8106
YDL133C-A	RPL41B	chrIV:221723-221801	64340	130918	94229.5	183016
YDL133W	SRF1	chrIV:222426-223740	40.5614	36.5455	36.1574	28.8785
YDL134C	PPH21	chrIV:219661-220771	123.35	119.572	133.051	119.848
YDL135C	RDI1	chrIV:218679-219288	126.549	99.2915	126.596	120.772
YDL136W	RPL35B	chrIV:217599-218367	2062.34	1461.1	1587.88	1929.29
YDL137W	ARF2	chrIV:216157-217074	289.778	285.154	306.556	413.932
YDL138W	RGT2	chrIV:213350-215642	25.5625	33.165	29.37	25.1319
YDL139C	SCM3	chrIV:211374-212046	30.9765	38.9924	31.8689	32.6962
YDL140C	RPO21	chrIV:205359-210561	111.738	111.062	103.582	102.895
YDL141W	BPL1	chrIV:203038-205111	37.2093	39.2744	37.5643	39.1098
YDL142C	CRD1	chrIV:201718-202570	31.7445	36.4974	26.2052	29.5026
YDL143W	CCT4	chrIV:199995-201582	267.601	256.004	267.94	305.188
YDL144C	YDL144C	chrIV:198661-199732	72.2868	48.288	47.75	51.9648
YDL145C	COP1	chrIV:194570-198176	116.771	113.931	124.207	130.064
YDL146W	LDB17	chrIV:192749-194225	25.0487	29.9882	30.3151	23.5161
YDL147W	RPN5	chrIV:190923-192261	227.794	234	249.668	239.584
YDL148C	NOP14	chrIV:188153-190586	141.175	127.772	130.118	147.108
YDL149W	ATG9	chrIV:184924-187918	6.52304	6.97638	6.91077	5.72354
YDL150W	RPC53	chrIV:183317-184611	130.263	112.551	116.025	117.855
YDL151C	BUD30	chrIV:183317-184611	45.9499	44.1989	32.5047	13.0554
YDL152W	YDL152W	chrIV:181185-183187	52.9745	39.9105	44.0136	58.6929
YDL153C	SAS10	chrIV:181185-183187	192.537	183.079	168.397	187.736
YDL154W	MSH5	chrIV:178333-181039	6.02059	6.66511	7.30655	7.75461
YDL155W	CLB3	chrIV:176772-178056	62.9115	56.2424	52.5059	50.9954
YDL156W	CMR1	chrIV:174917-176486	11.4706	9.81138	8.89401	8.70068
YDL157C	YDL157C	chrIV:174231-174588	185.115	122.414	150.937	162.719
YDL158C	YDL158C	chrIV:172480-174174	47.2327	37.4625	46.8059	50.6259
YDL159C-B	YDL159C-B	chrIV:172480-174174	10.2133	0	7.89042	2.99225
YDL159W	STE7	chrIV:172480-174174	31.6592	32.4841	30.9413	23.1378
YDL159W-A	YDL159W-A	chrIV:172181-172313	0	0	0	0
YDL160C	DHH1	chrIV:170409-171930	95.5863	107.758	96.1114	83.9756
YDL160C-A	MHF2	chrIV:169365-169608	42.9856	33.5973	38.243	33.0191
YDL161W	ENT1	chrIV:167358-169078	108.661	96.2416	90.281	81.9095
YDL162C	YDL162C	chrIV:167358-169078	0	2.06963	0	0
YDL163W	YDL163W	chrIV:164986-167258	0	0	3.44046	0
YDL164C	CDC9	chrIV:164986-167258	31.0674	14.8917	17.3965	15.088
YDL165W	CDC36	chrIV:164289-164865	105.962	94.4716	102.876	101.935
YDL166C	FAP7	chrIV:163448-164042	150.208	171.809	151.245	192.88
YDL167C	NRP1	chrIV:160994-163154	98.0265	84.9587	78.0905	83.2535
YDL168W	SFA1	chrIV:159603-160764	118.919	100.958	109.512	112.118
YDL169C	UGX2	chrIV:158063-158735	6.95476	7.51669	10.3726	6.55355
YDL170W	UGA3	chrIV:156317-157904	30.3523	40.1973	28.4302	25.4892
YDL171C	GLT1	chrIV:149202-155640	49.489	42.7023	49.1554	43.4088
YDL172C	YDL172C	chrIV:148190-149086	50.9638	107.877	63.8828	64.1851
YDL173W	PAR32	chrIV:148190-149086	124.777	169.552	151.006	177.626
YDL174C	DLD1	chrIV:145825-147589	56.8379	55.8499	58.0615	77.262
YDL175C	AIR2	chrIV:144483-145518	50.9793	60.5734	52.6764	51.4447
YDL176W	YDL176W	chrIV:142096-144223	21.2151	24.5755	20.3546	21.5705
YDL177C	YDL177C	chrIV:141208-141721	50.8384	53.7286	39.9353	44.7897
YDL178W	DLD2	chrIV:139521-141114	69.7757	61.324	62.3994	75.0278
YDL179W	PCL9	chrIV:138290-139205	128.909	84.1501	71.1018	75.9571
YDL180W	YDL180W	chrIV:135895-137539	28.1239	22.1805	22.1035	21.6775
YDL181W	INH1	chrIV:135178-135436	178.987	33.0278	51.5679	32.4119
YDL182W	LYS20	chrIV:133436-134723	126.097	163.814	125.257	129.409
YDL183C	YDL183C	chrIV:130870-131833	13.7912	13.2668	13.8852	10.7967
YDL184C	RPL41A	chrIV:130406-130484	45847.6	9308.6	33700.4	34441.1
YDL185C-A	YDL185C-A	chrIV:126607-130002	68.3331	52.1215	68.5196	68.3926
YDL185W	VMA1	chrIV:126607-130002	249.311	261.677	278.813	319.067
YDL186W	YDL186W	chrIV:125508-126449	13.3443	21.1067	27.0499	28.2702
YDL187C	YDL187C	chrIV:125508-126449	5.41667	10.4576	7.31707	12.6815
YDL188C	PPH22	chrIV:123864-124998	62.3546	53.103	64.3674	72.4248
YDL189W	RBS1	chrIV:122077-123589	74.2766	77.8322	76.026	87.9468
YDL190C	UFD2	chrIV:118706-121592	44.3112	41.4649	43.4411	41.6289
YDL191W	RPL35A	chrIV:117663-118517	2773.15	2068.91	2358.44	2874.68
YDL192W	ARF1	chrIV:116320-116866	971.506	759.331	1030.14	1312.04
YDL193W	NUS1	chrIV:114671-115799	75.8363	42.2295	57.4494	52.0421
YDL194W	SNF3	chrIV:111579-114234	14.8323	10.7464	10.8983	9.70378
YDL195W	SEC31	chrIV:107207-111029	99.7806	96.1615	96.4954	100.967
YDL196W	YDL196W	chrIV:106740-107070	4.4899	6.8907	1.45876	2.88252
YDL197C	ASF2	chrIV:104916-106494	31.4092	34.674	32.7475	34.5115
YDL198C	GGC1	chrIV:103648-104551	116.191	136.257	105.44	97.2211
YDL199C	YDL199C	chrIV:101289-103353	5.62961	6.79816	7.3128	5.38317
YDL200C	MGT1	chrIV:100500-101067	32.6771	31.5204	28.436	34.4113
YDL201W	TRM8	chrIV:99560-100421	195.154	169.774	184.857	194.128
YDL202W	MRPL11	chrIV:98474-99224	73.8536	82.7466	95.8819	117.215
YDL203C	ACK1	chrIV:96081-97953	34.6306	33.6886	30.5752	29.7508
YDL204W	RTN2	chrIV:94604-95786	14.1626	15.3601	16.6969	23.4906
YDL205C	HEM3	chrIV:92761-93745	77.6395	82.0318	91.0589	109.303
YDL206W	YDL206W	chrIV:90175-92464	13.3312	15.6139	17.0045	14.4447
YDL207W	GLE1	chrIV:88247-89864	61.24	87.4785	89.4258	93.4694
YDL208W	NHP2	chrIV:87511-87982	1073.57	911.691	1021.06	1149.02
YDL209C	CWC2	chrIV:86206-87226	35.87	27.5898	24.6915	29.2705
YDL210W	UGA4	chrIV:84269-85985	5.82931	4.89229	4.71148	2.7659
YDL211C	YDL211C	chrIV:79293-80412	17.5408	9.25629	14.949	12.8906
YDL212W	SHR3	chrIV:78425-79058	437.509	284.467	350.587	425.654
YDL213C	NOP6	chrIV:77288-77966	318.645	271.424	366.717	396.736
YDL214C	PRR2	chrIV:74445-76545	3.73013	2.86932	4.41786	4.35157
YDL215C	GDH2	chrIV:70639-73918	31.9944	52.8103	46.5677	49.2612
YDL216C	RRI1	chrIV:68996-70319	11.7196	16.9948	13.0606	11.1619
YDL217C	TIM22	chrIV:67982-68606	89.7081	92.0548	86.3355	90.8262
YDL218W	YDL218W	chrIV:66492-67446	11.7084	13.9555	14.7013	11.2708
YDL219W	DTD1	chrIV:65241-65765	90.6072	66.7491	67.3467	71.7279
YDL220C	CDC13	chrIV:62010-65018	11.5031	11.5064	9.57751	9.17537
YDL221W	YDL221W	chrIV:62010-65018	14.1801	20.9721	19.1581	17.3703
YDL222C	FMP45	chrIV:60871-61801	5.91068	5.61181	5.55147	5.04656
YDL223C	HBT1	chrIV:57264-60405	12.7803	14.4467	14.2209	10.8597
YDL224C	WHI4	chrIV:54396-56346	47.5622	49.5572	48.5236	56.377
YDL225W	SHS1	chrIV:52444-54100	71.3206	67.5081	70.5976	78.6204
YDL226C	GCS1	chrIV:51114-52173	152.815	128.149	129.079	151.404
YDL227C	HO	chrIV:46270-48031	1.781	2.91046	2.76013	2.12335
YDL228C	YDL228C	chrIV:44064-45918	1651.38	1531.33	1766.16	1899.33
YDL229W	SSB1	chrIV:44064-45918	1226.21	1082	1321.87	1473.46
YDL230W	PTP1	chrIV:42699-43707	36.0172	38.887	39.1661	30.2593
YDL231C	BRE4	chrIV:38866-42244	38.9452	44.39	37.915	36.9568
YDL232W	OST4	chrIV:38486-38597	592.878	1081.02	611.352	248.107
YDL233W	MFG1	chrIV:36796-38173	24.5354	27.6171	22.7046	20.5463
YDL234C	GYP7	chrIV:34236-36477	28.5909	43.3777	40.7933	28.6201
YDL235C	YPD1	chrIV:33414-33918	148.322	134.939	164.088	175.223
YDL236W	PHO13	chrIV:32295-33234	211.088	262.749	224.47	254.471
YDL237W	AIM6	chrIV:30656-31829	71.1038	58.6318	62.9961	70.3215
YDL238C	GUD1	chrIV:28984-30454	9.85618	10.9158	10.4165	8.9625
YDL239C	ADY3	chrIV:26402-28775	6.37432	10.0696	9.26324	7.93816
YDL240C-A	YDL240C-A	chrIV:22470-22608	0	0	0	0
YDL240W	LRG1	chrIV:22822-25876	11.841	16.9035	12.7266	15.1954
YDL241W	YDL241W	chrIV:20634-21006	48.5274	69.7737	82.4549	50.5732
YDL242W	YDL242W	chrIV:18958-19312	7.48991	7.05344	12.7768	14.1957
YDL243C	AAD4	chrIV:17576-18566	12.4248	19.6943	17.4641	14.2673
YDL244W	THI13	chrIV:16203-17226	0.965326	2.16921	3.49767	3.83149
YDL245C	HXT15	chrIV:11656-13360	1.41533	1.69267	1.64285	1.00628
YDL246C	SOR2	chrIV:8682-9756	0	0.351861	0.156048	0.173956
YDL247W	MPH2	chrIV:5984-7814	0	0.11238	0	0
YDL247W-A	YDL247W-A	chrIV:3761-3836	0	0	0	0
YDL248W	COS7	chrIV:1801-2953	15.1358	15.2374	19.2119	14.3078
YDR001C	NTH1	chrIV:450219-452475	61.1153	108.772	112.959	88.6023
YDR002W	YRB1	chrIV:453044-453650	916.323	1007.36	1133.93	1188.19
YDR003W	RCR2	chrIV:454121-454754	62.119	72.107	80.7242	67.4043
YDR003W-A	YDR003W-A	chrIV:454781-454904	108.56	145.771	143.495	194.614
YDR004W	RAD57	chrIV:455200-456583	48.8308	43.1565	36.7134	38.1181
YDR005C	MAF1	chrIV:456835-458103	66.2352	75.656	65.9471	64.5643
YDR006C	SOK1	chrIV:458541-461247	65.1911	76.6531	67.1498	63.7997
YDR007W	TRP1	chrIV:461841-462602	103.977	127.853	136.277	172.276
YDR008C	YDR008C	chrIV:461841-462602	56.5352	77.0224	65.7058	72.4426
YDR009W	GAL3	chrIV:463433-464996	5.60745	14.014	10.6267	16.2873
YDR010C	YDR010C	chrIV:465050-465383	3.06955	3.09045	10.1896	6.81208
YDR011W	SNQ2	chrIV:465918-470424	74.5526	182.688	101.424	135.251
YDR012W	RPL4B	chrIV:471852-472941	1106.41	976.018	1058.63	1007.29
YDR013W	PSF1	chrIV:473156-473783	71.7726	75.4631	62.688	56.0852
YDR014W	RAD61	chrIV:474045-475989	12.3377	11.9983	12.1983	7.42435
YDR014W-A	HED1	chrIV:477796-478285	1.48201	1.60126	3.38612	2.9212
YDR015C	YDR015C	chrIV:477796-478285	12.43	0	6.93992	0
YDR016C	DAD1	chrIV:478473-478758	111.788	121.665	153.222	119.959
YDR017C	KCS1	chrIV:479114-482267	48.4367	46.5888	40.4128	43.7662
YDR018C	YDR018C	chrIV:482669-483860	4.96353	5.01445	9.27736	5.09444
YDR019C	GCV1	chrIV:484162-485365	23.9645	39.2338	33.61	47.642
YDR020C	DAS2	chrIV:485745-486444	59.7887	54.8746	44.9664	62.959
YDR021W	FAL1	chrIV:486803-488003	61.8693	65.8799	58.9354	61.147
YDR022C	ATG31	chrIV:488071-488662	32.8542	33.3525	23.6114	31.3085
YDR023W	SES1	chrIV:489507-490896	582.875	495.658	618.252	696.697
YDR024W	FYV1	chrIV:491016-491502	0	0.589021	0.396057	0.494133
YDR025W	RPS11A	chrIV:491514-492324	4435.08	3218.47	4203.58	4608.71
YDR026C	NSI1	chrIV:492555-494268	45.5974	52.7057	49.6019	46.1391
YDR027C	VPS54	chrIV:494648-497318	28.9974	31.7528	31.8697	29.5876
YDR028C	REG1	chrIV:497834-500879	54.5535	63.0806	51.8984	55.108
YDR029W	YDR029W	chrIV:501099-501414	24.8796	25.2303	24.9074	19.852
YDR030C	RAD28	chrIV:501752-503273	19.6202	23.3593	23.1631	23.3105
YDR031W	MIX14	chrIV:503497-503863	53.0479	65.4917	72.2196	62.1419
YDR032C	PST2	chrIV:504098-504695	284.396	201.749	245.777	316.291
YDR033W	MRH1	chrIV:508146-509109	2381.3	3232.83	2590.14	2939.81
YDR034C	LYS14	chrIV:509736-512109	34.1507	41.8918	34.176	31.2864
YDR034C-A	YDR034C-A	chrIV:520515-520692	11.2737	14.9394	15.7752	0
YDR034C-C	YDR034C-C	chrIV:514042-519356	0	0	0	0
YDR034C-D	YDR034C-D	chrIV:514042-519356	1.31286	1.5032	1.08318	1.04643
YDR034W-B	YDR034W-B	chrIV:521313-521469	5.66964	0	14.325	17.9178
YDR035W	ARO3	chrIV:521815-522928	211.452	255.881	219.436	209.807
YDR036C	EHD3	chrIV:523210-524713	63.0661	61.3013	68.2664	69.9667
YDR037W	KRS1	chrIV:525439-527215	819.45	761.288	850.256	866.997
YDR038C	ENA5	chrIV:527421-530697	8.09279	12.3574	9.79177	8.64084
YDR039C	ENA2	chrIV:531306-534582	0	0	0.0533729	0
YDR040C	ENA1	chrIV:535191-538467	13.138	15.5969	11.3918	12.2272
YDR041W	RSM10	chrIV:539802-540414	94.6458	151.597	123.193	130.491
YDR042C	YDR042C	chrIV:540600-541203	4.38458	11.8607	12.0153	12.7733
YDR043C	NRG1	chrIV:542673-543369	41.1563	93.0068	67.128	56.9947
YDR044W	HEM13	chrIV:546641-547628	134.803	113.259	124.587	137.388
YDR045C	RPC11	chrIV:547977-548310	187.38	195.639	201.263	175.619
YDR046C	BAP3	chrIV:548761-550576	228.381	313.855	250.606	216.403
YDR047W	HEM12	chrIV:551859-552948	197.661	262.509	200.147	215.03
YDR048C	YDR048C	chrIV:553083-555152	12.8842	16.4789	8.32875	15.3627
YDR049W	VMS1	chrIV:553083-555152	50.0778	45.853	46.2686	49.0334
YDR050C	TPI1	chrIV:555725-556472	7255.51	8619.4	8952.56	10571.1
YDR051C	DET1	chrIV:557055-558060	76.6978	75.4603	90.1229	91.6536
YDR052C	DBF4	chrIV:558510-560644	58.0388	52.9933	50.492	47.3685
YDR053W	YDR053W	chrIV:558510-560644	27.5084	11.8227	6.20679	6.3211
YDR054C	CDC34	chrIV:561439-562327	155.129	163.131	159.933	152.866
YDR055W	PST1	chrIV:563526-564861	409.106	607.959	509.168	456.48
YDR056C	YDR056C	chrIV:565022-565640	195.657	155.635	163.447	182.46
YDR057W	YOS9	chrIV:565926-567555	37.207	35.1488	35.2504	32.3998
YDR058C	TGL2	chrIV:567722-568703	25.638	32.0994	29.9058	29.5837
YDR059C	UBC5	chrIV:569233-569770	66.3769	81.2615	89.9861	78.1093
YDR060W	MAK21	chrIV:570648-573726	162.06	157.953	149.553	158.944
YDR061W	YDR061W	chrIV:574163-575783	38.0298	42.9138	36.3489	38.3149
YDR062W	LCB2	chrIV:576473-578159	166.121	138.743	176.483	184.906
YDR063W	AIM7	chrIV:578662-579112	237.654	203.362	226.075	247.453
YDR064W	RPS13	chrIV:579457-580452	5474.54	3728.61	4268.19	4959.74
YDR065W	RRG1	chrIV:580686-581784	31.96	23.0114	18.7515	20.4238
YDR066C	RTR2	chrIV:581907-582498	32.2167	27.0571	29.5867	35.0106
YDR067C	OCA6	chrIV:582790-583465	65.0241	64.8331	59.6445	59.5222
YDR068W	DOS2	chrIV:583712-584645	107.113	94.6697	108.092	109.128
YDR069C	DOA4	chrIV:584938-587719	17.3025	18.2745	14.4707	17.4753
YDR070C	FMP16	chrIV:588097-588379	17.4354	24.8954	29.7797	66.3733
YDR071C	PAA1	chrIV:588826-589402	397.958	315.002	375.231	426.986
YDR072C	IPT1	chrIV:589760-591344	133.996	196.638	166.459	185.477
YDR073W	SNF11	chrIV:592438-592948	128.061	180.659	138.207	158.926
YDR074W	TPS2	chrIV:593892-596583	52.1125	96.0754	119.316	94.5306
YDR075W	PPH3	chrIV:597155-598082	56.1554	63.6469	55.3276	52.4368
YDR076W	RAD55	chrIV:598467-599688	18.9093	24.0876	22.0875	23.4793
YDR077W	SED1	chrIV:600792-601809	6866.05	5995.08	7832.49	6728.05
YDR078C	SHU2	chrIV:602197-602869	29.7653	36.5637	33.8539	29.0483
YDR079C-A	TFB5	chrIV:603592-603811	89.4117	96.4248	84.2743	85.3387
YDR079W	PET100	chrIV:603063-603399	74.4489	94.0205	110.891	134.022
YDR080W	VPS41	chrIV:604007-606986	20.3508	21.6307	19.7949	19.5495
YDR081C	PDC2	chrIV:607303-610081	44.5777	43.8685	38.0601	39.6144
YDR082W	STN1	chrIV:610440-611925	24.2175	33.7534	23.474	26.4129
YDR083W	RRP8	chrIV:612072-613251	177.921	166.488	170.007	182.908
YDR084C	TVP23	chrIV:613404-614004	100.803	63.2705	92.375	97.3553
YDR085C	AFR1	chrIV:614287-616150	16.2061	20.786	27.4674	17.6576
YDR086C	SSS1	chrIV:616927-617170	498.027	413.966	385.697	496.985
YDR087C	RRP1	chrIV:617469-618306	217.897	205.646	215.678	214.882
YDR088C	SLU7	chrIV:618496-619645	40.5131	37.1869	40.6774	34.7137
YDR089W	YDR089W	chrIV:622111-624721	13.8123	22.4391	17.2967	19.6743
YDR090C	YDR090C	chrIV:625065-625998	57.4985	57.5399	54.1309	51.2167
YDR091C	RLI1	chrIV:626707-628534	208.272	155.371	176.357	182.874
YDR092W	UBC13	chrIV:629875-630605	225.692	208.589	244.539	276.563
YDR093W	DNF2	chrIV:631281-636527	36.0322	44.3833	38.2197	37.8275
YDR094W	YDR094W	chrIV:631281-636527	78.3149	97.5157	79.9197	92.2353
YDR095C	YDR095C	chrIV:631281-636527	1.74033	1.54273	0	0.645458
YDR096W	GIS1	chrIV:637138-639823	27.8286	18.9061	24.1057	18.7638
YDR097C	MSH6	chrIV:640108-643837	30.2918	15.1223	17.3337	13.1028
YDR098C	GRX3	chrIV:644177-644930	186.18	143.941	175.346	181.976
YDR098C-A	YDR098C-A	chrIV:645857-651126	0	0	0	0
YDR098C-B	YDR098C-B	chrIV:645857-651126	0.989641	1.36738	1.33985	0.874145
YDR099W	BMH2	chrIV:652780-654428	214.584	199.86	246.634	276.64
YDR100W	TVP15	chrIV:655012-655444	96.9054	82.164	77.99	91.3118
YDR101C	ARX1	chrIV:655685-657467	198.707	175.541	183.94	194.538
YDR102C	YDR102C	chrIV:657647-657980	8.35868	0	2.4538	2.78847
YDR103W	STE5	chrIV:658349-661103	6.12968	9.95716	7.77772	7.53759
YDR104C	SPO71	chrIV:661172-664910	6.58204	11.059	9.12463	8.18779
YDR105C	TMS1	chrIV:665348-666770	53.9896	60.0448	49.1634	54.7413
YDR106W	ARP10	chrIV:667003-667858	5.56199	6.98522	4.91162	7.059
YDR107C	TMN2	chrIV:669015-671034	24.9389	21.543	17.9258	21.4654
YDR108W	TRS85	chrIV:671268-673365	29.8581	30.5699	26.5007	25.4782
YDR109C	YDR109C	chrIV:673519-675667	20.0654	24.3136	20.6335	18.6836
YDR110W	FOB1	chrIV:676101-677802	47.2954	44.5889	38.4931	40.3772
YDR111C	ALT2	chrIV:678240-679852	79.7234	64.1148	77.3833	74.043
YDR112W	IRC2	chrIV:678240-679852	52.3312	35.9121	45.0187	25.9879
YDR113C	PDS1	chrIV:680495-681617	44.2589	31.2971	35.4064	41.4581
YDR114C	YDR114C	chrIV:681923-682492	4.11222	1.4661	1.29302	2.28796
YDR115W	YDR115W	chrIV:681923-682492	158.461	224.302	210.649	246.24
YDR116C	MRPL1	chrIV:682723-683581	84.5437	113.237	99.2573	96.1518
YDR117C	TMA64	chrIV:683945-685643	46.2884	42.4094	45.2453	48.5978
YDR118W	APC4	chrIV:685881-687884	16.6224	18.4413	16.9114	15.7428
YDR118W-A	YDR118W-A	chrIV:685881-687884	0	56.5899	0	110.683
YDR119W	VBA4	chrIV:688226-690533	107.489	83.9125	91.0006	83.5285
YDR119W-A	COX26	chrIV:691013-691214	4.77543	4.25667	5.14699	6.79361
YDR120C	TRM1	chrIV:691548-693261	159.213	129.755	131.114	139.604
YDR121W	DPB4	chrIV:693584-694175	111.959	88.4379	98.357	97.1398
YDR122W	KIN1	chrIV:694699-697894	24.2812	24.4042	27.2189	21.3907
YDR123C	INO2	chrIV:698553-699468	77.6161	45.2716	46.7644	43.6166
YDR124W	YDR124W	chrIV:700314-701289	16.8532	23.7579	19.5984	20.6461
YDR125C	ECM18	chrIV:701396-702758	9.13787	11.6276	12.4894	11.3982
YDR126W	SWF1	chrIV:703233-704244	28.3535	43.9506	31.2333	36.1085
YDR127W	ARO1	chrIV:704483-709250	54.6723	71.7559	56.1986	46.7952
YDR128W	MTC5	chrIV:709548-712995	24.6513	25.1914	23.5614	24.2257
YDR129C	SAC6	chrIV:713339-715379	181.759	174.235	195.607	178.354
YDR130C	FIN1	chrIV:715746-716622	27.9597	39.094	33.5016	37.272
YDR131C	YDR131C	chrIV:716789-718460	16.6823	22.0774	21.9014	19.8441
YDR132C	YDR132C	chrIV:718815-720303	24.3886	17.1927	24.1243	21.1145
YDR133C	YDR133C	chrIV:720961-721481	332.519	233.646	267.237	374.246
YDR133C and YDR134C (overlapping)	YDR133C and YDR134C (overlapping)	chrIV:720961-721481	1314.81	803.92	1000.38	1190.04
YDR135C	YCF1	chrIV:723003-727551	52.2728	46.1299	47.4985	45.4777
YDR136C	VPS61	chrIV:727710-730250	2.14875	4.20369	4.22016	2.71849
YDR137W	RGP1	chrIV:727710-730250	35.8683	35.0503	34.473	30.8981
YDR138W	HPR1	chrIV:730577-732836	32.5104	40.1641	40.3098	33.4626
YDR139C	RUB1	chrIV:733617-733924	296.814	220.517	309.314	350.667
YDR140W	MTQ2	chrIV:734137-734803	67.8755	50.1674	55.0716	64.7082
YDR141C	DOP1	chrIV:734900-739997	25.6873	25.22	21.9586	19.6447
YDR142C	PEX7	chrIV:740472-741600	35.4976	43.031	40.8812	38.383
YDR143C	SAN1	chrIV:742041-743874	66.3542	85.3169	79.6877	82.648
YDR144C	MKC7	chrIV:744310-746101	108.119	75.146	79.1016	75.8665
YDR145W	TAF12	chrIV:746737-748357	91.4452	93.5787	91.3022	95.1
YDR146C	SWI5	chrIV:748612-750742	45.4876	55.8092	52.1648	72.0816
YDR147W	EKI1	chrIV:751630-753235	36.7938	45.2428	36.346	42.8643
YDR148C	KGD2	chrIV:753674-755066	103.681	69.4065	87.7639	93.8211
YDR149C	YDR149C	chrIV:755554-763874	1.62583	0.891085	0	0.759007
YDR150W	NUM1	chrIV:755554-763874	23.7885	22.2288	20.4962	23.0036
YDR151C	CTH1	chrIV:764177-765155	95.1116	91.6404	99.8566	83.2239
YDR152W	GIR2	chrIV:765705-766503	297.659	257.188	268.392	270.824
YDR153C	ENT5	chrIV:766735-767971	103.217	92.0958	93.3549	98.3503
YDR154C	YDR154C	chrIV:768402-769000	2493.52	1172.59	1811.52	1975.98
YDR155C	CPR1	chrIV:768402-769000	2971.36	1346.15	1998.03	2129.8
YDR156W	RPA14	chrIV:769524-770332	209.358	221.408	185.789	209.619
YDR157W	YDR157W	chrIV:769524-770332	8.33391	12.8018	15.7674	13.2859
YDR158W	HOM2	chrIV:770356-771454	385.52	409.769	339.62	394.527
YDR159W	SAC3	chrIV:771876-775782	24.7247	26.6748	23.9422	27.5611
YDR160W	SSY1	chrIV:776162-778721	22.8625	25.5394	22.0515	21.3628
YDR161W	YDR161W	chrIV:779042-780206	197.052	166.165	178.183	191.484
YDR162C	NBP2	chrIV:780389-781100	73.0413	81.6944	70.7566	72.1735
YDR163W	CWC15	chrIV:781422-781950	69.6055	63.7047	76.5497	58.696
YDR164C	SEC1	chrIV:782040-784215	41.417	40.7853	41.751	40.505
YDR165W	TRM82	chrIV:784870-786205	166.778	121.24	130.423	147.584
YDR166C	SEC5	chrIV:786305-789221	31.421	32.3863	30.742	28.2745
YDR167W	TAF10	chrIV:789448-790069	119.661	123.647	110.845	144.528
YDR168W	CDC37	chrIV:790327-791848	90.0535	83.8439	103.631	113.964
YDR169C	STB3	chrIV:792347-793889	55.0934	50.326	48.8268	49.9491
YDR169C-A	YDR169C-A	chrIV:794573-794723	0	0	0	0
YDR170C	SEC7	chrIV:796192-802222	35.7879	37.3899	37.251	38.3186
YDR170W-A	YDR170W-A	chrIV:803194-804517	6.77986	10.4892	6.69456	7.67199
YDR171W	HSP42	chrIV:806620-807748	48.8686	134.784	201.987	120.623
YDR172W	SUP35	chrIV:808323-810381	308.416	259.872	261.275	260.326
YDR173C	ARG82	chrIV:810564-811632	26.1287	29.3841	33.1394	32.5253
YDR174W	HMO1	chrIV:812109-812850	356.603	332.58	343.575	400.308
YDR175C	RSM24	chrIV:813192-814152	58.1862	82.5338	70.9277	70.4639
YDR176W	NGG1	chrIV:814451-816560	51.4405	53.9197	46.2045	51.5506
YDR177W	UBC1	chrIV:816877-817525	210.924	196.21	260.17	243.504
YDR178W	SDH4	chrIV:817949-818495	105.508	71.7505	106.017	93.6487
YDR179C	CSN9	chrIV:818707-819196	27.6983	35.6043	37.7737	54.5773
YDR179W-A	YDR179W-A	chrIV:819432-820824	20.5439	22.8796	19.6398	24.7473
YDR180W	SCC2	chrIV:821294-825776	14.4025	14.2113	11.5904	9.38912
YDR181C	SAS4	chrIV:825909-827355	28.1806	29.1017	29.6771	32.2803
YDR182W	CDC1	chrIV:827581-829057	89.8079	67.6944	77.2294	78.155
YDR182W-A	YDR182W-A	chrIV:829150-829354	4.34667	3.93195	9.8012	9.51145
YDR183C-A	YDR183C-A	chrIV:830396-831513	12.4753	43.0396	49.639	35.59
YDR183W	PLP1	chrIV:829584-830277	42.6423	43.0868	37.2478	40.1911
YDR184C	ATC1	chrIV:830396-831513	142.611	152.727	134.09	127.431
YDR185C	UPS3	chrIV:831933-832473	45.2798	59.2954	42.418	47.7488
YDR186C	YDR186C	chrIV:832858-835492	58.0113	82.7751	67.3323	61.397
YDR187C	YDR187C	chrIV:836227-838061	67.1774	64.8649	75.8337	50.7879
YDR188W	CCT6	chrIV:836227-838061	288.506	282.688	265.844	288.253
YDR189W	SLY1	chrIV:838391-840392	79.4491	61.5825	66.9039	71.611
YDR190C	RVB1	chrIV:840603-841995	233.53	200.832	221.094	221.379
YDR191W	HST4	chrIV:842336-843449	19.108	23.4739	16.9839	19.6665
YDR192C	NUP42	chrIV:843568-844952	43.6277	41.0311	32.204	36.7887
YDR193W	YDR193W	chrIV:843568-844952	27.7882	19.7288	15.9387	16.0683
YDR194C	MSS116	chrIV:845951-847946	136.384	165.592	151.696	150.658
YDR194W-A	YDR194W-A	chrIV:848070-848223	0	0	0	0
YDR195W	REF2	chrIV:848598-850200	31.4254	42.9592	41.0613	40.6426
YDR196C	CAB5	chrIV:850273-850999	92.0007	71.345	77.3373	84.0073
YDR197W	CBS2	chrIV:851227-852397	42.561	51.9813	47.0703	49.029
YDR198C	RKM2	chrIV:852532-853972	46.5381	47.7299	47.4043	44.2625
YDR199W	YDR199W	chrIV:854174-856093	37.5379	42.6644	43.9664	46.2541
YDR200C	VPS64	chrIV:854174-856093	21.9467	24.8776	25.174	25.7713
YDR201W	SPC19	chrIV:856316-856814	50.2864	49.0847	54.2461	68.8638
YDR202C	RAV2	chrIV:856897-857999	43.9829	45.4005	46.159	38.7662
YDR203W	YDR203W	chrIV:856897-857999	12.8727	35.4437	19.9683	25.7347
YDR204W	COQ4	chrIV:858136-859144	48.4321	37.7642	41.4213	39.4004
YDR205W	MSC2	chrIV:859345-861520	41.2204	33.8562	31.2418	29.4524
YDR206W	EBS1	chrIV:862053-864708	74.044	82.7799	72.4239	73.2896
YDR207C	UME6	chrIV:865011-867522	26.8365	23.31	24.6657	27.0661
YDR208W	MSS4	chrIV:868223-870563	65.5823	75.5108	60.8367	63.6376
YDR209C	YDR209C	chrIV:871035-871449	366.035	329.626	337.931	396.057
YDR210C-C	YDR210C-C	chrIV:878658-883927	0.128513	0	0.252498	0.204643
YDR210C-D	YDR210C-D	chrIV:878658-883927	2.72618	3.06921	2.1943	1.88687
YDR210W	YDR210W	chrIV:871035-871449	76.1407	43.0901	64.8721	76.8339
YDR210W-A	YDR210W-A	chrIV:872111-877425	0.000168701	0.00164245	0.537023	0.176631
YDR210W-B	YDR210W-B	chrIV:872111-877425	0.747173	1.20177	0.565538	1.70778
YDR211W	GCD6	chrIV:884726-886865	109.724	100.554	111.513	113.57
YDR212W	TCP1	chrIV:887231-888911	200.429	181.91	187.523	194.227
YDR213W	UPC2	chrIV:889750-892492	18.9543	25.7934	19.274	17.3335
YDR214W	AHA1	chrIV:892874-893927	120.134	86.7011	107.209	113.995
YDR215C	YDR215C	chrIV:894088-894502	3.40232	7.85532	6.28944	3.63982
YDR216W	ADR1	chrIV:895034-899006	13.3835	13.3864	15.5383	19.6666
YDR217C	RAD9	chrIV:899550-903480	21.9646	22.5811	21.1119	18.7611
YDR218C	SPR28	chrIV:903780-905052	0.357136	1.81243	2.99302	1.65161
YDR219C	MFB1	chrIV:905454-906852	31.1621	46.2147	39.4798	41.569
YDR220C	YDR220C	chrIV:906999-907293	0	1.65425	0	0
YDR221W	GTB1	chrIV:907329-909438	32.3348	30.0027	28.7765	33.3259
YDR222W	YDR222W	chrIV:910053-911301	44.7292	108.08	62.4989	84.2578
YDR223W	CRF1	chrIV:912098-913502	14.2703	21.5508	20.8211	14.7973
YDR224C	HTB1	chrIV:914316-914712	2871.65	4327.27	3771.79	5250.49
YDR225W	HTA1	chrIV:915529-915928	1777.28	3309.29	2362.23	2913.31
YDR226W	ADK1	chrIV:916485-917154	1183.96	877.511	1040.16	1255.79
YDR227W	SIR4	chrIV:917570-921647	17.2624	20.2717	20.0034	23.5629
YDR228C	PCF11	chrIV:921925-923806	36.0492	45.9604	46.9791	44.8191
YDR229W	IVY1	chrIV:924784-926146	46.7161	50.2829	49.7567	41.3559
YDR230W	YDR230W	chrIV:926222-926910	38.2923	36.3053	52.114	52.3229
YDR231C	COX20	chrIV:926222-926910	30.3193	33.7559	41.417	47.4443
YDR232W	HEM1	chrIV:927451-929098	181.58	192.768	177.103	171.962
YDR233C	RTN1	chrIV:929469-930357	1112.23	948.965	999.576	923.475
YDR234W	LYS4	chrIV:931128-933210	99.2273	63.2682	73.7808	76.7118
YDR235W	PRP42	chrIV:933503-935138	42.3692	44.9445	44.0165	44.531
YDR236C	FMN1	chrIV:935235-935892	58.6286	49.1685	64.4001	41.6729
YDR237W	MRPL7	chrIV:936614-937493	72.5737	94.3561	87.9167	101.051
YDR238C	SEC26	chrIV:937894-940816	116.003	96.394	109.288	107.409
YDR239C	YDR239C	chrIV:941056-943420	29.785	32.8502	28.8719	28.9173
YDR240C	SNU56	chrIV:943673-945438	39.2888	37.0597	32.6185	29.4609
YDR241W	BUD26	chrIV:943673-945438	2.65388	6.0817	1.33883	0
YDR242W	AMD2	chrIV:946806-948456	23.597	31.4546	29.0698	27.5788
YDR243C	PRP28	chrIV:948517-950284	29.5784	24.9878	23.7648	29.143
YDR244W	PEX5	chrIV:950562-952401	33.6082	30.5135	29.9054	30.3006
YDR245W	MNN10	chrIV:952799-953981	183.725	152.197	159.112	184.23
YDR246W	TRS23	chrIV:954287-954947	91.8484	92.049	88.9056	92.1186
YDR246W-A	YDR246W-A	chrIV:955132-955333	12.2585	14.3741	24.9632	14.5015
YDR247W	VHS1	chrIV:956012-957398	34.2051	101.25	72.5355	77.2227
YDR248C	YDR248C	chrIV:957757-958339	57.0097	63.5377	64.6619	65.0192
YDR249C	YDR249C	chrIV:958680-959802	19.6767	24.1895	25.7795	18.7342
YDR250C	YDR250C	chrIV:960085-960361	1.73555	0	0	0
YDR251W	PAM1	chrIV:960613-963106	41.8967	55.9206	56.6233	43.1767
YDR252W	BTT1	chrIV:963411-963861	36.1189	27.7291	38.6255	33.2593
YDR253C	MET32	chrIV:963989-964565	34.7696	33.046	36.2709	39.0855
YDR254W	CHL4	chrIV:965112-966489	17.5873	23.9618	25.8926	25.7888
YDR255C	RMD5	chrIV:966556-967822	19.9207	24.7035	18.1932	21.0381
YDR256C	CTA1	chrIV:968132-969680	31.698	31.0498	28.9873	30.3868
YDR257C	RKM4	chrIV:969989-971474	63.4172	67.5575	60.1545	55.3828
YDR258C	HSP78	chrIV:971807-974243	20.2031	38.6027	41.74	27.4164
YDR259C	YAP6	chrIV:974630-975782	8.98326	11.0939	14.913	9.39953
YDR260C	SWM1	chrIV:976716-977229	91.5353	52.4469	66.666	70.2981
YDR261C	EXG2	chrIV:977520-979209	64.1814	94.7473	104.96	89.9726
YDR261C-C	YDR261C-C	chrIV:987533-992349	0	0.197912	0	0
YDR261C-D	YDR261C-D	chrIV:987533-992349	0.427138	0.299375	0.347901	0.200537
YDR261W-A	YDR261W-A	chrIV:981461-986775	2.38782	2.25622	0.489994	0.703321
YDR261W-B	YDR261W-B	chrIV:981461-986775	1.66409	1.7501	2.2683	2.26048
YDR262W	YDR262W	chrIV:993133-993952	102.657	124.35	128.082	108.619
YDR263C	DIN7	chrIV:994241-995534	9.89968	24.9206	16.7635	15.1157
YDR264C	AKR1	chrIV:996028-998323	87.4762	152.278	122.585	114.246
YDR265W	PEX10	chrIV:998863-999877	32.2903	56.0642	48.1623	38.6125
YDR266C	HEL2	chrIV:1000103-1002023	74.6405	61.1991	66.8061	64.901
YDR267C	CIA1	chrIV:1002509-1003502	77.6798	83.898	81.3181	87.4565
YDR268W	MSW1	chrIV:1004003-1005143	32.5005	48.5738	36.9647	41.9087
YDR269C	YDR269C	chrIV:1005664-1008766	0	4.29365	0	0
YDR270W	CCC2	chrIV:1005664-1008766	14.4391	54.316	32.9104	35.2878
YDR271C	YDR271C	chrIV:1005664-1008766	20.7187	71.9346	46.8631	34.4154
YDR272W	GLO2	chrIV:1009009-1009834	111.849	64.2076	86.2644	110.027
YDR273W	DON1	chrIV:1010175-1011273	9.99749	19.2136	16.5252	16.6259
YDR274C	YDR274C	chrIV:1011588-1011960	57.7852	55.6248	34.6529	44.8028
YDR275W	BSC2	chrIV:1012251-1012959	55.8023	71.3715	61.1264	67.2974
YDR276C	PMP3	chrIV:1013475-1013643	1741.27	2889.91	1921.6	2362.41
YDR277C	MTH1	chrIV:1014400-1015702	43.9555	24.7534	29.6543	32.7574
YDR278C	YDR278C	chrIV:1017000-1017318	0	0	0	0
YDR279W	RNH202	chrIV:1019367-1020420	55.0632	38.3614	36.5271	36.9517
YDR280W	RRP45	chrIV:1020746-1021664	155.484	130.068	131.285	130.637
YDR281C	PHM6	chrIV:1022006-1022321	8.28292	20.5303	7.55497	18.4308
YDR282C	YDR282C	chrIV:1023510-1024755	16.4481	18.8661	19.3713	15.8428
YDR283C	GCN2	chrIV:1025069-1030049	15.5839	17.2112	16.5623	17.9828
YDR284C	DPP1	chrIV:1030549-1031419	95.809	63.8975	80.4995	84.568
YDR285W	ZIP1	chrIV:1032435-1035063	10.1007	10.9294	10.7179	10.305
YDR286C	YDR286C	chrIV:1035230-1035575	42.1521	57.1776	50.2439	72.9276
YDR287W	INM2	chrIV:1035994-1036873	38.5582	39.272	35.281	40.246
YDR288W	NSE3	chrIV:1037194-1038106	44.6303	59.9559	52.0509	58.2807
YDR289C	RTT103	chrIV:1038279-1039699	54.1348	54.333	46.3086	51.7391
YDR290W	YDR290W	chrIV:1038279-1039699	2.01534	6.2145	3.73848	0.96084
YDR291W	HRQ1	chrIV:1039727-1042961	22.157	21.9111	18.2964	18.9779
YDR292C	SRP101	chrIV:1043145-1045011	108.84	92.3236	96.2636	102.841
YDR293C	SSD1	chrIV:1045639-1049392	69.2156	103.749	104.405	71.5787
YDR294C	DPL1	chrIV:1050458-1052228	90.1791	114.965	98.6022	108.756
YDR295C	HDA2	chrIV:1052622-1054647	25.9107	33.9846	28.1683	29.7115
YDR296W	MHR1	chrIV:1055211-1055892	105.05	129.556	119.974	129.301
YDR297W	SUR2	chrIV:1056550-1057600	210.108	284.686	231.657	259.7
YDR298C	ATP5	chrIV:1058175-1058814	269.194	158.569	223.016	256.367
YDR299W	BFR2	chrIV:1059626-1061231	165.712	131.799	130.02	141.558
YDR300C	PRO1	chrIV:1061504-1062791	119.093	115.595	125.16	134.509
YDR301W	CFT1	chrIV:1063351-1067425	20.4582	21.4552	19.043	19.8225
YDR302W	GPI11	chrIV:1067730-1068390	84.0772	82.5905	86.5766	104.885
YDR303C	RSC3	chrIV:1068728-1071386	43.9019	38.364	39.1659	41.4869
YDR304C	CPR5	chrIV:1071879-1072557	332.337	238.488	296.841	340.237
YDR305C	HNT2	chrIV:1072745-1073488	56.9633	77.7825	74.3548	73.7516
YDR306C	YDR306C	chrIV:1073734-1075171	37.635	39.1249	33.8186	32.7421
YDR307W	PMT7	chrIV:1075864-1077853	34.5497	28.7724	25.8564	24.2519
YDR308C	SRB7	chrIV:1078026-1078449	121.14	114.435	95.6463	109.912
YDR309C	GIC2	chrIV:1079047-1080199	84.9965	73.4081	71.1739	73.204
YDR310C	SUM1	chrIV:1081127-1084316	39.7108	33.5719	43.3897	45.0177
YDR311W	TFB1	chrIV:1085064-1086993	40.7209	46.1872	35.5525	34.5674
YDR312W	SSF2	chrIV:1087580-1088942	71.0926	76.3293	77.5106	81.1978
YDR313C	PIB1	chrIV:1089218-1090079	36.4024	47.9041	45.8248	43.2306
YDR314C	RAD34	chrIV:1090432-1092511	8.76169	11.8009	8.83515	10.2494
YDR315C	IPK1	chrIV:1092740-1093586	19.1162	23.9324	28.2653	24.8637
YDR316W	OMS1	chrIV:1093762-1095178	45.2035	51.8533	52.8139	50.7803
YDR316W-A	YDR316W-A	chrIV:1096063-1101332	0	0	0.134222	0
YDR316W-B	YDR316W-B	chrIV:1096063-1101332	0.402586	0.107103	0	2.00871
YDR317W	HIM1	chrIV:1102183-1103428	14.8021	18.0352	17.4241	15.896
YDR318W	MCM21	chrIV:1103757-1104947	31.0675	34.2117	35.2799	38.3351
YDR319C	YFT2	chrIV:1105002-1105827	49.9493	71.084	58.8223	59.0447
YDR320C	SWA2	chrIV:1106094-1108101	28.3078	38.0047	32.626	36.3962
YDR320C-A	DAD4	chrIV:1108279-1108621	320.276	426.454	336.081	456.248
YDR320W-B	YDR320W-B	chrIV:1108279-1108621	0	0	0	0
YDR321W	ASP1	chrIV:1108701-1109847	213.189	190.69	209.447	235.605
YDR322C-A	TIM11	chrIV:1112002-1112293	261.557	237.3	241.788	262.853
YDR322W	MRPL35	chrIV:1110588-1111692	73.7081	99.7466	92.9461	93.3899
YDR323C	PEP7	chrIV:1112479-1114027	14.8945	19.3109	16.3845	17.6928
YDR324C	UTP4	chrIV:1114432-1116763	133.192	115.081	110.41	116.533
YDR325W	YCG1	chrIV:1117125-1120233	18.5292	25.0382	18.4959	21.0141
YDR326C	YSP2	chrIV:1120608-1124925	36.2874	44.6521	33.9992	35.3499
YDR327W	YDR327W	chrIV:1125301-1126018	321.577	210.746	274.464	353.019
YDR328C	SKP1	chrIV:1125301-1126018	369.079	285.897	300.6	327.231
YDR329C	PEX3	chrIV:1126269-1127595	69.9441	55.9927	64.088	61.8488
YDR330W	UBX5	chrIV:1127871-1129374	52.6497	45.6785	47.2322	43.1777
YDR331W	GPI8	chrIV:1129587-1130823	75.8727	59.3742	67.4766	66.2368
YDR332W	IRC3	chrIV:1131000-1133070	22.7842	24.4896	16.9778	19.4334
YDR333C	RQC1	chrIV:1133259-1135431	61.0279	62.6052	55.8022	57.0536
YDR334W	SWR1	chrIV:1135931-1140476	29.0758	27.3904	23.2769	23.6297
YDR335W	MSN5	chrIV:1141167-1144842	41.3779	45.3651	41.6512	41.4769
YDR336W	YDR336W	chrIV:1145091-1146036	43.7803	41.378	32.2938	36.1157
YDR337W	MRPS28	chrIV:1146318-1147179	75.6359	92.9595	88.2908	83.8257
YDR338C	YDR338C	chrIV:1147378-1149466	21.9443	24.0954	21.8366	20.8819
YDR339C	FCF1	chrIV:1149950-1150520	274.375	270.727	287.216	286.713
YDR340W	YDR340W	chrIV:1150841-1151183	0	1.35346	1.73668	2.17413
YDR341C	YDR341C	chrIV:1151802-1153626	302.314	287.383	322.155	351.871
YDR342C	HXT7	chrIV:1154215-1155928	2.55094	0.917284	1.50753	5.26765
YDR343C	HXT6	chrIV:1159607-1161320	0.82361	0.888887	0.690399	0.525158
YDR344C	YDR344C	chrIV:1162005-1162449	9.54243	7.16309	7.15858	5.0373
YDR345C	HXT3	chrIV:1162956-1164660	3260.17	3577.09	3073.18	3504.69
YDR346C	SVF1	chrIV:1167213-1168659	215.403	212.533	229.983	233.85
YDR347W	MRP1	chrIV:1169177-1170143	100.362	138.804	130.449	143.436
YDR348C	PAL1	chrIV:1170325-1171825	97.35	90.3849	90.321	79.2876
YDR349C	YPS7	chrIV:1172385-1174176	94.5879	102.931	106.287	101.947
YDR350C	ATP22	chrIV:1176119-1178174	29.4271	37.3108	39.2418	30.2661
YDR351W	SBE2	chrIV:1178665-1181260	38.6555	51.2713	45.446	44.9035
YDR352W	YPQ2	chrIV:1181800-1182754	70.1645	64.6593	56.6951	55.1184
YDR353W	TRR1	chrIV:1183298-1184258	666.543	388.291	498.326	480.74
YDR354C-A	YDR354C-A	chrIV:1184746-1185889	0.0788478	0	0	25.0409
YDR354W	TRP4	chrIV:1184746-1185889	91.0534	74.8386	67.5914	78.2543
YDR355C	YDR355C	chrIV:1186066-1188941	2.57036	1.69037	1.41411	9.14166
YDR356W	SPC110	chrIV:1186066-1188941	17.6947	21.1741	15.5123	21.0787
YDR357C	CNL1	chrIV:1189198-1189567	75.9456	86.2181	115.734	103.42
YDR358W	GGA1	chrIV:1190058-1191732	22.4565	26.35	27.2865	20.0083
YDR359C	EAF1	chrIV:1191935-1195032	27.1584	26.0768	24.9077	24.3221
YDR360W	OPI7	chrIV:1191935-1195032	11.4455	11.0653	2.64477	9.41486
YDR361C	BCP1	chrIV:1195411-1196263	194.479	167.535	185.285	203.216
YDR362C	TFC6	chrIV:1196678-1198697	29.4966	34.9749	32.3202	31.9333
YDR363W	ESC2	chrIV:1199182-1200553	30.0978	36.4828	28.2297	29.4853
YDR363W-A	SEM1	chrIV:1202127-1202397	487.467	394.275	458.175	514.199
YDR364C	CDC40	chrIV:1202842-1204210	52.9572	49.2644	46.2911	45.6259
YDR365C	ESF1	chrIV:1204496-1206383	181.089	177.802	185.976	197.377
YDR365W-A	YDR365W-A	chrIV:1206996-1212265	0	0	0	0
YDR365W-B	YDR365W-B	chrIV:1206996-1212265	0.6338	0.324855	0.443939	2.31508
YDR366C	YDR366C	chrIV:1212437-1212836	0	0.957007	0.852784	0.678639
YDR367W	KEI1	chrIV:1212847-1213614	112.706	100.684	104.533	121.766
YDR368W	YPR1	chrIV:1213903-1214842	102.389	74.1069	91.6985	95.2902
YDR369C	XRS2	chrIV:1215015-1217580	10.1863	8.69796	9.06153	6.67171
YDR370C	DXO1	chrIV:1217781-1219110	50.3706	52.0825	45.8074	48.9609
YDR371C-A	YDR371C-A	chrIV:1219412-1220948	0	0	63.8914	0
YDR371W	CTS2	chrIV:1219412-1220948	32.1766	24.448	27.9821	27.3886
YDR372C	VPS74	chrIV:1221111-1222149	162.142	155.322	169.196	182.099
YDR373W	FRQ1	chrIV:1222758-1223331	124.836	107.551	122.888	142.215
YDR374C	PHO92	chrIV:1223473-1224394	0.857018	0.251854	1.64278	1.06701
YDR374W-A	WIP1	chrIV:1224756-1225026	102.007	71.582	78.4603	78.082
YDR375C	BCS1	chrIV:1225165-1226536	44.3669	52.276	49.7031	46.089
YDR376W	ARH1	chrIV:1226821-1228303	40.911	34.2025	37.1748	30.7482
YDR377W	ATP17	chrIV:1228610-1228916	246.949	130.13	172.954	158.866
YDR378C	LSM6	chrIV:1229348-1229609	469.179	448.731	474.512	470.239
YDR379C-A	SDH6	chrIV:1233277-1233517	64.6932	16.2569	43.465	42.2574
YDR379W	RGA2	chrIV:1230166-1233196	24.5789	23.5385	21.5752	21.0719
YDR380W	ARO10	chrIV:1234217-1236125	137.356	11.9171	48.649	18.6655
YDR381C-A	YDR381C-A	chrIV:1238311-1238850	109.78	160.871	150.507	138.084
YDR381W	YRA1	chrIV:1236557-1238004	577.283	622.785	726.885	729.225
YDR382W	RPP2B	chrIV:1239491-1239824	5090.17	4229.33	5010.96	6289.16
YDR383C	NKP1	chrIV:1239959-1240676	42.9112	48.5389	41.4597	45.9606
YDR384C	ATO3	chrIV:1241203-1242031	240.487	198.16	215.291	228.828
YDR385W	EFT2	chrIV:1243229-1245758	439.252	375.779	423.04	421.506
YDR386W	MUS81	chrIV:1246083-1247982	15.7521	14.7932	15.3192	16.4299
YDR387C	YDR387C	chrIV:1248153-1249821	29.619	47.2527	39.979	40.3865
YDR388W	RVS167	chrIV:1250185-1251634	180.027	152.014	165.662	166.493
YDR389W	SAC7	chrIV:1252536-1254501	49.8796	42.5005	42.442	40.8464
YDR390C	UBA2	chrIV:1254936-1256847	68.0392	80.3266	83.718	88.3968
YDR391C	YDR391C	chrIV:1257357-1258056	52.8648	70.946	56.5411	67.1352
YDR392W	SPT3	chrIV:1258695-1259709	50.6885	44.9505	44.044	47.9719
YDR393W	SHE9	chrIV:1259900-1261271	34.3907	45.022	38.7948	39.048
YDR394W	RPT3	chrIV:1261680-1262967	257.951	201.287	234.984	218.658
YDR395W	SXM1	chrIV:1263323-1266158	112.596	107.047	104.635	102.475
YDR396W	YDR396W	chrIV:1266294-1266898	131.766	137.691	120.834	125.481
YDR397C	NCB2	chrIV:1266294-1266898	140.918	137.953	139.589	139.324
YDR398W	UTP5	chrIV:1267470-1269402	206.748	187.596	191.249	194.403
YDR399W	HPT1	chrIV:1270067-1270733	659.645	519.387	534.708	569.659
YDR400W	URH1	chrIV:1271062-1272085	47.7549	37.2298	43.5969	49.7528
YDR401W	YDR401W	chrIV:1272222-1273703	0	3.41699	4.15328	4.10092
YDR402C	DIT2	chrIV:1272222-1273703	2.11098	3.63291	3.09068	3.03114
YDR403W	DIT1	chrIV:1274601-1276212	4.82687	12.348	10.1468	9.1734
YDR404C	RPB7	chrIV:1276653-1277169	193.413	168.353	168.597	181.298
YDR405W	MRP20	chrIV:1277645-1278437	87.4648	130.56	108.61	143.859
YDR406W	PDR15	chrIV:1279209-1284044	10.4301	118.93	46.993	60.5636
YDR406W-A	YDR406W-A	chrIV:1279209-1284044	0	6.81723	0	0
YDR407C	TRS120	chrIV:1284068-1287938	23.8944	22.6412	23.6783	20.0165
YDR408C	ADE8	chrIV:1288214-1288859	149.034	153.176	146.499	155.454
YDR409W	SIZ1	chrIV:1289405-1292120	23.2392	24.802	23.6226	23.2402
YDR410C	STE14	chrIV:1292371-1293091	33.4903	49.5696	48.7397	48.91
YDR411C	DFM1	chrIV:1293368-1294394	69.8414	62.0169	58.2459	57.472
YDR412W	RRP17	chrIV:1294692-1295411	219.199	193.604	190.085	211.552
YDR413C	YDR413C	chrIV:1294692-1295411	32.3313	31.7815	37.3168	51.6229
YDR414C	ERD1	chrIV:1295597-1296686	51.4555	37.1189	44.6962	49.7818
YDR415C	YDR415C	chrIV:1297036-1298161	49.5789	36.5063	41.4376	45.3384
YDR416W	SYF1	chrIV:1298431-1301011	25.1761	30.4663	26.7863	25.2507
YDR417C	YDR417C	chrIV:1301554-1302113	1965.34	1558.46	1803.09	2241.29
YDR418W	RPL12B	chrIV:1301554-1302113	3076.7	2466.33	2955.16	3409.69
YDR419W	RAD30	chrIV:1303173-1305072	22.5973	30.4714	29.3782	25.2484
YDR420W	HKR1	chrIV:1306266-1311675	23.5128	33.8133	29.7856	24.2105
YDR421W	ARO80	chrIV:1312039-1314892	11.8566	15.4982	14.8957	11.803
YDR422C	SIP1	chrIV:1315325-1317773	32.0229	34.996	31.678	28.4502
YDR423C	CAD1	chrIV:1318045-1319275	51.9543	81.4752	55.236	52.9009
YDR424C	DYN2	chrIV:1319386-1319841	276.869	260.23	279.47	313.941
YDR425W	SNX41	chrIV:1320063-1322006	25.9862	27.2794	22.7251	21.2093
YDR426C	YDR426C	chrIV:1320063-1322006	12.2298	29.8413	28.295	23.103
YDR427W	RPN9	chrIV:1322204-1323386	233.226	218.908	251.627	242.242
YDR428C	BNA7	chrIV:1323453-1324239	81.269	86.9801	80.7729	85.2833
YDR429C	TIF35	chrIV:1324476-1325301	592.017	534.747	587.979	620.903
YDR430C	CYM1	chrIV:1325500-1328701	39.9357	46.3334	41.2019	38.9865
YDR431W	YDR431W	chrIV:1325500-1328701	11.8266	3.86289	5.52599	4.30386
YDR432W	NPL3	chrIV:1328782-1330040	445.609	410.533	412.918	459.272
YDR433W	YDR433W	chrIV:1328782-1330040	145.926	131.926	93.5205	131.579
YDR434W	GPI17	chrIV:1331236-1332841	69.4004	57.6066	55.6965	67.4449
YDR435C	PPM1	chrIV:1332982-1333969	48.3124	50.9835	49.8381	44.9367
YDR436W	PPZ2	chrIV:1334820-1336953	21.641	23.8019	24.1013	21.2913
YDR437W	GPI19	chrIV:1337351-1337774	19.5686	24.4514	13.4734	13.1288
YDR438W	THI74	chrIV:1338273-1339386	28.0989	44.2872	33.5288	29.1052
YDR439W	LRS4	chrIV:1339675-1340719	31.6005	37.3555	31.0712	26.049
YDR440W	DOT1	chrIV:1342492-1344241	31.0687	20.8307	28.672	24.8726
YDR441C	APT2	chrIV:1344516-1345062	102.483	140.458	139.406	91.6462
YDR442W	YDR442W	chrIV:1345646-1349938	18.59	17.5066	10.6084	6.76869
YDR443C	SSN2	chrIV:1345646-1349938	12.2196	11.831	12.1348	11.1587
YDR444W	YDR444W	chrIV:1350289-1352589	30.8321	38.961	37.3816	38.6182
YDR445C	YDR445C	chrIV:1350289-1352589	4.30174	11.0888	5.65992	13.3002
YDR446W	ECM11	chrIV:1353724-1354633	0.689763	0.504544	0.509384	1.70411
YDR447C	RPS17B	chrIV:1354828-1355553	2324.63	1816.8	2285.18	2524.14
YDR448W	ADA2	chrIV:1356064-1357369	18.8764	13.8471	18.4683	31.061
YDR449C	UTP6	chrIV:1357579-1358902	115.951	104.239	100.503	100.16
YDR450W	RPS18A	chrIV:1359922-1360798	4485.77	3104.69	4171.1	4659.34
YDR451C	YHP1	chrIV:1361119-1362181	41.3706	59.6681	55.1065	70.7585
YDR452W	PPN1	chrIV:1362877-1364902	94.5479	74.124	85.9589	102.706
YDR453C	TSA2	chrIV:1365071-1365662	19.8182	25.8442	29.9905	26.4428
YDR454C	GUK1	chrIV:1366263-1366827	467.527	391.266	502.906	699.079
YDR455C	YDR455C	chrIV:1367372-1369386	19.0898	29.1589	22.013	21.3957
YDR456W	NHX1	chrIV:1367372-1369386	70.82	72.8156	66.373	66.3816
YDR457W	TOM1	chrIV:1369789-1379596	25.9917	25.1057	21.5677	22.5115
YDR458C	HEH2	chrIV:1380054-1382046	50.9112	53.433	48.6273	47.8976
YDR459C	PFA5	chrIV:1382318-1383443	43.0005	55.6406	45.9608	43.016
YDR460W	TFB3	chrIV:1383810-1384776	50.8564	53.3389	49.9119	43.7368
YDR461C-A	YDR461C-A	chrIV:1385523-1385766	77.0018	69.7305	58.2674	95.4149
YDR461W	MFA1	chrIV:1385175-1385286	0	105.694	0	173.946
YDR462W	MRPL28	chrIV:1386072-1386516	85.0634	102.16	89.1769	101.292
YDR463W	STP1	chrIV:1386815-1388375	65.5545	73.6643	69.7543	75.8963
YDR464C-A	YDR464C-A	chrIV:1388871-1393179	0	0	35.9692	0
YDR464W	SPP41	chrIV:1388871-1393179	28.8083	33.3578	31.5343	35.0159
YDR465C	RMT2	chrIV:1393335-1394574	199.363	225.257	217.115	225.472
YDR466W	PKH3	chrIV:1395120-1397909	36.1526	35.1908	30.2932	35.0459
YDR467C	YDR467C	chrIV:1395120-1397909	59.1052	38.8889	45.5274	60.1325
YDR468C	TLG1	chrIV:1398025-1398700	90.8779	73.5312	77.1657	85.0559
YDR469W	SDC1	chrIV:1399014-1399542	136.297	146.375	147.621	137.015
YDR470C	UGO1	chrIV:1399705-1401214	31.6701	27.1988	32.6128	32.2512
YDR471W	RPL27B	chrIV:1401769-1402564	3071.1	2366.36	2756.73	2875.04
YDR472W	TRS31	chrIV:1403321-1404173	128.851	96.8631	82.4595	103.431
YDR473C	PRP3	chrIV:1404444-1405854	33.6557	33.9551	30.3652	38.2333
YDR475C	JIP4	chrIV:1407463-1410094	23.2508	41.7185	32.2359	30.3864
YDR476C	YDR476C	chrIV:1410452-1411127	112.115	212.703	147.888	159.586
YDR477W	SNF1	chrIV:1412372-1414274	70.8478	82.467	76.4945	79.9998
YDR478W	SNM1	chrIV:1414574-1415171	57.6925	46.8586	28.7598	38.2112
YDR479C	PEX29	chrIV:1415209-1416874	40.8939	54.965	56.6744	51.1502
YDR480W	DIG2	chrIV:1417398-1418370	29.6716	31.5766	26.8931	33.4798
YDR481C	PHO8	chrIV:1418549-1420250	74.0067	56.1866	59.0183	51.7692
YDR482C	CWC21	chrIV:1420430-1420838	83.6403	84.2398	82.2329	86.254
YDR483W	KRE2	chrIV:1421156-1422485	306.219	276.539	266.141	274.429
[truncated: 5,112 more rows]

## Sheet: Significance
Statistical significance of pairwise comparisons
gene_id	gene_short_name	sample_1	sample_2	status	value_1 (FPKM)	value_2 (FPKM)	log2_fold_change	test_stat	p_value	q_value	significant
LSR1	LSR1	WT + 2µ-URA vector with mtDNA	WT + 2µ-URA vector without mtDNA	OK	11.1603	49.5648	2.15094	5.16591	5e-05	0.00274805	yes
SCR1	SCR1	WT + 2µ-URA vector with mtDNA	WT + 2µ-URA vector without mtDNA	OK	71.9123	171.311	1.25231	3.81572	5e-05	0.00274805	yes
snR19	SNR19	WT + 2µ-URA vector with mtDNA	WT + 2µ-URA vector without mtDNA	OK	16.0743	83.4321	2.37585	4.95873	5e-05	0.00274805	yes
snR30	SNR30	WT + 2µ-URA vector with mtDNA	WT + 2µ-URA vector without mtDNA	OK	133.086	286.755	1.10746	3.55866	5e-05	0.00274805	yes
snR4	SNR4	WT + 2µ-URA vector with mtDNA	WT + 2µ-URA vector without mtDNA	OK	425.347	1001.99	1.23615	3.15068	5e-05	0.00274805	yes
snR86	SNR86	WT + 2µ-URA vector with mtDNA	WT + 2µ-URA vector without mtDNA	OK	101.201	207.738	1.03754	3.37833	5e-05	0.00274805	yes
TLC1	TLC1	WT + 2µ-URA vector with mtDNA	WT + 2µ-URA vector without mtDNA	OK	224.452	454.509	1.0179	3.21234	5e-05	0.00274805	yes
YAL061W	BDH2	WT + 2µ-URA vector with mtDNA	WT + 2µ-URA vector without mtDNA	OK	15.1019	161.233	3.41634	9.44886	5e-05	0.00274805	yes
YAL062W	GDH3	WT + 2µ-URA vector with mtDNA	WT + 2µ-URA vector without mtDNA	OK	21.4445	55.5911	1.37424	4.29438	5e-05	0.00274805	yes
YAR007C	RFA1	WT + 2µ-URA vector with mtDNA	WT + 2µ-URA vector without mtDNA	OK	47.3697	26.1269	-0.858431	-2.77435	5e-05	0.00274805	yes
YAR028W	YAR028W	WT + 2µ-URA vector with mtDNA	WT + 2µ-URA vector without mtDNA	OK	64.117	144.111	1.1684	3.58565	5e-05	0.00274805	yes
YBL005W	PDR3	WT + 2µ-URA vector with mtDNA	WT + 2µ-URA vector without mtDNA	OK	23.9658	100.514	2.06834	6.25752	5e-05	0.00274805	yes
YBL042C	FUI1	WT + 2µ-URA vector with mtDNA	WT + 2µ-URA vector without mtDNA	OK	443.294	175.515	-1.33667	-4.11598	5e-05	0.00274805	yes
YBL043W	ECM13	WT + 2µ-URA vector with mtDNA	WT + 2µ-URA vector without mtDNA	OK	10.3172	105.072	3.34826	7.29066	5e-05	0.00274805	yes
YBL045C	COR1	WT + 2µ-URA vector with mtDNA	WT + 2µ-URA vector without mtDNA	OK	170.911	64.1295	-1.41418	-4.78801	5e-05	0.00274805	yes
YBL069W	AST1	WT + 2µ-URA vector with mtDNA	WT + 2µ-URA vector without mtDNA	OK	72.0854	182.163	1.33745	4.14093	5e-05	0.00274805	yes
YBR004C	GPI18	WT + 2µ-URA vector with mtDNA	WT + 2µ-URA vector without mtDNA	OK	99.5372	186.787	0.908085	3.04519	5e-05	0.00274805	yes
YBR006W	UGA2	WT + 2µ-URA vector with mtDNA	WT + 2µ-URA vector without mtDNA	OK	24.7551	58.9765	1.25241	3.84118	5e-05	0.00274805	yes
YBR054W	YRO2	WT + 2µ-URA vector with mtDNA	WT + 2µ-URA vector without mtDNA	OK	68.0213	744.01	3.45126	9.88713	5e-05	0.00274805	yes
YBR085C-A	YBR085C-A	WT + 2µ-URA vector with mtDNA	WT + 2µ-URA vector without mtDNA	OK	212.695	717.706	1.75461	4.9951	5e-05	0.00274805	yes
YBR088C	POL30	WT + 2µ-URA vector with mtDNA	WT + 2µ-URA vector without mtDNA	OK	174.488	43.0592	-2.01874	-5.55376	5e-05	0.00274805	yes
YBR093C	PHO5	WT + 2µ-URA vector with mtDNA	WT + 2µ-URA vector without mtDNA	OK	29.9593	60.643	1.01734	3.14693	5e-05	0.00274805	yes
YBR105C	VID24	WT + 2µ-URA vector with mtDNA	WT + 2µ-URA vector without mtDNA	OK	105.436	233.008	1.14401	3.70018	5e-05	0.00274805	yes
YBR145W	ADH5	WT + 2µ-URA vector with mtDNA	WT + 2µ-URA vector without mtDNA	OK	30.4073	96.4812	1.66583	4.50144	5e-05	0.00274805	yes
YBR207W	FTH1	WT + 2µ-URA vector with mtDNA	WT + 2µ-URA vector without mtDNA	OK	84.5707	174.685	1.04653	3.36493	5e-05	0.00274805	yes
YBR208C	DUR1,2	WT + 2µ-URA vector with mtDNA	WT + 2µ-URA vector without mtDNA	OK	11.1992	24.304	1.1178	3.55666	5e-05	0.00274805	yes
YBR229C	ROT2	WT + 2µ-URA vector with mtDNA	WT + 2µ-URA vector without mtDNA	OK	39.5158	21.8691	-0.853537	-2.83347	5e-05	0.00274805	yes
YBR295W	PCA1	WT + 2µ-URA vector with mtDNA	WT + 2µ-URA vector without mtDNA	OK	12.3698	40.9449	1.72686	5.28358	5e-05	0.00274805	yes
YCL038C	ATG22	WT + 2µ-URA vector with mtDNA	WT + 2µ-URA vector without mtDNA	OK	25.0474	50.4862	1.01123	3.03734	5e-05	0.00274805	yes
YCL049C	YCL049C	WT + 2µ-URA vector with mtDNA	WT + 2µ-URA vector without mtDNA	OK	45.6154	116.052	1.34718	4.18595	5e-05	0.00274805	yes
YCL064C	CHA1	WT + 2µ-URA vector with mtDNA	WT + 2µ-URA vector without mtDNA	OK	63.201	247.693	1.97053	6.12223	5e-05	0.00274805	yes
YCR005C	CIT2	WT + 2µ-URA vector with mtDNA	WT + 2µ-URA vector without mtDNA	OK	98.0253	433.035	2.14326	6.28887	5e-05	0.00274805	yes
YCR021C	HSP30	WT + 2µ-URA vector with mtDNA	WT + 2µ-URA vector without mtDNA	OK	123.225	1126.66	3.19269	8.90127	5e-05	0.00274805	yes
YDL003W	MCD1	WT + 2µ-URA vector with mtDNA	WT + 2µ-URA vector without mtDNA	OK	52.6661	17.8469	-1.5612	-4.71219	5e-05	0.00274805	yes
YDL078C	MDH3	WT + 2µ-URA vector with mtDNA	WT + 2µ-URA vector without mtDNA	OK	154.765	86.9915	-0.831129	-2.81818	5e-05	0.00274805	yes
YDL164C	CDC9	WT + 2µ-URA vector with mtDNA	WT + 2µ-URA vector without mtDNA	OK	31.0674	14.8917	-1.06089	-3.25817	5e-05	0.00274805	yes
YDR011W	SNQ2	WT + 2µ-URA vector with mtDNA	WT + 2µ-URA vector without mtDNA	OK	74.5526	182.688	1.29305	3.84088	5e-05	0.00274805	yes
YDR043C	NRG1	WT + 2µ-URA vector with mtDNA	WT + 2µ-URA vector without mtDNA	OK	41.1563	93.0068	1.17622	3.32238	5e-05	0.00274805	yes
YDR097C	MSH6	WT + 2µ-URA vector with mtDNA	WT + 2µ-URA vector without mtDNA	OK	30.2918	15.1223	-1.00225	-3.31307	5e-05	0.00274805	yes
YDR171W	HSP42	WT + 2µ-URA vector with mtDNA	WT + 2µ-URA vector without mtDNA	OK	48.8686	134.784	1.46367	4.70272	5e-05	0.00274805	yes
YDR222W	YDR222W	WT + 2µ-URA vector with mtDNA	WT + 2µ-URA vector without mtDNA	OK	44.7292	108.08	1.27281	4.05341	5e-05	0.00274805	yes
YDR247W	VHS1	WT + 2µ-URA vector with mtDNA	WT + 2µ-URA vector without mtDNA	OK	34.2051	101.25	1.56564	4.89444	5e-05	0.00274805	yes
YDR258C	HSP78	WT + 2µ-URA vector with mtDNA	WT + 2µ-URA vector without mtDNA	OK	20.2031	38.6027	0.934121	2.93445	5e-05	0.00274805	yes
YDR270W	CCC2	WT + 2µ-URA vector with mtDNA	WT + 2µ-URA vector without mtDNA	OK	14.4391	54.316	1.91139	5.52445	5e-05	0.00274805	yes
YDR380W	ARO10	WT + 2µ-URA vector with mtDNA	WT + 2µ-URA vector without mtDNA	OK	137.356	11.9171	-3.52681	-9.86709	5e-05	0.00274805	yes
YDR406W	PDR15	WT + 2µ-URA vector with mtDNA	WT + 2µ-URA vector without mtDNA	OK	10.4301	118.93	3.5113	9.69033	5e-05	0.00274805	yes
YDR475C	JIP4	WT + 2µ-URA vector with mtDNA	WT + 2µ-URA vector without mtDNA	OK	23.2508	41.7185	0.843407	2.72902	5e-05	0.00274805	yes
YDR476C	YDR476C	WT + 2µ-URA vector with mtDNA	WT + 2µ-URA vector without mtDNA	OK	112.115	212.703	0.923863	3.01257	5e-05	0.00274805	yes
YDR502C	SAM2	WT + 2µ-URA vector with mtDNA	WT + 2µ-URA vector without mtDNA	OK	700.46	327.709	-1.09589	-3.43543	5e-05	0.00274805	yes
YDR529C	QCR7	WT + 2µ-URA vector with mtDNA	WT + 2µ-URA vector without mtDNA	OK	390.165	154.937	-1.3324	-4.15482	5e-05	0.00274805	yes
YDR534C	FIT1	WT + 2µ-URA vector with mtDNA	WT + 2µ-URA vector without mtDNA	OK	4.45217	92.3174	4.37402	9.0505	5e-05	0.00274805	yes
YEL065W	SIT1	WT + 2µ-URA vector with mtDNA	WT + 2µ-URA vector without mtDNA	OK	66.1201	251.921	1.92981	5.85593	5e-05	0.00274805	yes
YER001W	MNN1	WT + 2µ-URA vector with mtDNA	WT + 2µ-URA vector without mtDNA	OK	73.3468	27.8355	-1.39781	-4.70094	5e-05	0.00274805	yes
YER003C	PMI40	WT + 2µ-URA vector with mtDNA	WT + 2µ-URA vector without mtDNA	OK	222.86	122.875	-0.858946	-2.85584	5e-05	0.00274805	yes
YER011W	TIR1	WT + 2µ-URA vector with mtDNA	WT + 2µ-URA vector without mtDNA	OK	39.1806	156.246	1.99561	5.17287	5e-05	0.00274805	yes
YER035W	EDC2	WT + 2µ-URA vector with mtDNA	WT + 2µ-URA vector without mtDNA	OK	104.494	258.746	1.30811	4.07676	5e-05	0.00274805	yes
YER037W	PHM8	WT + 2µ-URA vector with mtDNA	WT + 2µ-URA vector without mtDNA	OK	20.0951	67.3324	1.74446	4.67925	5e-05	0.00274805	yes
YER053C	PIC2	WT + 2µ-URA vector with mtDNA	WT + 2µ-URA vector without mtDNA	OK	80.0261	539.822	2.75394	8.17386	5e-05	0.00274805	yes
YER091C	MET6	WT + 2µ-URA vector with mtDNA	WT + 2µ-URA vector without mtDNA	OK	365.151	130.944	-1.47954	-4.70477	5e-05	0.00274805	yes
YER111C	SWI4	WT + 2µ-URA vector with mtDNA	WT + 2µ-URA vector without mtDNA	OK	16.6343	7.17973	-1.21216	-3.39098	5e-05	0.00274805	yes
YER130C	COM2	WT + 2µ-URA vector with mtDNA	WT + 2µ-URA vector without mtDNA	OK	176.249	470.708	1.41722	4.3524	5e-05	0.00274805	yes
YER150W	SPI1	WT + 2µ-URA vector with mtDNA	WT + 2µ-URA vector without mtDNA	OK	66.8568	371.614	2.47466	6.62017	5e-05	0.00274805	yes
YER175C	TMT1	WT + 2µ-URA vector with mtDNA	WT + 2µ-URA vector without mtDNA	OK	28.0186	94.1189	1.7481	4.85837	5e-05	0.00274805	yes
YFR022W	ROG3	WT + 2µ-URA vector with mtDNA	WT + 2µ-URA vector without mtDNA	OK	14.8812	48.9175	1.71686	5.10197	5e-05	0.00274805	yes
YFR033C	QCR6	WT + 2µ-URA vector with mtDNA	WT + 2µ-URA vector without mtDNA	OK	293.635	137.901	-1.09039	-3.59952	5e-05	0.00274805	yes
YFR053C	HXK1	WT + 2µ-URA vector with mtDNA	WT + 2µ-URA vector without mtDNA	OK	52.0366	10.9447	-2.24929	-5.68108	5e-05	0.00274805	yes
YGL035C	MIG1	WT + 2µ-URA vector with mtDNA	WT + 2µ-URA vector without mtDNA	OK	80.4506	25.1729	-1.67623	-5.28719	5e-05	0.00274805	yes
YGL038C	OCH1	WT + 2µ-URA vector with mtDNA	WT + 2µ-URA vector without mtDNA	OK	69.7862	38.2682	-0.866794	-2.8299	5e-05	0.00274805	yes
YGL055W	OLE1	WT + 2µ-URA vector with mtDNA	WT + 2µ-URA vector without mtDNA	OK	1235.49	531.523	-1.21688	-3.66693	5e-05	0.00274805	yes
YGL077C	HNM1	WT + 2µ-URA vector with mtDNA	WT + 2µ-URA vector without mtDNA	OK	401.386	187.594	-1.09737	-3.59372	5e-05	0.00274805	yes
YGL117W	YGL117W	WT + 2µ-URA vector with mtDNA	WT + 2µ-URA vector without mtDNA	OK	21.3319	66.691	1.64448	4.05225	5e-05	0.00274805	yes
YGL157W	ARI1	WT + 2µ-URA vector with mtDNA	WT + 2µ-URA vector without mtDNA	OK	148.374	329.112	1.14934	3.63532	5e-05	0.00274805	yes
YGL179C	TOS3	WT + 2µ-URA vector with mtDNA	WT + 2µ-URA vector without mtDNA	OK	21.1633	102.719	2.27907	6.78457	5e-05	0.00274805	yes
YGL187C	COX4	WT + 2µ-URA vector with mtDNA	WT + 2µ-URA vector without mtDNA	OK	90.9653	38.6584	-1.23453	-3.55738	5e-05	0.00274805	yes
YGL196W	DSD1	WT + 2µ-URA vector with mtDNA	WT + 2µ-URA vector without mtDNA	OK	44.2423	88.7466	1.00427	3.21716	5e-05	0.00274805	yes
YGR023W	MTL1	WT + 2µ-URA vector with mtDNA	WT + 2µ-URA vector without mtDNA	OK	31.0511	73.5238	1.24357	3.96286	5e-05	0.00274805	yes
YGR035C	YGR035C	WT + 2µ-URA vector with mtDNA	WT + 2µ-URA vector without mtDNA	OK	127.346	711.676	2.48247	6.94751	5e-05	0.00274805	yes
YGR055W	MUP1	WT + 2µ-URA vector with mtDNA	WT + 2µ-URA vector without mtDNA	OK	238.673	101.317	-1.23616	-4.16369	5e-05	0.00274805	yes
YGR138C	TPO2	WT + 2µ-URA vector with mtDNA	WT + 2µ-URA vector without mtDNA	OK	118.98	761.764	2.67863	7.87839	5e-05	0.00274805	yes
YGR142W	BTN2	WT + 2µ-URA vector with mtDNA	WT + 2µ-URA vector without mtDNA	OK	23.2474	54.8841	1.23932	3.62212	5e-05	0.00274805	yes
YGR143W	SKN1	WT + 2µ-URA vector with mtDNA	WT + 2µ-URA vector without mtDNA	OK	37.2232	74.5874	1.00273	3.26311	5e-05	0.00274805	yes
YGR146C	ECL1	WT + 2µ-URA vector with mtDNA	WT + 2µ-URA vector without mtDNA	OK	64.5786	140.372	1.12013	3.39315	5e-05	0.00274805	yes
YGR161C	RTS3	WT + 2µ-URA vector with mtDNA	WT + 2µ-URA vector without mtDNA	OK	51.1204	208.57	2.02856	6.14244	5e-05	0.00274805	yes
YGR234W	YHB1	WT + 2µ-URA vector with mtDNA	WT + 2µ-URA vector without mtDNA	OK	533.33	196.745	-1.4387	-4.65524	5e-05	0.00274805	yes
YGR239C	PEX21	WT + 2µ-URA vector with mtDNA	WT + 2µ-URA vector without mtDNA	OK	40.1165	124.877	1.63824	4.97008	5e-05	0.00274805	yes
YGR244C	LSC2	WT + 2µ-URA vector with mtDNA	WT + 2µ-URA vector without mtDNA	OK	77.0591	34.1826	-1.17271	-3.77394	5e-05	0.00274805	yes
YGR250C	YGR250C	WT + 2µ-URA vector with mtDNA	WT + 2µ-URA vector without mtDNA	OK	49.2319	148.689	1.59463	5.02687	5e-05	0.00274805	yes
YGR254W	ENO1	WT + 2µ-URA vector with mtDNA	WT + 2µ-URA vector without mtDNA	OK	1145.21	3804.29	1.73202	5.45893	5e-05	0.00274805	yes
YGR281W	YOR1	WT + 2µ-URA vector with mtDNA	WT + 2µ-URA vector without mtDNA	OK	33.346	68.4236	1.03698	3.283	5e-05	0.00274805	yes
YGR286C	BIO2	WT + 2µ-URA vector with mtDNA	WT + 2µ-URA vector without mtDNA	OK	93.6356	31.0457	-1.59266	-4.91553	5e-05	0.00274805	yes
YHL033C	RPL8A	WT + 2µ-URA vector with mtDNA	WT + 2µ-URA vector without mtDNA	OK	1873.15	799.173	-1.22889	-3.57929	5e-05	0.00274805	yes
YHL035C	VMR1	WT + 2µ-URA vector with mtDNA	WT + 2µ-URA vector without mtDNA	OK	16.8439	68.9786	2.03393	6.13494	5e-05	0.00274805	yes
YHL040C	ARN1	WT + 2µ-URA vector with mtDNA	WT + 2µ-URA vector without mtDNA	OK	53.6326	242.119	2.17453	6.53695	5e-05	0.00274805	yes
YHL047C	ARN2	WT + 2µ-URA vector with mtDNA	WT + 2µ-URA vector without mtDNA	OK	41.7008	498.584	3.57969	9.9491	5e-05	0.00274805	yes
YHR008C	SOD2	WT + 2µ-URA vector with mtDNA	WT + 2µ-URA vector without mtDNA	OK	333.976	150.972	-1.14546	-3.87818	5e-05	0.00274805	yes
YHR018C	ARG4	WT + 2µ-URA vector with mtDNA	WT + 2µ-URA vector without mtDNA	OK	85.0341	238.552	1.48819	4.36677	5e-05	0.00274805	yes
YHR030C	SLT2	WT + 2µ-URA vector with mtDNA	WT + 2µ-URA vector without mtDNA	OK	121.49	283.944	1.22477	3.81556	5e-05	0.00274805	yes
YHR045W	YHR045W	WT + 2µ-URA vector with mtDNA	WT + 2µ-URA vector without mtDNA	OK	60.991	28.7104	-1.08702	-3.48385	5e-05	0.00274805	yes
YHR051W	COX6	WT + 2µ-URA vector with mtDNA	WT + 2µ-URA vector without mtDNA	OK	236.245	111.544	-1.08266	-3.27501	5e-05	0.00274805	yes
YHR071W	PCL5	WT + 2µ-URA vector with mtDNA	WT + 2µ-URA vector without mtDNA	OK	115.941	302.92	1.38555	4.3898	5e-05	0.00274805	yes
YHR092C	HXT4	WT + 2µ-URA vector with mtDNA	WT + 2µ-URA vector without mtDNA	OK	43.6812	17.7613	-1.29828	-3.8702	5e-05	0.00274805	yes
YHR096C	HXT5	WT + 2µ-URA vector with mtDNA	WT + 2µ-URA vector without mtDNA	OK	12.3041	29.7877	1.27558	3.53157	5e-05	0.00274805	yes
YHR124W	NDT80	WT + 2µ-URA vector with mtDNA	WT + 2µ-URA vector without mtDNA	OK	14.7716	34.5526	1.22596	3.63193	5e-05	0.00274805	yes
YHR128W	FUR1	WT + 2µ-URA vector with mtDNA	WT + 2µ-URA vector without mtDNA	OK	329.222	146.313	-1.17	-3.87319	5e-05	0.00274805	yes
YHR137W	ARO9	WT + 2µ-URA vector with mtDNA	WT + 2µ-URA vector without mtDNA	OK	127.042	6.19706	-4.35757	-9.83045	5e-05	0.00274805	yes
YHR209W	CRG1	WT + 2µ-URA vector with mtDNA	WT + 2µ-URA vector without mtDNA	OK	33.4834	70.4819	1.07381	3.10918	5e-05	0.00274805	yes
YHR216W	IMD2	WT + 2µ-URA vector with mtDNA	WT + 2µ-URA vector without mtDNA	OK	119.382	28.1437	-2.0847	-6.7886	5e-05	0.00274805	yes
YIL056W	VHR1	WT + 2µ-URA vector with mtDNA	WT + 2µ-URA vector without mtDNA	OK	53.6161	174.523	1.70268	5.40142	5e-05	0.00274805	yes
YIL066C	RNR3	WT + 2µ-URA vector with mtDNA	WT + 2µ-URA vector without mtDNA	OK	2.69307	8.72134	1.6953	3.45812	5e-05	0.00274805	yes
YIL117C	PRM5	WT + 2µ-URA vector with mtDNA	WT + 2µ-URA vector without mtDNA	OK	18.4888	104.999	2.50566	6.63473	5e-05	0.00274805	yes
YIL119C	RPI1	WT + 2µ-URA vector with mtDNA	WT + 2µ-URA vector without mtDNA	OK	51.5584	23.6385	-1.12507	-3.05342	5e-05	0.00274805	yes
YIL146C	ATG32	WT + 2µ-URA vector with mtDNA	WT + 2µ-URA vector without mtDNA	OK	15.4861	33.2652	1.10304	3.14116	5e-05	0.00274805	yes
YIR035C	YIR035C	WT + 2µ-URA vector with mtDNA	WT + 2µ-URA vector without mtDNA	OK	179.128	394.675	1.13967	3.68137	5e-05	0.00274805	yes
YJL016W	YJL016W	WT + 2µ-URA vector with mtDNA	WT + 2µ-URA vector without mtDNA	OK	50.4417	126.934	1.33138	4.16661	5e-05	0.00274805	yes
YJL052W	TDH1	WT + 2µ-URA vector with mtDNA	WT + 2µ-URA vector without mtDNA	OK	109.177	737.687	2.75634	7.94717	5e-05	0.00274805	yes
YJL079C	PRY1	WT + 2µ-URA vector with mtDNA	WT + 2µ-URA vector without mtDNA	OK	153.425	387.866	1.33803	4.1154	5e-05	0.00274805	yes
YJL082W	IML2	WT + 2µ-URA vector with mtDNA	WT + 2µ-URA vector without mtDNA	OK	47.5295	102.392	1.10721	3.53686	5e-05	0.00274805	yes
YJL094C	KHA1	WT + 2µ-URA vector with mtDNA	WT + 2µ-URA vector without mtDNA	OK	26.1463	52.8635	1.01566	3.28642	5e-05	0.00274805	yes
YJL115W	ASF1	WT + 2µ-URA vector with mtDNA	WT + 2µ-URA vector without mtDNA	OK	100.854	47.4419	-1.08803	-3.35113	5e-05	0.00274805	yes
YJL116C	NCA3	WT + 2µ-URA vector with mtDNA	WT + 2µ-URA vector without mtDNA	OK	28.3936	71.7471	1.33735	3.74314	5e-05	0.00274805	yes
YJL157C	FAR1	WT + 2µ-URA vector with mtDNA	WT + 2µ-URA vector without mtDNA	OK	15.5465	38.1177	1.29387	4.00395	5e-05	0.00274805	yes
YJR047C	ANB1	WT + 2µ-URA vector with mtDNA	WT + 2µ-URA vector without mtDNA	OK	21.2426	104.323	2.29603	4.71011	5e-05	0.00274805	yes
YJR048W	CYC1	WT + 2µ-URA vector with mtDNA	WT + 2µ-URA vector without mtDNA	OK	266.488	84.3403	-1.65977	-4.13	5e-05	0.00274805	yes
YJR109C	CPA2	WT + 2µ-URA vector with mtDNA	WT + 2µ-URA vector without mtDNA	OK	26.6556	96.2646	1.85257	5.36568	5e-05	0.00274805	yes
YKL008C	LAC1	WT + 2µ-URA vector with mtDNA	WT + 2µ-URA vector without mtDNA	OK	124.081	278.559	1.1667	3.73543	5e-05	0.00274805	yes
YKL051W	SFK1	WT + 2µ-URA vector with mtDNA	WT + 2µ-URA vector without mtDNA	OK	113.79	233.563	1.03744	3.37756	5e-05	0.00274805	yes
YKL062W	MSN4	WT + 2µ-URA vector with mtDNA	WT + 2µ-URA vector without mtDNA	OK	50.8804	25.9769	-0.969882	-3.13321	5e-05	0.00274805	yes
YKL109W	HAP4	WT + 2µ-URA vector with mtDNA	WT + 2µ-URA vector without mtDNA	OK	133.411	270.558	1.02006	3.17674	5e-05	0.00274805	yes
YKL113C	RAD27	WT + 2µ-URA vector with mtDNA	WT + 2µ-URA vector without mtDNA	OK	88.6095	36.1302	-1.29426	-4.12676	5e-05	0.00274805	yes
YKL141W	SDH3	WT + 2µ-URA vector with mtDNA	WT + 2µ-URA vector without mtDNA	OK	246.622	122.267	-1.01227	-3.34273	5e-05	0.00274805	yes
YKL148C	SDH1	WT + 2µ-URA vector with mtDNA	WT + 2µ-URA vector without mtDNA	OK	41.9546	13.9507	-1.58849	-4.72146	5e-05	0.00274805	yes
YKL163W	PIR3	WT + 2µ-URA vector with mtDNA	WT + 2µ-URA vector without mtDNA	OK	17.6502	43.3305	1.2957	3.43443	5e-05	0.00274805	yes
YKL165C	MCD4	WT + 2µ-URA vector with mtDNA	WT + 2µ-URA vector without mtDNA	OK	35.5963	18.5733	-0.938496	-3.03117	5e-05	0.00274805	yes
YKL216W	URA1	WT + 2µ-URA vector with mtDNA	WT + 2µ-URA vector without mtDNA	OK	1298.56	513.337	-1.33893	-4.19755	5e-05	0.00274805	yes
YKL220C	FRE2	WT + 2µ-URA vector with mtDNA	WT + 2µ-URA vector without mtDNA	OK	6.41898	28.7657	2.16394	5.35986	5e-05	0.00274805	yes
YKR013W	PRY2	WT + 2µ-URA vector with mtDNA	WT + 2µ-URA vector without mtDNA	OK	286.329	137.895	-1.05411	-3.43141	5e-05	0.00274805	yes
YKR061W	KTR2	WT + 2µ-URA vector with mtDNA	WT + 2µ-URA vector without mtDNA	OK	35.8735	81.9035	1.19101	3.71116	5e-05	0.00274805	yes
YKR066C	CCP1	WT + 2µ-URA vector with mtDNA	WT + 2µ-URA vector without mtDNA	OK	204.439	95.1245	-1.10378	-3.80818	5e-05	0.00274805	yes
YKR075C	YKR075C	WT + 2µ-URA vector with mtDNA	WT + 2µ-URA vector without mtDNA	OK	178.105	47.0196	-1.92139	-6.10425	5e-05	0.00274805	yes
YKR091W	SRL3	WT + 2µ-URA vector with mtDNA	WT + 2µ-URA vector without mtDNA	OK	43.184	156.41	1.85676	5.54606	5e-05	0.00274805	yes
YLL022C	HIF1	WT + 2µ-URA vector with mtDNA	WT + 2µ-URA vector without mtDNA	OK	67.3652	35.5435	-0.922419	-2.98883	5e-05	0.00274805	yes
YLL026W	HSP104	WT + 2µ-URA vector with mtDNA	WT + 2µ-URA vector without mtDNA	OK	71.3165	295.236	2.04956	6.12724	5e-05	0.00274805	yes
YLL061W	MMP1	WT + 2µ-URA vector with mtDNA	WT + 2µ-URA vector without mtDNA	OK	38.1324	12.2143	-1.64245	-4.5295	5e-05	0.00274805	yes
YLR034C	SMF3	WT + 2µ-URA vector with mtDNA	WT + 2µ-URA vector without mtDNA	OK	76.6998	174.309	1.18436	3.68759	5e-05	0.00274805	yes
YLR099C	ICT1	WT + 2µ-URA vector with mtDNA	WT + 2µ-URA vector without mtDNA	OK	44.9162	118.819	1.40346	4.48129	5e-05	0.00274805	yes
YLR108C	YLR108C	WT + 2µ-URA vector with mtDNA	WT + 2µ-URA vector without mtDNA	OK	49.1108	20.6439	-1.25032	-3.67989	5e-05	0.00274805	yes
YLR120C	YPS1	WT + 2µ-URA vector with mtDNA	WT + 2µ-URA vector without mtDNA	OK	82.4671	202.344	1.29492	4.09812	5e-05	0.00274805	yes
YLR121C	YPS3	WT + 2µ-URA vector with mtDNA	WT + 2µ-URA vector without mtDNA	OK	63.2647	161.355	1.35076	4.32278	5e-05	0.00274805	yes
YLR136C	TIS11	WT + 2µ-URA vector with mtDNA	WT + 2µ-URA vector without mtDNA	OK	30.0498	253.584	3.07703	8.57217	5e-05	0.00274805	yes
YLR168C	UPS2	WT + 2µ-URA vector with mtDNA	WT + 2µ-URA vector without mtDNA	OK	121.419	330.547	1.44486	4.65248	5e-05	0.00274805	yes
YLR177W	YLR177W	WT + 2µ-URA vector with mtDNA	WT + 2µ-URA vector without mtDNA	OK	23.4465	57.7258	1.29984	4.02856	5e-05	0.00274805	yes
YLR183C	TOS4	WT + 2µ-URA vector with mtDNA	WT + 2µ-URA vector without mtDNA	OK	49.4791	12.5467	-1.97951	-5.26345	5e-05	0.00274805	yes
YLR214W	FRE1	WT + 2µ-URA vector with mtDNA	WT + 2µ-URA vector without mtDNA	OK	34.363	69.722	1.02076	3.3256	5e-05	0.00274805	yes
YLR297W	YLR297W	WT + 2µ-URA vector with mtDNA	WT + 2µ-URA vector without mtDNA	OK	82.9092	347.127	2.06586	5.76895	5e-05	0.00274805	yes
YLR304C	ACO1	WT + 2µ-URA vector with mtDNA	WT + 2µ-URA vector without mtDNA	OK	113.374	645.66	2.50969	7.34007	5e-05	0.00274805	yes
YLR375W	STP3	WT + 2µ-URA vector with mtDNA	WT + 2µ-URA vector without mtDNA	OK	163.683	396.695	1.27712	3.92619	5e-05	0.00274805	yes
YLR420W	URA4	WT + 2µ-URA vector with mtDNA	WT + 2µ-URA vector without mtDNA	OK	214.675	97.7821	-1.13451	-3.83588	5e-05	0.00274805	yes
YML027W	YOX1	WT + 2µ-URA vector with mtDNA	WT + 2µ-URA vector without mtDNA	OK	75.1569	17.7021	-2.08598	-5.73143	5e-05	0.00274805	yes
YML119W	YML119W	WT + 2µ-URA vector with mtDNA	WT + 2µ-URA vector without mtDNA	OK	72.7578	134.729	0.888888	2.8935	5e-05	0.00274805	yes
YMR011W	HXT2	WT + 2µ-URA vector with mtDNA	WT + 2µ-URA vector without mtDNA	OK	736.071	115.151	-2.67632	-8.46003	5e-05	0.00274805	yes
YMR015C	ERG5	WT + 2µ-URA vector with mtDNA	WT + 2µ-URA vector without mtDNA	OK	160.565	52.0493	-1.62521	-5.5315	5e-05	0.00274805	yes
YMR076C	PDS5	WT + 2µ-URA vector with mtDNA	WT + 2µ-URA vector without mtDNA	OK	18.4078	9.11502	-1.014	-3.10938	5e-05	0.00274805	yes
YMR102C	YMR102C	WT + 2µ-URA vector with mtDNA	WT + 2µ-URA vector without mtDNA	OK	38.543	340.756	3.1442	9.14195	5e-05	0.00274805	yes
YMR104C	YPK2	WT + 2µ-URA vector with mtDNA	WT + 2µ-URA vector without mtDNA	OK	34.2089	95.0535	1.47437	4.71639	5e-05	0.00274805	yes
YMR145C	NDE1	WT + 2µ-URA vector with mtDNA	WT + 2µ-URA vector without mtDNA	OK	242.87	776.698	1.67717	4.9655	5e-05	0.00274805	yes
YMR179W	SPT21	WT + 2µ-URA vector with mtDNA	WT + 2µ-URA vector without mtDNA	OK	25.7179	10.3454	-1.31379	-3.71358	5e-05	0.00274805	yes
YMR181C	YMR181C	WT + 2µ-URA vector with mtDNA	WT + 2µ-URA vector without mtDNA	OK	128.833	256.728	0.994743	3.10805	5e-05	0.00274805	yes
YMR182C	RGM1	WT + 2µ-URA vector with mtDNA	WT + 2µ-URA vector without mtDNA	OK	50.5562	104.709	1.05043	3.06796	5e-05	0.00274805	yes
YMR195W	ICY1	WT + 2µ-URA vector with mtDNA	WT + 2µ-URA vector without mtDNA	OK	96.455	328.552	1.7682	4.93565	5e-05	0.00274805	yes
YMR199W	CLN1	WT + 2µ-URA vector with mtDNA	WT + 2µ-URA vector without mtDNA	OK	72.3982	19.8871	-1.86412	-5.68423	5e-05	0.00274805	yes
YMR251W	GTO3	WT + 2µ-URA vector with mtDNA	WT + 2µ-URA vector without mtDNA	OK	4.31546	47.6989	3.46637	6.73221	5e-05	0.00274805	yes
YMR272C	SCS7	WT + 2µ-URA vector with mtDNA	WT + 2µ-URA vector without mtDNA	OK	197.184	462.123	1.22873	3.79273	5e-05	0.00274805	yes
YMR291W	TDA1	WT + 2µ-URA vector with mtDNA	WT + 2µ-URA vector without mtDNA	OK	47.7504	90.1231	0.916384	2.97233	5e-05	0.00274805	yes
YMR305C	SCW10	WT + 2µ-URA vector with mtDNA	WT + 2µ-URA vector without mtDNA	OK	405.154	193.908	-1.0631	-3.3787	5e-05	0.00274805	yes
YMR316W	DIA1	WT + 2µ-URA vector with mtDNA	WT + 2µ-URA vector without mtDNA	OK	69.5128	215.846	1.63465	4.973	5e-05	0.00274805	yes
YMR317W	YMR317W	WT + 2µ-URA vector with mtDNA	WT + 2µ-URA vector without mtDNA	OK	12.7764	25.7415	1.01061	3.0607	5e-05	0.00274805	yes
YNL037C	IDH1	WT + 2µ-URA vector with mtDNA	WT + 2µ-URA vector without mtDNA	OK	99.7247	1179.83	3.56448	10.4539	5e-05	0.00274805	yes
YNL102W	POL1	WT + 2µ-URA vector with mtDNA	WT + 2µ-URA vector without mtDNA	OK	20.5443	10.1347	-1.01944	-3.2857	5e-05	0.00274805	yes
YNL134C	YNL134C	WT + 2µ-URA vector with mtDNA	WT + 2µ-URA vector without mtDNA	OK	599.326	181.856	-1.72055	-5.632	5e-05	0.00274805	yes
YNL160W	YGP1	WT + 2µ-URA vector with mtDNA	WT + 2µ-URA vector without mtDNA	OK	474.161	1728.56	1.86612	5.34476	5e-05	0.00274805	yes
YNL173C	MDG1	WT + 2µ-URA vector with mtDNA	WT + 2µ-URA vector without mtDNA	OK	65.679	31.0109	-1.08266	-3.36009	5e-05	0.00274805	yes
YNL231C	PDR16	WT + 2µ-URA vector with mtDNA	WT + 2µ-URA vector without mtDNA	OK	199.549	541.247	1.43954	4.41333	5e-05	0.00274805	yes
YNL289W	PCL1	WT + 2µ-URA vector with mtDNA	WT + 2µ-URA vector without mtDNA	OK	85.9902	26.5196	-1.69711	-4.59867	5e-05	0.00274805	yes
YNL300W	TOS6	WT + 2µ-URA vector with mtDNA	WT + 2µ-URA vector without mtDNA	OK	563.104	168.472	-1.74089	-5.0481	5e-05	0.00274805	yes
YNL312W	RFA2	WT + 2µ-URA vector with mtDNA	WT + 2µ-URA vector without mtDNA	OK	142.821	73.7891	-0.952731	-3.12339	5e-05	0.00274805	yes
YNR030W	ALG12	WT + 2µ-URA vector with mtDNA	WT + 2µ-URA vector without mtDNA	OK	61.8534	32.4231	-0.931831	-3.04313	5e-05	0.00274805	yes
YNR050C	LYS9	WT + 2µ-URA vector with mtDNA	WT + 2µ-URA vector without mtDNA	OK	102.072	49.1552	-1.05418	-3.52685	5e-05	0.00274805	yes
YNR056C	BIO5	WT + 2µ-URA vector with mtDNA	WT + 2µ-URA vector without mtDNA	OK	15.8871	101.266	2.67223	7.54513	5e-05	0.00274805	yes
YOL002C	IZH2	WT + 2µ-URA vector with mtDNA	WT + 2µ-URA vector without mtDNA	OK	261.707	146.183	-0.840178	-2.85388	5e-05	0.00274805	yes
YOL007C	CSI2	WT + 2µ-URA vector with mtDNA	WT + 2µ-URA vector without mtDNA	OK	82.3166	34.0687	-1.27274	-3.83599	5e-05	0.00274805	yes
YOL016C	CMK2	WT + 2µ-URA vector with mtDNA	WT + 2µ-URA vector without mtDNA	OK	90.8616	282.487	1.63644	5.16354	5e-05	0.00274805	yes
YOL058W	ARG1	WT + 2µ-URA vector with mtDNA	WT + 2µ-URA vector without mtDNA	OK	32.4987	207.526	2.67484	7.21258	5e-05	0.00274805	yes
YOL143C	RIB4	WT + 2µ-URA vector with mtDNA	WT + 2µ-URA vector without mtDNA	OK	694.463	239.384	-1.53657	-5.19242	5e-05	0.00274805	yes
YOL158C	ENB1	WT + 2µ-URA vector with mtDNA	WT + 2µ-URA vector without mtDNA	OK	53.38	346.293	2.69762	7.93251	5e-05	0.00274805	yes
YOR009W	TIR4	WT + 2µ-URA vector with mtDNA	WT + 2µ-URA vector without mtDNA	OK	17.5678	57.6216	1.71368	4.68023	5e-05	0.00274805	yes
YOR049C	RSB1	WT + 2µ-URA vector with mtDNA	WT + 2µ-URA vector without mtDNA	OK	33.9777	151.525	2.15689	6.21873	5e-05	0.00274805	yes
YOR052C	TMC1	WT + 2µ-URA vector with mtDNA	WT + 2µ-URA vector without mtDNA	OK	168.144	321.493	0.935095	3.0057	5e-05	0.00274805	yes
YOR065W	CYT1	WT + 2µ-URA vector with mtDNA	WT + 2µ-URA vector without mtDNA	OK	96.9045	47.4283	-1.03081	-3.23501	5e-05	0.00274805	yes
YOR074C	CDC21	WT + 2µ-URA vector with mtDNA	WT + 2µ-URA vector without mtDNA	OK	55.1297	22.6064	-1.2861	-3.13932	5e-05	0.00274805	yes
YOR134W	BAG7	WT + 2µ-URA vector with mtDNA	WT + 2µ-URA vector without mtDNA	OK	4.99446	56.1453	3.49076	6.94176	5e-05	0.00274805	yes
YOR136W	IDH2	WT + 2µ-URA vector with mtDNA	WT + 2µ-URA vector without mtDNA	OK	124.804	1645.04	3.72038	10.6316	5e-05	0.00274805	yes
YOR137C	SIA1	WT + 2µ-URA vector with mtDNA	WT + 2µ-URA vector without mtDNA	OK	17.8387	35.132	0.977773	2.91363	5e-05	0.00274805	yes
YOR152C	YOR152C	WT + 2µ-URA vector with mtDNA	WT + 2µ-URA vector without mtDNA	OK	19.2418	125.514	2.70553	6.68398	5e-05	0.00274805	yes
YOR153W	PDR5	WT + 2µ-URA vector with mtDNA	WT + 2µ-URA vector without mtDNA	OK	249.574	2177.18	3.12493	10.791	5e-05	0.00274805	yes
YOR176W	HEM15	WT + 2µ-URA vector with mtDNA	WT + 2µ-URA vector without mtDNA	OK	101.363	57.1267	-0.82729	-2.7643	5e-05	0.00274805	yes
YOR208W	PTP2	WT + 2µ-URA vector with mtDNA	WT + 2µ-URA vector without mtDNA	OK	19.9933	47.7459	1.25586	3.96783	5e-05	0.00274805	yes
YOR220W	RCN2	WT + 2µ-URA vector with mtDNA	WT + 2µ-URA vector without mtDNA	OK	79.8299	158.208	0.986819	3.1639	5e-05	0.00274805	yes
YOR229W	WTM2	WT + 2µ-URA vector with mtDNA	WT + 2µ-URA vector without mtDNA	OK	22.0124	44.0381	1.00043	3.06643	5e-05	0.00274805	yes
YOR267C	HRK1	WT + 2µ-URA vector with mtDNA	WT + 2µ-URA vector without mtDNA	OK	109.62	282.541	1.36595	4.20069	5e-05	0.00274805	yes
YOR303W	CPA1	WT + 2µ-URA vector with mtDNA	WT + 2µ-URA vector without mtDNA	OK	236.318	511.263	1.11334	3.42757	5e-05	0.00274805	yes
YOR306C	MCH5	WT + 2µ-URA vector with mtDNA	WT + 2µ-URA vector without mtDNA	OK	89.3744	191.158	1.09684	3.54782	5e-05	0.00274805	yes
YOR338W	YOR338W	WT + 2µ-URA vector with mtDNA	WT + 2µ-URA vector without mtDNA	OK	26.7332	143.152	2.42084	6.67909	5e-05	0.00274805	yes
YOR356W	CIR2	WT + 2µ-URA vector with mtDNA	WT + 2µ-URA vector without mtDNA	OK	74.6351	30.1747	-1.30651	-4.23295	5e-05	0.00274805	yes
YOR375C	GDH1	WT + 2µ-URA vector with mtDNA	WT + 2µ-URA vector without mtDNA	OK	489.634	200.151	-1.29062	-4.12124	5e-05	0.00274805	yes
YOR381W	FRE3	WT + 2µ-URA vector with mtDNA	WT + 2µ-URA vector without mtDNA	OK	15.0066	58.2073	1.9556	5.77779	5e-05	0.00274805	yes
YOR382W	FIT2	WT + 2µ-URA vector with mtDNA	WT + 2µ-URA vector without mtDNA	OK	85.8951	3573.95	5.3788	13.9759	5e-05	0.00274805	yes
YOR383C	FIT3	WT + 2µ-URA vector with mtDNA	WT + 2µ-URA vector without mtDNA	OK	111.702	7059.09	5.98176	17.6289	5e-05	0.00274805	yes
YOR384W	FRE5	WT + 2µ-URA vector with mtDNA	WT + 2µ-URA vector without mtDNA	OK	19.098	41.4117	1.11661	3.42399	5e-05	0.00274805	yes
YOR389W	YOR389W	WT + 2µ-URA vector with mtDNA	WT + 2µ-URA vector without mtDNA	OK	9.43895	23.6272	1.32375	3.61001	5e-05	0.00274805	yes
YPL014W	YPL014W	WT + 2µ-URA vector with mtDNA	WT + 2µ-URA vector without mtDNA	OK	152.131	452.394	1.57226	4.76836	5e-05	0.00274805	yes
YPL028W	ERG10	WT + 2µ-URA vector with mtDNA	WT + 2µ-URA vector without mtDNA	OK	367.593	200.674	-0.873254	-2.86723	5e-05	0.00274805	yes
YPL061W	ALD6	WT + 2µ-URA vector with mtDNA	WT + 2µ-URA vector without mtDNA	OK	444.677	88.3465	-2.33151	-7.36742	5e-05	0.00274805	yes
YPL075W	GCR1	WT + 2µ-URA vector with mtDNA	WT + 2µ-URA vector without mtDNA	OK	46.7326	104.15	1.15617	3.72542	5e-05	0.00274805	yes
YPL088W	YPL088W	WT + 2µ-URA vector with mtDNA	WT + 2µ-URA vector without mtDNA	OK	37.5182	88.6315	1.24023	3.7746	5e-05	0.00274805	yes
YPL111W	CAR1	WT + 2µ-URA vector with mtDNA	WT + 2µ-URA vector without mtDNA	OK	128.304	49.3383	-1.37879	-4.52655	5e-05	0.00274805	yes
YPL135W	ISU1	WT + 2µ-URA vector with mtDNA	WT + 2µ-URA vector without mtDNA	OK	214.797	915.006	2.09081	6.502	5e-05	0.00274805	yes
YPL156C	PRM4	WT + 2µ-URA vector with mtDNA	WT + 2µ-URA vector without mtDNA	OK	19.1956	67.5357	1.81487	4.58029	5e-05	0.00274805	yes
YPL163C	SVS1	WT + 2µ-URA vector with mtDNA	WT + 2µ-URA vector without mtDNA	OK	228.489	88.858	-1.36255	-4.57087	5e-05	0.00274805	yes
YPL240C	HSP82	WT + 2µ-URA vector with mtDNA	WT + 2µ-URA vector without mtDNA	OK	56.169	150.814	1.42493	4.45258	5e-05	0.00274805	yes
YPL250C	ICY2	WT + 2µ-URA vector with mtDNA	WT + 2µ-URA vector without mtDNA	OK	40.8708	241.263	2.56147	6.06877	5e-05	0.00274805	yes
YPL256C	CLN2	WT + 2µ-URA vector with mtDNA	WT + 2µ-URA vector without mtDNA	OK	66.2541	20.6906	-1.67903	-5.15047	5e-05	0.00274805	yes
YPL274W	SAM3	WT + 2µ-URA vector with mtDNA	WT + 2µ-URA vector without mtDNA	OK	136.599	52.025	-1.39267	-4.72489	5e-05	0.00274805	yes
YPR002W	PDH1	WT + 2µ-URA vector with mtDNA	WT + 2µ-URA vector without mtDNA	OK	8.05664	36.544	2.18138	5.44299	5e-05	0.00274805	yes
YPR036W-A	SPO24	WT + 2µ-URA vector with mtDNA	WT + 2µ-URA vector without mtDNA	OK	989.762	8300.53	3.06805	9.00888	5e-05	0.00274805	yes
YPR120C	CLB5	WT + 2µ-URA vector with mtDNA	WT + 2µ-URA vector without mtDNA	OK	34.4631	12.6896	-1.44141	-3.64543	5e-05	0.00274805	yes
YPR139C	LOA1	WT + 2µ-URA vector with mtDNA	WT + 2µ-URA vector without mtDNA	OK	98.0554	44.0212	-1.1554	-3.5386	5e-05	0.00274805	yes
YPR156C	TPO3	WT + 2µ-URA vector with mtDNA	WT + 2µ-URA vector without mtDNA	OK	146.934	438.82	1.57846	4.82244	5e-05	0.00274805	yes
YPR157W	TDA6	WT + 2µ-URA vector with mtDNA	WT + 2µ-URA vector without mtDNA	OK	41.174	204.429	2.31179	6.97953	5e-05	0.00274805	yes
YPR191W	QCR2	WT + 2µ-URA vector with mtDNA	WT + 2µ-URA vector without mtDNA	OK	206.681	72.3647	-1.51404	-5.10688	5e-05	0.00274805	yes
snR37	SNR37	WT + 2µ-URA vector with mtDNA	WT + 2µ-URA vector without mtDNA	OK	165.367	321.063	0.957185	2.85135	0.0001	0.00502867	yes
snR42	SNR42	WT + 2µ-URA vector with mtDNA	WT + 2µ-URA vector without mtDNA	OK	41.2145	122.421	1.57062	3.17621	0.0001	0.00502867	yes
snR80	SNR80	WT + 2µ-URA vector with mtDNA	WT + 2µ-URA vector without mtDNA	OK	0	61.9278	1.#INF		0.0001	0.00502867	yes
YCL024W	KCC4	WT + 2µ-URA vector with mtDNA	WT + 2µ-URA vector without mtDNA	OK	10.5687	3.85573	-1.45472	-3.28026	0.0001	0.00502867	yes
YCL030C	HIS4	WT + 2µ-URA vector with mtDNA	WT + 2µ-URA vector without mtDNA	OK	80.0174	197.407	1.30279	3.66687	0.0001	0.00502867	yes
YER145C	FTR1	WT + 2µ-URA vector with mtDNA	WT + 2µ-URA vector without mtDNA	OK	398.054	786.423	0.982344	2.92591	0.0001	0.00502867	yes
YHR029C	YHI9	WT + 2µ-URA vector with mtDNA	WT + 2µ-URA vector without mtDNA	OK	42.1857	80.8596	0.938665	2.74465	0.0001	0.00502867	yes
YJL088W	ARG3	WT + 2µ-URA vector with mtDNA	WT + 2µ-URA vector without mtDNA	OK	7.90007	27.6921	1.80954	3.61108	0.0001	0.00502867	yes
YJL165C	HAL5	WT + 2µ-URA vector with mtDNA	WT + 2µ-URA vector without mtDNA	OK	45.7406	85.5154	0.902707	2.92727	0.0001	0.00502867	yes
YLL041C	SDH2	WT + 2µ-URA vector with mtDNA	WT + 2µ-URA vector without mtDNA	OK	85.821	42.4987	-1.01391	-2.96524	0.0001	0.00502867	yes
YLR343W	GAS2	WT + 2µ-URA vector with mtDNA	WT + 2µ-URA vector without mtDNA	OK	7.46318	16.8413	1.17414	2.70734	0.0001	0.00502867	yes
YML087C	AIM33	WT + 2µ-URA vector with mtDNA	WT + 2µ-URA vector without mtDNA	OK	13.4255	33.4536	1.31718	3.04933	0.0001	0.00502867	yes
YNL259C	ATX1	WT + 2µ-URA vector with mtDNA	WT + 2µ-URA vector without mtDNA	OK	125.999	356.067	1.49874	3.20975	0.0001	0.00502867	yes
YOR374W	ALD4	WT + 2µ-URA vector with mtDNA	WT + 2µ-URA vector without mtDNA	OK	51.6901	27.0462	-0.934464	-2.97234	0.0001	0.00502867	yes
YBR005W	RCR1	WT + 2µ-URA vector with mtDNA	WT + 2µ-URA vector without mtDNA	OK	101.304	179.726	0.827117	2.68003	0.00015	0.00715065	yes
YBR047W	FMP23	WT + 2µ-URA vector with mtDNA	WT + 2µ-URA vector without mtDNA	OK	7.98464	51.8948	2.70029	3.89309	0.00015	0.00715065	yes
YBR183W	YPC1	WT + 2µ-URA vector with mtDNA	WT + 2µ-URA vector without mtDNA	OK	34.9445	65.5884	0.908373	2.68943	0.00015	0.00715065	yes
YEL024W	RIP1	WT + 2µ-URA vector with mtDNA	WT + 2µ-URA vector without mtDNA	OK	83.9913	38.6948	-1.1181	-3.00546	0.00015	0.00715065	yes
YEL034C-A	YEL034C-A	WT + 2µ-URA vector with mtDNA	WT + 2µ-URA vector without mtDNA	OK	4021.97	1671.74	-1.26655	-2.79576	0.00015	0.00715065	yes
YGL248W	PDE1	WT + 2µ-URA vector with mtDNA	WT + 2µ-URA vector without mtDNA	OK	27.1602	52.1734	0.941817	2.75573	0.00015	0.00715065	yes
YGR043C	NQM1	WT + 2µ-URA vector with mtDNA	WT + 2µ-URA vector without mtDNA	OK	5.04232	21.2736	2.0769	3.77525	0.00015	0.00715065	yes
YGR060W	ERG25	WT + 2µ-URA vector with mtDNA	WT + 2µ-URA vector without mtDNA	OK	781.663	419.609	-0.897499	-2.92222	0.00015	0.00715065	yes
YGR097W	ASK10	WT + 2µ-URA vector with mtDNA	WT + 2µ-URA vector without mtDNA	OK	42.2822	74.969	0.826243	2.67418	0.00015	0.00715065	yes
YHR007C	ERG11	WT + 2µ-URA vector with mtDNA	WT + 2µ-URA vector without mtDNA	OK	586.283	312.908	-0.90586	-2.82069	0.00015	0.00715065	yes
YIL013C	PDR11	WT + 2µ-URA vector with mtDNA	WT + 2µ-URA vector without mtDNA	OK	10.5864	18.7054	0.821243	2.58232	0.00015	0.00715065	yes
YJL083W	TAX4	WT + 2µ-URA vector with mtDNA	WT + 2µ-URA vector without mtDNA	OK	18.9525	34.6882	0.87206	2.69013	0.00015	0.00715065	yes
YJR009C	TDH2	WT + 2µ-URA vector with mtDNA	WT + 2µ-URA vector without mtDNA	OK	4207.96	7922.93	0.912914	3.0095	0.00015	0.00715065	yes
YLL060C	GTT2	WT + 2µ-URA vector with mtDNA	WT + 2µ-URA vector without mtDNA	OK	14.2373	36.0871	1.34181	2.93379	0.00015	0.00715065	yes
YLR348C	DIC1	WT + 2µ-URA vector with mtDNA	WT + 2µ-URA vector without mtDNA	OK	99.9087	188.679	0.917248	2.82559	0.00015	0.00715065	yes
YLR438W	CAR2	WT + 2µ-URA vector with mtDNA	WT + 2µ-URA vector without mtDNA	OK	52.7055	26.8107	-0.975142	-2.8894	0.00015	0.00715065	yes
YML091C	RPM2	WT + 2µ-URA vector with mtDNA	WT + 2µ-URA vector without mtDNA	OK	23.8523	12.4287	-0.940452	-3.01993	0.00015	0.00715065	yes
YNL012W	SPO1	WT + 2µ-URA vector with mtDNA	WT + 2µ-URA vector without mtDNA	OK	7.9856	17.8729	1.1623	2.87954	0.00015	0.00715065	yes
YOL011W	PLB3	WT + 2µ-URA vector with mtDNA	WT + 2µ-URA vector without mtDNA	OK	106.243	207.576	0.966277	3.01687	0.00015	0.00715065	yes
YOR092W	ECM3	WT + 2µ-URA vector with mtDNA	WT + 2µ-URA vector without mtDNA	OK	35.0803	65.0269	0.890376	2.87445	0.00015	0.00715065	yes
YPL095C	EEB1	WT + 2µ-URA vector with mtDNA	WT + 2µ-URA vector without mtDNA	OK	77.3918	41.4833	-0.89965	-2.93985	0.00015	0.00715065	yes
YPL134C	ODC1	WT + 2µ-URA vector with mtDNA	WT + 2µ-URA vector without mtDNA	OK	42.8204	19.9047	-1.10519	-2.84049	0.00015	0.00715065	yes
YPR078C	YPR078C	WT + 2µ-URA vector with mtDNA	WT + 2µ-URA vector without mtDNA	OK	5.19512	17.8285	1.77895	3.19673	0.00015	0.00715065	yes
YDL181W	INH1	WT + 2µ-URA vector with mtDNA	WT + 2µ-URA vector without mtDNA	OK	178.987	33.0278	-2.4381	-3.86881	0.0002	0.00910783	yes
YER069W	ARG5,6	WT + 2µ-URA vector with mtDNA	WT + 2µ-URA vector without mtDNA	OK	24.6915	47.8064	0.953188	2.90323	0.0002	0.00910783	yes
YER073W	ALD5	WT + 2µ-URA vector with mtDNA	WT + 2µ-URA vector without mtDNA	OK	130.01	74.831	-0.796919	-2.67877	0.0002	0.00910783	yes
YGL021W	ALK1	WT + 2µ-URA vector with mtDNA	WT + 2µ-URA vector without mtDNA	OK	49.0353	85.3111	0.798914	2.6445	0.0002	0.00910783	yes
YIL116W	HIS5	WT + 2µ-URA vector with mtDNA	WT + 2µ-URA vector without mtDNA	OK	78.5111	141.686	0.851727	2.70428	0.0002	0.00910783	yes
YIL140W	AXL2	WT + 2µ-URA vector with mtDNA	WT + 2µ-URA vector without mtDNA	OK	25.8742	13.6319	-0.924528	-2.77869	0.0002	0.00910783	yes
YJR030C	YJR030C	WT + 2µ-URA vector with mtDNA	WT + 2µ-URA vector without mtDNA	OK	21.5167	9.58868	-1.16606	-3.09743	0.0002	0.00910783	yes
YLR303W	MET17	WT + 2µ-URA vector with mtDNA	WT + 2µ-URA vector without mtDNA	OK	73.7334	40.4056	-0.867765	-2.81076	0.0002	0.00910783	yes
YMR058W	FET3	WT + 2µ-URA vector with mtDNA	WT + 2µ-URA vector without mtDNA	OK	414.528	872.069	1.07297	3.15293	0.0002	0.00910783	yes
YNL142W	MEP2	WT + 2µ-URA vector with mtDNA	WT + 2µ-URA vector without mtDNA	OK	15.9165	31.7195	0.994842	2.79022	0.0002	0.00910783	yes
YBL015W	ACH1	WT + 2µ-URA vector with mtDNA	WT + 2µ-URA vector without mtDNA	OK	30.965	16.12	-0.941789	-2.73065	0.00025	0.0108716	yes
YDL004W	ATP16	WT + 2µ-URA vector with mtDNA	WT + 2µ-URA vector without mtDNA	OK	217.497	115.83	-0.908986	-2.81229	0.00025	0.0108716	yes
YDL070W	BDF2	WT + 2µ-URA vector with mtDNA	WT + 2µ-URA vector without mtDNA	OK	191.92	366.406	0.932942	2.83029	0.00025	0.0108716	yes
YDR263C	DIN7	WT + 2µ-URA vector with mtDNA	WT + 2µ-URA vector without mtDNA	OK	9.89968	24.9206	1.33189	3.05925	0.00025	0.0108716	yes
YGR032W	GSC2	WT + 2µ-URA vector with mtDNA	WT + 2µ-URA vector without mtDNA	OK	19.8076	35.215	0.830137	2.69426	0.00025	0.0108716	yes
YKL161C	KDX1	WT + 2µ-URA vector with mtDNA	WT + 2µ-URA vector without mtDNA	OK	24.3209	47.4365	0.963803	2.85068	0.00025	0.0108716	yes
YLL039C	UBI4	WT + 2µ-URA vector with mtDNA	WT + 2µ-URA vector without mtDNA	OK	151.66	281.744	0.893543	2.84062	0.00025	0.0108716	yes
YLL051C	FRE6	WT + 2µ-URA vector with mtDNA	WT + 2µ-URA vector without mtDNA	OK	51.9066	96.9016	0.900602	2.93737	0.00025	0.0108716	yes
YNL192W	CHS1	WT + 2µ-URA vector with mtDNA	WT + 2µ-URA vector without mtDNA	OK	72.6647	137.682	0.922013	2.90359	0.00025	0.0108716	yes
YOL101C	IZH4	WT + 2µ-URA vector with mtDNA	WT + 2µ-URA vector without mtDNA	OK	65.91	32.1476	-1.03579	-2.85253	0.00025	0.0108716	yes
YPL072W	UBP16	WT + 2µ-URA vector with mtDNA	WT + 2µ-URA vector without mtDNA	OK	18.1461	33.7953	0.897163	2.56524	0.00025	0.0108716	yes
YPL267W	ACM1	WT + 2µ-URA vector with mtDNA	WT + 2µ-URA vector without mtDNA	OK	47.5811	15.9682	-1.57519	-3.23929	0.00025	0.0108716	yes
YBL103C	RTG3	WT + 2µ-URA vector with mtDNA	WT + 2µ-URA vector without mtDNA	OK	30.8055	53.9972	0.809696	2.52784	0.0003	0.0126702	yes
YBR244W	GPX2	WT + 2µ-URA vector with mtDNA	WT + 2µ-URA vector without mtDNA	OK	182.354	99.3215	-0.876565	-2.65327	0.0003	0.0126702	yes
YDL124W	YDL124W	WT + 2µ-URA vector with mtDNA	WT + 2µ-URA vector without mtDNA	OK	286.527	570.955	0.994706	3.02949	0.0003	0.0126702	yes
YDL193W	NUS1	WT + 2µ-URA vector with mtDNA	WT + 2µ-URA vector without mtDNA	OK	75.8363	42.2295	-0.844638	-2.66719	0.0003	0.0126702	yes
YDR102C	YDR102C	WT + 2µ-URA vector with mtDNA	WT + 2µ-URA vector without mtDNA	OK	8.35868	0	-1.#INF		0.0003	0.0126702	yes
YER084W	YER084W	WT + 2µ-URA vector with mtDNA	WT + 2µ-URA vector without mtDNA	OK	6.21087	0	-1.#INF		0.0003	0.0126702	yes
YJR127C	RSF2	WT + 2µ-URA vector with mtDNA	WT + 2µ-URA vector without mtDNA	OK	26.9042	49.2058	0.871	2.78155	0.0003	0.0126702	yes
YKL016C	ATP7	WT + 2µ-URA vector with mtDNA	WT + 2µ-URA vector without mtDNA	OK	365.453	212.763	-0.780437	-2.60545	0.0003	0.0126702	yes
YLL062C	MHT1	WT + 2µ-URA vector with mtDNA	WT + 2µ-URA vector without mtDNA	OK	23.9255	7.28215	-1.71611	-3.24352	0.0003	0.0126702	yes
YMR008C	PLB1	WT + 2µ-URA vector with mtDNA	WT + 2µ-URA vector without mtDNA	OK	59.4374	111.779	0.911203	2.95629	0.0003	0.0126702	yes
YOL017W	ESC8	WT + 2µ-URA vector with mtDNA	WT + 2µ-URA vector without mtDNA	OK	13.6175	6.04803	-1.17093	-2.74259	0.0003	0.0126702	yes
YOR316C	COT1	WT + 2µ-URA vector with mtDNA	WT + 2µ-URA vector without mtDNA	OK	73.7551	126.61	0.779572	2.53199	0.0003	0.0126702	yes
YPL265W	DIP5	WT + 2µ-URA vector with mtDNA	WT + 2µ-URA vector without mtDNA	OK	47.5218	79.9656	0.750791	2.48829	0.0003	0.0126702	yes
YEL068C	YEL068C	WT + 2µ-URA vector with mtDNA	WT + 2µ-URA vector without mtDNA	OK	113.306	36.4182	-1.63749	-3.10186	0.00035	0.0144165	yes
YGR021W	YGR021W	WT + 2µ-URA vector with mtDNA	WT + 2µ-URA vector without mtDNA	OK	47.1009	85.5388	0.860824	2.70916	0.00035	0.0144165	yes
YGR065C	VHT1	WT + 2µ-URA vector with mtDNA	WT + 2µ-URA vector without mtDNA	OK	39.202	67.0144	0.773543	2.51248	0.00035	0.0144165	yes
YIL009W	FAA3	WT + 2µ-URA vector with mtDNA	WT + 2µ-URA vector without mtDNA	OK	62.1356	37.3628	-0.733819	-2.44994	0.00035	0.0144165	yes
YLR152C	YLR152C	WT + 2µ-URA vector with mtDNA	WT + 2µ-URA vector without mtDNA	OK	19.6499	36.0654	0.876091	2.65151	0.00035	0.0144165	yes
YOL057W	YOL057W	WT + 2µ-URA vector with mtDNA	WT + 2µ-URA vector without mtDNA	OK	83.2748	48.5887	-0.777259	-2.63186	0.00035	0.0144165	yes
YDR009W	GAL3	WT + 2µ-URA vector with mtDNA	WT + 2µ-URA vector without mtDNA	OK	5.60745	14.014	1.32146	2.80795	0.0004	0.0160258	yes
YDR298C	ATP5	WT + 2µ-URA vector with mtDNA	WT + 2µ-URA vector without mtDNA	OK	269.194	158.569	-0.763532	-2.57612	0.0004	0.0160258	yes
YKL071W	YKL071W	WT + 2µ-URA vector with mtDNA	WT + 2µ-URA vector without mtDNA	OK	16.7362	37.7036	1.17173	2.61376	0.0004	0.0160258	yes
YKL096W-A	CWP2	WT + 2µ-URA vector with mtDNA	WT + 2µ-URA vector without mtDNA	OK	14913.3	7868.09	-0.922512	-2.72877	0.0004	0.0160258	yes
YLR027C	AAT2	WT + 2µ-URA vector with mtDNA	WT + 2µ-URA vector without mtDNA	OK	239.484	446.644	0.899196	2.77751	0.0004	0.0160258	yes
YMR062C	ARG7	WT + 2µ-URA vector with mtDNA	WT + 2µ-URA vector without mtDNA	OK	65.4315	115.599	0.821068	2.50885	0.0004	0.0160258	yes
YNL233W	BNI4	WT + 2µ-URA vector with mtDNA	WT + 2µ-URA vector without mtDNA	OK	27.6659	15.6244	-0.824309	-2.61062	0.0004	0.0160258	yes
YLR103C	CDC45	WT + 2µ-URA vector with mtDNA	WT + 2µ-URA vector without mtDNA	OK	19.5695	9.41625	-1.05538	-2.75571	0.00045	0.0177192	yes
YMR045C	YMR045C	WT + 2µ-URA vector with mtDNA	WT + 2µ-URA vector without mtDNA	OK	6.50891	12.2715	0.914819	2.58431	0.00045	0.0177192	yes
YMR103C	YMR103C	WT + 2µ-URA vector with mtDNA	WT + 2µ-URA vector without mtDNA	OK	59.9772	124.866	1.0579	2.63946	0.00045	0.0177192	yes
YNR001C	CIT1	WT + 2µ-URA vector with mtDNA	WT + 2µ-URA vector without mtDNA	OK	117.889	218.025	0.887061	2.8166	0.00045	0.0177192	yes
YDL018C	ERP3	WT + 2µ-URA vector with mtDNA	WT + 2µ-URA vector without mtDNA	OK	43.4778	17.5954	-1.30508	-2.86224	0.0005	0.0192739	yes
YDL020C	RPN4	WT + 2µ-URA vector with mtDNA	WT + 2µ-URA vector without mtDNA	OK	76.5969	133.522	0.801714	2.63067	0.0005	0.0192739	yes
YDR155C	CPR1	WT + 2µ-URA vector with mtDNA	WT + 2µ-URA vector without mtDNA	OK	2971.36	1346.15	-1.14228	-2.84097	0.0005	0.0192739	yes
YDR272W	GLO2	WT + 2µ-URA vector with mtDNA	WT + 2µ-URA vector without mtDNA	OK	111.849	64.2076	-0.800738	-2.58182	0.0005	0.0192739	yes
YGL039W	YGL039W	WT + 2µ-URA vector with mtDNA	WT + 2µ-URA vector without mtDNA	OK	86.4779	147.997	0.775163	2.50433	0.0005	0.0192739	yes
YML008C	ERG6	WT + 2µ-URA vector with mtDNA	WT + 2µ-URA vector without mtDNA	OK	436.535	246.192	-0.826313	-2.68924	0.0005	0.0192739	yes
YOR019W	YOR019W	WT + 2µ-URA vector with mtDNA	WT + 2µ-URA vector without mtDNA	OK	9.72067	18.6261	0.938195	2.551	0.0005	0.0192739	yes
YPR060C	ARO7	WT + 2µ-URA vector with mtDNA	WT + 2µ-URA vector without mtDNA	OK	153.042	88.5981	-0.788581	-2.60749	0.0005	0.0192739	yes
YDR001C	NTH1	WT + 2µ-URA vector with mtDNA	WT + 2µ-URA vector without mtDNA	OK	61.1153	108.772	0.831707	2.69364	0.00055	0.0208505	yes
YGL191W	COX13	WT + 2µ-URA vector with mtDNA	WT + 2µ-URA vector without mtDNA	OK	255.498	140.559	-0.862137	-2.59766	0.00055	0.0208505	yes
YJL106W	IME2	WT + 2µ-URA vector with mtDNA	WT + 2µ-URA vector without mtDNA	OK	11.2652	21.5423	0.935305	2.54262	0.00055	0.0208505	yes
YLL019C	KNS1	WT + 2µ-URA vector with mtDNA	WT + 2µ-URA vector without mtDNA	OK	38.7812	69.2957	0.837409	2.58845	0.00055	0.0208505	yes
YLL027W	ISA1	WT + 2µ-URA vector with mtDNA	WT + 2µ-URA vector without mtDNA	OK	101.464	168.678	0.733302	2.40843	0.00055	0.0208505	yes
YML034W	SRC1	WT + 2µ-URA vector with mtDNA	WT + 2µ-URA vector without mtDNA	OK	35.6861	62.4906	0.808276	2.60342	0.00055	0.0208505	yes
YMR214W	SCJ1	WT + 2µ-URA vector with mtDNA	WT + 2µ-URA vector without mtDNA	OK	101.761	60.4927	-0.750358	-2.52786	0.00055	0.0208505	yes
YDL048C	STP4	WT + 2µ-URA vector with mtDNA	WT + 2µ-URA vector without mtDNA	OK	239.429	447.285	0.901595	2.72115	0.0006	0.0223077	yes
YDR133C and YDR134C (overlapping)	YDR133C and YDR134C (overlapping)	WT + 2µ-URA vector with mtDNA	WT + 2µ-URA vector without mtDNA	OK	1209.57	666.719	-0.859347	-2.54721	0.0006	0.0223077	yes
YDR225W	HTA1	WT + 2µ-URA vector with mtDNA	WT + 2µ-URA vector without mtDNA	OK	1777.28	3309.29	0.896854	2.68435	0.0006	0.0223077	yes
YIR036C	IRC24	WT + 2µ-URA vector with mtDNA	WT + 2µ-URA vector without mtDNA	OK	76.097	41.9133	-0.860431	-2.50563	0.0006	0.0223077	yes
YJR121W	ATP2	WT + 2µ-URA vector with mtDNA	WT + 2µ-URA vector without mtDNA	OK	590.054	331.853	-0.830303	-2.55667	0.0006	0.0223077	yes
YLR205C	HMX1	WT + 2µ-URA vector with mtDNA	WT + 2µ-URA vector without mtDNA	OK	9.39899	24.0213	1.35374	2.93071	0.0006	0.0223077	yes
YNL073W	MSK1	WT + 2µ-URA vector with mtDNA	WT + 2µ-URA vector without mtDNA	OK	42.6482	70.5079	0.7253	2.3575	0.0006	0.0223077	yes
YNR037C	RSM19	WT + 2µ-URA vector with mtDNA	WT + 2µ-URA vector without mtDNA	OK	145.334	283.69	0.964941	2.52243	0.0006	0.0223077	yes
YOL015W	IRC10	WT + 2µ-URA vector with mtDNA	WT + 2µ-URA vector without mtDNA	OK	6.43451	14.6611	1.18809	2.64436	0.0006	0.0223077	yes
YOL126C	MDH2	WT + 2µ-URA vector with mtDNA	WT + 2µ-URA vector without mtDNA	OK	213.703	129.607	-0.721464	-2.40863	0.0006	0.0223077	yes
YDR074W	TPS2	WT + 2µ-URA vector with mtDNA	WT + 2µ-URA vector without mtDNA	OK	52.1125	96.0754	0.882536	2.75261	0.00065	0.0237808	yes
YGL009C	LEU1	WT + 2µ-URA vector with mtDNA	WT + 2µ-URA vector without mtDNA	OK	296.469	160.349	-0.88667	-2.74198	0.00065	0.0237808	yes
YHL028W	WSC4	WT + 2µ-URA vector with mtDNA	WT + 2µ-URA vector without mtDNA	OK	37.9745	21.7334	-0.805117	-2.53179	0.00065	0.0237808	yes
YLR127C	APC2	WT + 2µ-URA vector with mtDNA	WT + 2µ-URA vector without mtDNA	OK	19.5919	33.4041	0.769768	2.34234	0.00065	0.0237808	yes
YML123C	PHO84	WT + 2µ-URA vector with mtDNA	WT + 2µ-URA vector without mtDNA	OK	43.5521	74.2379	0.769412	2.52158	0.00065	0.0237808	yes
YNR043W	MVD1	WT + 2µ-URA vector with mtDNA	WT + 2µ-URA vector without mtDNA	OK	282.58	165.148	-0.774894	-2.56177	0.00065	0.0237808	yes
YOL059W	GPD2	WT + 2µ-URA vector with mtDNA	WT + 2µ-URA vector without mtDNA	OK	271.071	488.922	0.850934	2.60994	0.00065	0.0237808	yes
YOR247W	SRL1	WT + 2µ-URA vector with mtDNA	WT + 2µ-URA vector without mtDNA	OK	1056.6	620.768	-0.767303	-2.4284	0.00065	0.0237808	yes
YER062C	GPP2	WT + 2µ-URA vector with mtDNA	WT + 2µ-URA vector without mtDNA	OK	165.192	282.567	0.77445	2.4964	0.0007	0.0251335	yes
YJL167W	ERG20	WT + 2µ-URA vector with mtDNA	WT + 2µ-URA vector without mtDNA	OK	402.881	231.567	-0.798924	-2.61523	0.0007	0.0251335	yes
YNL007C	SIS1	WT + 2µ-URA vector with mtDNA	WT + 2µ-URA vector without mtDNA	OK	180.53	327.348	0.85859	2.75741	0.0007	0.0251335	yes
YNL014W	HEF3	WT + 2µ-URA vector with mtDNA	WT + 2µ-URA vector without mtDNA	OK	5.11821	9.99276	0.965245	2.43096	0.0007	0.0251335	yes
YNL251C	NRD1	WT + 2µ-URA vector with mtDNA	WT + 2µ-URA vector without mtDNA	OK	112.239	199.966	0.833184	2.59965	0.0007	0.0251335	yes
YFL016C	MDJ1	WT + 2µ-URA vector with mtDNA	WT + 2µ-URA vector without mtDNA	OK	59.9347	101.369	0.758153	2.51414	0.00075	0.0266934	yes
YKR097W	PCK1	WT + 2µ-URA vector with mtDNA	WT + 2µ-URA vector without mtDNA	OK	4.12035	11.3979	1.46793	2.84287	0.00075	0.0266934	yes
YML012W	ERV25	WT + 2µ-URA vector with mtDNA	WT + 2µ-URA vector without mtDNA	OK	438.905	260.755	-0.751212	-2.5274	0.00075	0.0266934	yes
YOR271C	FSF1	WT + 2µ-URA vector with mtDNA	WT + 2µ-URA vector without mtDNA	OK	312.987	186.227	-0.749044	-2.4894	0.00075	0.0266934	yes
YBR220C	YBR220C	WT + 2µ-URA vector with mtDNA	WT + 2µ-URA vector without mtDNA	OK	67.3095	40.377	-0.737276	-2.4438	0.0008	0.027984	yes
YCL061C	MRC1	WT + 2µ-URA vector with mtDNA	WT + 2µ-URA vector without mtDNA	OK	17.4241	9.77759	-0.833532	-2.50579	0.0008	0.027984	yes
YDR492W	IZH1	WT + 2µ-URA vector with mtDNA	WT + 2µ-URA vector without mtDNA	OK	208.745	123.395	-0.758459	-2.45885	0.0008	0.027984	yes
YJL171C	YJL171C	WT + 2µ-URA vector with mtDNA	WT + 2µ-URA vector without mtDNA	OK	112.605	191.144	0.763395	2.5046	0.0008	0.027984	yes
YNL279W	PRM1	WT + 2µ-URA vector with mtDNA	WT + 2µ-URA vector without mtDNA	OK	6.9491	14.1801	1.02897	2.5173	0.0008	0.027984	yes
YOR224C	RPB8	WT + 2µ-URA vector with mtDNA	WT + 2µ-URA vector without mtDNA	OK	704.248	412.113	-0.773042	-2.55622	0.0008	0.027984	yes
YBR214W	SDS24	WT + 2µ-URA vector with mtDNA	WT + 2µ-URA vector without mtDNA	OK	33.0363	56.5449	0.775345	2.45284	0.00085	0.0293134	yes
YHR043C	DOG2	WT + 2µ-URA vector with mtDNA	WT + 2µ-URA vector without mtDNA	OK	117.265	68.8819	-0.767575	-2.42476	0.00085	0.0293134	yes
YPL089C	RLM1	WT + 2µ-URA vector with mtDNA	WT + 2µ-URA vector without mtDNA	OK	74.9591	127.984	0.771788	2.49611	0.00085	0.0293134	yes
YPR018W	RLF2	WT + 2µ-URA vector with mtDNA	WT + 2µ-URA vector without mtDNA	OK	37.3875	21.659	-0.787588	-2.47914	0.00085	0.0293134	yes
snR82	SNR82	WT + 2µ-URA vector with mtDNA	WT + 2µ-URA vector without mtDNA	OK	70.6439	177.946	1.3328	2.68378	0.0009	0.0306343	yes
YDL100C	GET3	WT + 2µ-URA vector with mtDNA	WT + 2µ-URA vector without mtDNA	OK	276.578	166.884	-0.728842	-2.41171	0.0009	0.0306343	yes
YEL017C-A	PMP2	WT + 2µ-URA vector with mtDNA	WT + 2µ-URA vector without mtDNA	OK	4119.46	7304.42	0.826315	2.44359	0.0009	0.0306343	yes
YGL255W	ZRT1	WT + 2µ-URA vector with mtDNA	WT + 2µ-URA vector without mtDNA	OK	63.8144	108.404	0.764465	2.49586	0.0009	0.0306343	yes
YML126C	ERG13	WT + 2µ-URA vector with mtDNA	WT + 2µ-URA vector without mtDNA	OK	329.229	190.625	-0.788349	-2.58044	0.0009	0.0306343	yes
YOR150W	MRPL23	WT + 2µ-URA vector with mtDNA	WT + 2µ-URA vector without mtDNA	OK	171.169	281.981	0.720177	2.33038	0.0009	0.0306343	yes
YDL113C	ATG20	WT + 2µ-URA vector with mtDNA	WT + 2µ-URA vector without mtDNA	OK	18.4888	31.8588	0.785044	2.37334	0.00095	0.0319798	yes
YDR123C	INO2	WT + 2µ-URA vector with mtDNA	WT + 2µ-URA vector without mtDNA	OK	77.6161	45.2716	-0.77775	-2.42546	0.00095	0.0319798	yes
YHR039C	MSC7	WT + 2µ-URA vector with mtDNA	WT + 2µ-URA vector without mtDNA	OK	147.609	88.6926	-0.7349	-2.43721	0.00095	0.0319798	yes
YIL070C	MAM33	WT + 2µ-URA vector with mtDNA	WT + 2µ-URA vector without mtDNA	OK	105	173.354	0.72333	2.36661	0.00095	0.0319798	yes
YNL077W	APJ1	WT + 2µ-URA vector with mtDNA	WT + 2µ-URA vector without mtDNA	OK	22.8436	39.8692	0.803485	2.48087	0.00095	0.0319798	yes
YFL041W	FET5	WT + 2µ-URA vector with mtDNA	WT + 2µ-URA vector without mtDNA	OK	51.682	86.4791	0.742689	2.41179	0.001	0.0333567	yes
YLR032W	RAD5	WT + 2µ-URA vector with mtDNA	WT + 2µ-URA vector without mtDNA	OK	20.5297	11.8427	-0.793712	-2.48179	0.001	0.0333567	yes
YNL024C	YNL024C	WT + 2µ-URA vector with mtDNA	WT + 2µ-URA vector without mtDNA	OK	43.9249	79.1077	0.848779	2.47233	0.001	0.0333567	yes
YOR328W	PDR10	WT + 2µ-URA vector with mtDNA	WT + 2µ-URA vector without mtDNA	OK	10.2683	5.73668	-0.839915	-2.38394	0.001	0.0333567	yes
YDR264C	AKR1	WT + 2µ-URA vector with mtDNA	WT + 2µ-URA vector without mtDNA	OK	87.4762	152.278	0.79974	2.51172	0.00105	0.0346774	yes
YMR271C	URA10	WT + 2µ-URA vector with mtDNA	WT + 2µ-URA vector without mtDNA	OK	12.9367	30.4513	1.23503	2.56565	0.00105	0.0346774	yes
YDR403W	DIT1	WT + 2µ-URA vector with mtDNA	WT + 2µ-URA vector without mtDNA	OK	4.82687	12.348	1.35512	2.67748	0.0011	0.0360366	yes
YER024W	YAT2	WT + 2µ-URA vector with mtDNA	WT + 2µ-URA vector without mtDNA	OK	14.1757	23.7086	0.741989	2.29049	0.0011	0.0360366	yes
YLR187W	SKG3	WT + 2µ-URA vector with mtDNA	WT + 2µ-URA vector without mtDNA	OK	14.7439	24.7249	0.745847	2.3568	0.0011	0.0360366	yes
YDL215C	GDH2	WT + 2µ-URA vector with mtDNA	WT + 2µ-URA vector without mtDNA	OK	31.9944	52.8103	0.722999	2.29698	0.00115	0.0371762	yes
YJL141C	YAK1	WT + 2µ-URA vector with mtDNA	WT + 2µ-URA vector without mtDNA	OK	32.4132	56.7227	0.807345	2.46177	0.00115	0.0371762	yes
YPL067C	YPL067C	WT + 2µ-URA vector with mtDNA	WT + 2µ-URA vector without mtDNA	OK	58.0325	102.07	0.814624	2.43058	0.00115	0.0371762	yes
YBL035C	POL12	WT + 2µ-URA vector with mtDNA	WT + 2µ-URA vector without mtDNA	OK	25.0679	14.3233	-0.807475	-2.3468	0.0012	0.0383864	yes
YDR265W	PEX10	WT + 2µ-URA vector with mtDNA	WT + 2µ-URA vector without mtDNA	OK	32.2903	56.0642	0.795978	2.33658	0.0012	0.0383864	yes
YGR213C	RTA1	WT + 2µ-URA vector with mtDNA	WT + 2µ-URA vector without mtDNA	OK	9.42762	24.5316	1.37968	2.79432	0.0012	0.0383864	yes
YLR460C	YLR460C	WT + 2µ-URA vector with mtDNA	WT + 2µ-URA vector without mtDNA	OK	39.3533	21.7729	-0.853952	-2.34613	0.0012	0.0383864	yes
YGR086C	PIL1	WT + 2µ-URA vector with mtDNA	WT + 2µ-URA vector without mtDNA	OK	700.211	410.754	-0.769516	-2.39612	0.00125	0.0395373	yes
YLR178C	TFS1	WT + 2µ-URA vector with mtDNA	WT + 2µ-URA vector without mtDNA	OK	35.5634	64.9934	0.869901	2.4085	0.00125	0.0395373	yes
YML018C	YML018C	WT + 2µ-URA vector with mtDNA	WT + 2µ-URA vector without mtDNA	OK	203.017	123.936	-0.712009	-2.36918	0.00125	0.0395373	yes
YCR004C	YCP4	WT + 2µ-URA vector with mtDNA	WT + 2µ-URA vector without mtDNA	OK	171.319	105.849	-0.694681	-2.31842	0.0013	0.0407322	yes
YEL071W	DLD3	WT + 2µ-URA vector with mtDNA	WT + 2µ-URA vector without mtDNA	OK	202.439	354.252	0.807289	2.47929	0.0013	0.0407322	yes
YJR143C	PMT4	WT + 2µ-URA vector with mtDNA	WT + 2µ-URA vector without mtDNA	OK	167.272	100.435	-0.73593	-2.452	0.0013	0.0407322	yes
YKL132C	RMA1	WT + 2µ-URA vector with mtDNA	WT + 2µ-URA vector without mtDNA	OK	12.1199	24.8053	1.03327	2.40603	0.0013	0.0407322	yes
YDR353W	TRR1	WT + 2µ-URA vector with mtDNA	WT + 2µ-URA vector without mtDNA	OK	666.543	388.291	-0.779558	-2.48264	0.00135	0.0419049	yes
YOL109W	ZEO1	WT + 2µ-URA vector with mtDNA	WT + 2µ-URA vector without mtDNA	OK	2579.72	1528.88	-0.75474	-2.4141	0.00135	0.0419049	yes
YDR276C	PMP3	WT + 2µ-URA vector with mtDNA	WT + 2µ-URA vector without mtDNA	OK	1741.27	2889.91	0.730888	2.28912	0.0014	0.0431645	yes
YNL111C	CYB5	WT + 2µ-URA vector with mtDNA	WT + 2µ-URA vector without mtDNA	OK	197.845	105.317	-0.909632	-2.45793	0.0014	0.0431645	yes
YBR187W	GDT1	WT + 2µ-URA vector with mtDNA	WT + 2µ-URA vector without mtDNA	OK	335.421	210.306	-0.67348	-2.24221	0.00145	0.0442594	yes
YDR277C	MTH1	WT + 2µ-URA vector with mtDNA	WT + 2µ-URA vector without mtDNA	OK	43.9555	24.7534	-0.828419	-2.43783	0.00145	0.0442594	yes
YER031C	YPT31	WT + 2µ-URA vector with mtDNA	WT + 2µ-URA vector without mtDNA	OK	247.909	151.629	-0.709268	-2.40885	0.00145	0.0442594	yes
YOL164W	BDS1	WT + 2µ-URA vector with mtDNA	WT + 2µ-URA vector without mtDNA	OK	20.7867	34.8777	0.746647	2.31815	0.00145	0.0442594	yes
YPL141C	FRK1	WT + 2µ-URA vector with mtDNA	WT + 2µ-URA vector without mtDNA	OK	19.2717	32.3895	0.749037	2.38813	0.00145	0.0442594	yes
YBR039W	ATP3	WT + 2µ-URA vector with mtDNA	WT + 2µ-URA vector without mtDNA	OK	241.595	154.197	-0.647812	-2.17983	0.00155	0.0467282	yes
YDR377W	ATP17	WT + 2µ-URA vector with mtDNA	WT + 2µ-URA vector without mtDNA	OK	246.949	130.13	-0.924258	-2.41572	0.00155	0.0467282	yes
YOR289W	YOR289W	WT + 2µ-URA vector with mtDNA	WT + 2µ-URA vector without mtDNA	OK	12.931	28.6837	1.1494	2.41573	0.00155	0.0467282	yes
YPL201C	YIG1	WT + 2µ-URA vector with mtDNA	WT + 2µ-URA vector without mtDNA	OK	3.83338	11.101	1.534	2.64743	0.00155	0.0467282	yes
YJL172W	CPS1	WT + 2µ-URA vector with mtDNA	WT + 2µ-URA vector without mtDNA	OK	42.3544	25.3465	-0.740726	-2.33568	0.0016	0.0478031	yes
YJL187C	SWE1	WT + 2µ-URA vector with mtDNA	WT + 2µ-URA vector without mtDNA	OK	36.8373	22.4068	-0.717231	-2.35369	0.0016	0.0478031	yes
YOL014W	YOL014W	WT + 2µ-URA vector with mtDNA	WT + 2µ-URA vector without mtDNA	OK	166.211	276.228	0.732846	2.22502	0.00165	0.0491368	yes
LSR1	LSR1	WT + 2µ-URA vector with mtDNA	WT + 2µ-URA-PDE2 without mtDNA	OK	11.1603	57.8694	2.37442	5.81359	5e-05	0.00274805	yes
SCR1	SCR1	WT + 2µ-URA vector with mtDNA	WT + 2µ-URA-PDE2 without mtDNA	OK	71.9123	266.003	1.88713	6.04453	5e-05	0.00274805	yes
snR17a	SNR17A	WT + 2µ-URA vector with mtDNA	WT + 2µ-URA-PDE2 without mtDNA	OK	26.8863	109.603	2.02734	3.5886	5e-05	0.00274805	yes
snR19	SNR19	WT + 2µ-URA vector with mtDNA	WT + 2µ-URA-PDE2 without mtDNA	OK	16.0743	96.2175	2.58155	5.4382	5e-05	0.00274805	yes
YAL044C	GCV3	WT + 2µ-URA vector with mtDNA	WT + 2µ-URA-PDE2 without mtDNA	OK	214.922	397.895	0.888576	3.1043	5e-05	0.00274805	yes
YAL061W	BDH2	WT + 2µ-URA vector with mtDNA	WT + 2µ-URA-PDE2 without mtDNA	OK	15.1019	96.4391	2.67489	8.03788	5e-05	0.00274805	yes
YBL005W	PDR3	WT + 2µ-URA vector with mtDNA	WT + 2µ-URA-PDE2 without mtDNA	OK	23.9658	72.3513	1.59404	5.52742	5e-05	0.00274805	yes
YBL042C	FUI1	WT + 2µ-URA vector with mtDNA	WT + 2µ-URA-PDE2 without mtDNA	OK	443.294	211.563	-1.06717	-3.77238	5e-05	0.00274805	yes
YBL043W	ECM13	WT + 2µ-URA vector with mtDNA	WT + 2µ-URA-PDE2 without mtDNA	OK	10.3172	47.7941	2.21177	4.6423	5e-05	0.00274805	yes
YBR009C	HHF1	WT + 2µ-URA vector with mtDNA	WT + 2µ-URA-PDE2 without mtDNA	OK	2007.48	3841.33	0.936221	3.33153	5e-05	0.00274805	yes
YBR054W	YRO2	WT + 2µ-URA vector with mtDNA	WT + 2µ-URA-PDE2 without mtDNA	OK	68.0213	452.462	2.73374	9.29839	5e-05	0.00274805	yes
YBR085C-A	YBR085C-A	WT + 2µ-URA vector with mtDNA	WT + 2µ-URA-PDE2 without mtDNA	OK	212.695	461.217	1.11666	3.12816	5e-05	0.00274805	yes
YBR088C	POL30	WT + 2µ-URA vector with mtDNA	WT + 2µ-URA-PDE2 without mtDNA	OK	174.488	79.1464	-1.14053	-3.30729	5e-05	0.00274805	yes
YBR105C	VID24	WT + 2µ-URA vector with mtDNA	WT + 2µ-URA-PDE2 without mtDNA	OK	105.436	190.527	0.853627	3.0224	5e-05	0.00274805	yes
YBR208C	DUR1,2	WT + 2µ-URA vector with mtDNA	WT + 2µ-URA-PDE2 without mtDNA	OK	11.1992	25.1659	1.16807	3.84398	5e-05	0.00274805	yes
YCL064C	CHA1	WT + 2µ-URA vector with mtDNA	WT + 2µ-URA-PDE2 without mtDNA	OK	63.201	174.23	1.46298	4.93908	5e-05	0.00274805	yes
YCR005C	CIT2	WT + 2µ-URA vector with mtDNA	WT + 2µ-URA-PDE2 without mtDNA	OK	98.0253	192.382	0.972746	3.3406	5e-05	0.00274805	yes
YCR021C	HSP30	WT + 2µ-URA vector with mtDNA	WT + 2µ-URA-PDE2 without mtDNA	OK	123.225	694.961	2.49564	8.46047	5e-05	0.00274805	yes
YCR102C	YCR102C	WT + 2µ-URA vector with mtDNA	WT + 2µ-URA-PDE2 without mtDNA	OK	24.7899	7.4628	-1.73196	-3.53099	5e-05	0.00274805	yes
YDL003W	MCD1	WT + 2µ-URA vector with mtDNA	WT + 2µ-URA-PDE2 without mtDNA	OK	52.6661	25.9231	-1.02264	-3.27371	5e-05	0.00274805	yes
YDL037C	BSC1	WT + 2µ-URA vector with mtDNA	WT + 2µ-URA-PDE2 without mtDNA	OK	100.047	35.7742	-1.48368	-4.29369	5e-05	0.00274805	yes
YDL039C	PRM7	WT + 2µ-URA vector with mtDNA	WT + 2µ-URA-PDE2 without mtDNA	OK	160.54	74.3284	-1.11094	-3.99894	5e-05	0.00274805	yes
YDL048C	STP4	WT + 2µ-URA vector with mtDNA	WT + 2µ-URA-PDE2 without mtDNA	OK	239.429	434.23	0.858859	3.01023	5e-05	0.00274805	yes
YDL124W	YDL124W	WT + 2µ-URA vector with mtDNA	WT + 2µ-URA-PDE2 without mtDNA	OK	286.527	526.387	0.877452	3.14774	5e-05	0.00274805	yes
YDR011W	SNQ2	WT + 2µ-URA vector with mtDNA	WT + 2µ-URA-PDE2 without mtDNA	OK	74.5526	135.251	0.859304	3.07709	5e-05	0.00274805	yes
YDR074W	TPS2	WT + 2µ-URA vector with mtDNA	WT + 2µ-URA-PDE2 without mtDNA	OK	52.1125	94.5306	0.859151	3.0731	5e-05	0.00274805	yes
YDR097C	MSH6	WT + 2µ-URA vector with mtDNA	WT + 2µ-URA-PDE2 without mtDNA	OK	30.2918	13.1028	-1.20905	-3.99362	5e-05	0.00274805	yes
YDR171W	HSP42	WT + 2µ-URA vector with mtDNA	WT + 2µ-URA-PDE2 without mtDNA	OK	48.8686	120.623	1.30352	4.46884	5e-05	0.00274805	yes
YDR222W	YDR222W	WT + 2µ-URA vector with mtDNA	WT + 2µ-URA-PDE2 without mtDNA	OK	44.7292	84.2578	0.913594	3.04363	5e-05	0.00274805	yes
YDR224C	HTB1	WT + 2µ-URA vector with mtDNA	WT + 2µ-URA-PDE2 without mtDNA	OK	2871.65	5250.49	0.870575	3.08678	5e-05	0.00274805	yes
YDR247W	VHS1	WT + 2µ-URA vector with mtDNA	WT + 2µ-URA-PDE2 without mtDNA	OK	34.2051	77.2227	1.17482	3.86924	5e-05	0.00274805	yes
YDR270W	CCC2	WT + 2µ-URA vector with mtDNA	WT + 2µ-URA-PDE2 without mtDNA	OK	14.4391	35.2878	1.28919	4.05078	5e-05	0.00274805	yes
YDR380W	ARO10	WT + 2µ-URA vector with mtDNA	WT + 2µ-URA-PDE2 without mtDNA	OK	137.356	18.6655	-2.87947	-8.76437	5e-05	0.00274805	yes
YDR406W	PDR15	WT + 2µ-URA vector with mtDNA	WT + 2µ-URA-PDE2 without mtDNA	OK	10.4301	60.5636	2.53771	8.54428	5e-05	0.00274805	yes
YDR534C	FIT1	WT + 2µ-URA vector with mtDNA	WT + 2µ-URA-PDE2 without mtDNA	OK	4.45217	16.9282	1.92685	4.00074	5e-05	0.00274805	yes
YEL017W	GTT3	WT + 2µ-URA vector with mtDNA	WT + 2µ-URA-PDE2 without mtDNA	OK	62.7055	110.233	0.813896	2.74547	5e-05	0.00274805	yes
YEL021W	URA3	WT + 2µ-URA vector with mtDNA	WT + 2µ-URA-PDE2 without mtDNA	OK	19673.8	3238.34	-2.60295	-9.04932	5e-05	0.00274805	yes
YEL065W	SIT1	WT + 2µ-URA vector with mtDNA	WT + 2µ-URA-PDE2 without mtDNA	OK	66.1201	224.875	1.76596	6.22943	5e-05	0.00274805	yes
YER001W	MNN1	WT + 2µ-URA vector with mtDNA	WT + 2µ-URA-PDE2 without mtDNA	OK	73.3468	38.032	-0.947522	-3.32882	5e-05	0.00274805	yes
YER053C	PIC2	WT + 2µ-URA vector with mtDNA	WT + 2µ-URA-PDE2 without mtDNA	OK	80.0261	379.385	2.24512	7.68137	5e-05	0.00274805	yes
YER062C	GPP2	WT + 2µ-URA vector with mtDNA	WT + 2µ-URA-PDE2 without mtDNA	OK	165.192	348.752	1.07806	3.6888	5e-05	0.00274805	yes
YER091C	MET6	WT + 2µ-URA vector with mtDNA	WT + 2µ-URA-PDE2 without mtDNA	OK	365.151	128.494	-1.50679	-5.28946	5e-05	0.00274805	yes
YER130C	COM2	WT + 2µ-URA vector with mtDNA	WT + 2µ-URA-PDE2 without mtDNA	OK	176.249	324.267	0.879568	3.1392	5e-05	0.00274805	yes
YER150W	SPI1	WT + 2µ-URA vector with mtDNA	WT + 2µ-URA-PDE2 without mtDNA	OK	66.8568	353.711	2.40342	6.92007	5e-05	0.00274805	yes
YFL014W	HSP12	WT + 2µ-URA vector with mtDNA	WT + 2µ-URA-PDE2 without mtDNA	OK	85.3147	737.497	3.11177	8.33167	5e-05	0.00274805	yes
YFR022W	ROG3	WT + 2µ-URA vector with mtDNA	WT + 2µ-URA-PDE2 without mtDNA	OK	14.8812	32.354	1.12046	3.45298	5e-05	0.00274805	yes
YGL035C	MIG1	WT + 2µ-URA vector with mtDNA	WT + 2µ-URA-PDE2 without mtDNA	OK	80.4506	38.4959	-1.0634	-3.53973	5e-05	0.00274805	yes
YGL038C	OCH1	WT + 2µ-URA vector with mtDNA	WT + 2µ-URA-PDE2 without mtDNA	OK	69.7862	38.861	-0.844617	-2.78134	5e-05	0.00274805	yes
YGL055W	OLE1	WT + 2µ-URA vector with mtDNA	WT + 2µ-URA-PDE2 without mtDNA	OK	1235.49	500.951	-1.30234	-4.60442	5e-05	0.00274805	yes
YGL157W	ARI1	WT + 2µ-URA vector with mtDNA	WT + 2µ-URA-PDE2 without mtDNA	OK	148.374	276.003	0.895451	3.21523	5e-05	0.00274805	yes
YGL179C	TOS3	WT + 2µ-URA vector with mtDNA	WT + 2µ-URA-PDE2 without mtDNA	OK	21.1633	64.5283	1.60836	5.08103	5e-05	0.00274805	yes
YGR008C	STF2	WT + 2µ-URA vector with mtDNA	WT + 2µ-URA-PDE2 without mtDNA	OK	243.658	495.947	1.02533	2.98959	5e-05	0.00274805	yes
YGR023W	MTL1	WT + 2µ-URA vector with mtDNA	WT + 2µ-URA-PDE2 without mtDNA	OK	31.0511	56.332	0.859312	2.83484	5e-05	0.00274805	yes
YGR035C	YGR035C	WT + 2µ-URA vector with mtDNA	WT + 2µ-URA-PDE2 without mtDNA	OK	127.346	365.858	1.52253	4.5287	5e-05	0.00274805	yes
YGR055W	MUP1	WT + 2µ-URA vector with mtDNA	WT + 2µ-URA-PDE2 without mtDNA	OK	238.673	105.645	-1.17581	-4.27935	5e-05	0.00274805	yes
YGR138C	TPO2	WT + 2µ-URA vector with mtDNA	WT + 2µ-URA-PDE2 without mtDNA	OK	118.98	484.014	2.02433	7.13791	5e-05	0.00274805	yes
YGR161C	RTS3	WT + 2µ-URA vector with mtDNA	WT + 2µ-URA-PDE2 without mtDNA	OK	51.1204	102.227	0.999809	3.14789	5e-05	0.00274805	yes
YGR215W	RSM27	WT + 2µ-URA vector with mtDNA	WT + 2µ-URA-PDE2 without mtDNA	OK	92.151	207.432	1.17057	3.07186	5e-05	0.00274805	yes
YGR250C	YGR250C	WT + 2µ-URA vector with mtDNA	WT + 2µ-URA-PDE2 without mtDNA	OK	49.2319	104.738	1.08912	3.88303	5e-05	0.00274805	yes
YGR254W	ENO1	WT + 2µ-URA vector with mtDNA	WT + 2µ-URA-PDE2 without mtDNA	OK	1145.21	2846.67	1.31367	4.57517	5e-05	0.00274805	yes
YHL035C	VMR1	WT + 2µ-URA vector with mtDNA	WT + 2µ-URA-PDE2 without mtDNA	OK	16.8439	39.0057	1.21146	4.22925	5e-05	0.00274805	yes
YHL040C	ARN1	WT + 2µ-URA vector with mtDNA	WT + 2µ-URA-PDE2 without mtDNA	OK	53.6326	132.815	1.30824	4.6175	5e-05	0.00274805	yes
YHL047C	ARN2	WT + 2µ-URA vector with mtDNA	WT + 2µ-URA-PDE2 without mtDNA	OK	41.7008	196.827	2.23878	7.49252	5e-05	0.00274805	yes
YHR137W	ARO9	WT + 2µ-URA vector with mtDNA	WT + 2µ-URA-PDE2 without mtDNA	OK	127.042	25.7929	-2.30025	-7.18658	5e-05	0.00274805	yes
YHR216W	IMD2	WT + 2µ-URA vector with mtDNA	WT + 2µ-URA-PDE2 without mtDNA	OK	119.382	50.3402	-1.2458	-4.35675	5e-05	0.00274805	yes
YIL051C	MMF1	WT + 2µ-URA vector with mtDNA	WT + 2µ-URA-PDE2 without mtDNA	OK	346.283	628.987	0.861078	3.02219	5e-05	0.00274805	yes
YIL056W	VHR1	WT + 2µ-URA vector with mtDNA	WT + 2µ-URA-PDE2 without mtDNA	OK	53.6161	107.084	0.998008	3.55462	5e-05	0.00274805	yes
YIL117C	PRM5	WT + 2µ-URA vector with mtDNA	WT + 2µ-URA-PDE2 without mtDNA	OK	18.4888	43.9206	1.24825	3.184	5e-05	0.00274805	yes
YIR035C	YIR035C	WT + 2µ-URA vector with mtDNA	WT + 2µ-URA-PDE2 without mtDNA	OK	179.128	331.045	0.886032	3.19321	5e-05	0.00274805	yes
YJL052W	TDH1	WT + 2µ-URA vector with mtDNA	WT + 2µ-URA-PDE2 without mtDNA	OK	109.177	570.004	2.38431	8.38244	5e-05	0.00274805	yes
YJL115W	ASF1	WT + 2µ-URA vector with mtDNA	WT + 2µ-URA-PDE2 without mtDNA	OK	100.854	52.2347	-0.949185	-3.04014	5e-05	0.00274805	yes
YJL116C	NCA3	WT + 2µ-URA vector with mtDNA	WT + 2µ-URA-PDE2 without mtDNA	OK	28.3936	61.5792	1.11688	3.32358	5e-05	0.00274805	yes
YJL157C	FAR1	WT + 2µ-URA vector with mtDNA	WT + 2µ-URA-PDE2 without mtDNA	OK	15.5465	32.0725	1.04475	3.34039	5e-05	0.00274805	yes
YJR009C	TDH2	WT + 2µ-URA vector with mtDNA	WT + 2µ-URA-PDE2 without mtDNA	OK	4207.96	7855.08	0.900505	3.08748	5e-05	0.00274805	yes
YJR127C	RSF2	WT + 2µ-URA vector with mtDNA	WT + 2µ-URA-PDE2 without mtDNA	OK	26.9042	51.2843	0.930688	3.29719	5e-05	0.00274805	yes
YKL008C	LAC1	WT + 2µ-URA vector with mtDNA	WT + 2µ-URA-PDE2 without mtDNA	OK	124.081	234.126	0.916	3.3284	5e-05	0.00274805	yes
YKL051W	SFK1	WT + 2µ-URA vector with mtDNA	WT + 2µ-URA-PDE2 without mtDNA	OK	113.79	218.419	0.94073	3.34708	5e-05	0.00274805	yes
YKL148C	SDH1	WT + 2µ-URA vector with mtDNA	WT + 2µ-URA-PDE2 without mtDNA	OK	41.9546	17.1018	-1.29468	-3.87693	5e-05	0.00274805	yes
YKL163W	PIR3	WT + 2µ-URA vector with mtDNA	WT + 2µ-URA-PDE2 without mtDNA	OK	17.6502	38.6014	1.12897	2.94155	5e-05	0.00274805	yes
YKR013W	PRY2	WT + 2µ-URA vector with mtDNA	WT + 2µ-URA-PDE2 without mtDNA	OK	286.329	137.991	-1.0531	-3.67997	5e-05	0.00274805	yes
YKR039W	GAP1	WT + 2µ-URA vector with mtDNA	WT + 2µ-URA-PDE2 without mtDNA	OK	14.7124	41.3649	1.49138	4.37078	5e-05	0.00274805	yes
YKR091W	SRL3	WT + 2µ-URA vector with mtDNA	WT + 2µ-URA-PDE2 without mtDNA	OK	43.184	81.6333	0.91866	2.73103	5e-05	0.00274805	yes
YLL026W	HSP104	WT + 2µ-URA vector with mtDNA	WT + 2µ-URA-PDE2 without mtDNA	OK	71.3165	185.62	1.38005	4.92657	5e-05	0.00274805	yes
YLL061W	MMP1	WT + 2µ-URA vector with mtDNA	WT + 2µ-URA-PDE2 without mtDNA	OK	38.1324	9.64725	-1.98283	-5.17318	5e-05	0.00274805	yes
YLR027C	AAT2	WT + 2µ-URA vector with mtDNA	WT + 2µ-URA-PDE2 without mtDNA	OK	239.484	454.207	0.923421	3.30556	5e-05	0.00274805	yes
YLR099C	ICT1	WT + 2µ-URA vector with mtDNA	WT + 2µ-URA-PDE2 without mtDNA	OK	44.9162	87.0169	0.954058	3.21083	5e-05	0.00274805	yes
YLR136C	TIS11	WT + 2µ-URA vector with mtDNA	WT + 2µ-URA-PDE2 without mtDNA	OK	30.0498	140.782	2.22804	6.64605	5e-05	0.00274805	yes
YLR177W	YLR177W	WT + 2µ-URA vector with mtDNA	WT + 2µ-URA-PDE2 without mtDNA	OK	23.4465	47.4711	1.01767	3.36238	5e-05	0.00274805	yes
YLR183C	TOS4	WT + 2µ-URA vector with mtDNA	WT + 2µ-URA-PDE2 without mtDNA	OK	49.4791	20.7474	-1.25389	-3.6912	5e-05	0.00274805	yes
YLR303W	MET17	WT + 2µ-URA vector with mtDNA	WT + 2µ-URA-PDE2 without mtDNA	OK	73.7334	31.3429	-1.23418	-3.86177	5e-05	0.00274805	yes
YLR304C	ACO1	WT + 2µ-URA vector with mtDNA	WT + 2µ-URA-PDE2 without mtDNA	OK	113.374	404.74	1.83591	6.47203	5e-05	0.00274805	yes
YLR348C	DIC1	WT + 2µ-URA vector with mtDNA	WT + 2µ-URA-PDE2 without mtDNA	OK	99.9087	258.504	1.3715	4.64066	5e-05	0.00274805	yes
YML027W	YOX1	WT + 2µ-URA vector with mtDNA	WT + 2µ-URA-PDE2 without mtDNA	OK	75.1569	25.4006	-1.56505	-4.54755	5e-05	0.00274805	yes
YML091C	RPM2	WT + 2µ-URA vector with mtDNA	WT + 2µ-URA-PDE2 without mtDNA	OK	23.8523	11.0591	-1.1089	-3.47501	5e-05	0.00274805	yes
YMR011W	HXT2	WT + 2µ-URA vector with mtDNA	WT + 2µ-URA-PDE2 without mtDNA	OK	736.071	131.425	-2.48561	-8.79406	5e-05	0.00274805	yes
YMR015C	ERG5	WT + 2µ-URA vector with mtDNA	WT + 2µ-URA-PDE2 without mtDNA	OK	160.565	86.6434	-0.889996	-3.20902	5e-05	0.00274805	yes
YMR058W	FET3	WT + 2µ-URA vector with mtDNA	WT + 2µ-URA-PDE2 without mtDNA	OK	414.528	753.468	0.862076	3.02283	5e-05	0.00274805	yes
YMR102C	YMR102C	WT + 2µ-URA vector with mtDNA	WT + 2µ-URA-PDE2 without mtDNA	OK	38.543	198.979	2.36807	8.31525	5e-05	0.00274805	yes
YMR104C	YPK2	WT + 2µ-URA vector with mtDNA	WT + 2µ-URA-PDE2 without mtDNA	OK	34.2089	65.2369	0.931318	3.21515	5e-05	0.00274805	yes
YMR145C	NDE1	WT + 2µ-URA vector with mtDNA	WT + 2µ-URA-PDE2 without mtDNA	OK	242.87	563.878	1.2152	4.33008	5e-05	0.00274805	yes
YMR179W	SPT21	WT + 2µ-URA vector with mtDNA	WT + 2µ-URA-PDE2 without mtDNA	OK	25.7179	8.61188	-1.57837	-4.21741	5e-05	0.00274805	yes
YMR189W	GCV2	WT + 2µ-URA vector with mtDNA	WT + 2µ-URA-PDE2 without mtDNA	OK	13.9346	29.9824	1.10544	3.58252	5e-05	0.00274805	yes
YMR195W	ICY1	WT + 2µ-URA vector with mtDNA	WT + 2µ-URA-PDE2 without mtDNA	OK	96.455	246.563	1.35403	3.90007	5e-05	0.00274805	yes
YMR199W	CLN1	WT + 2µ-URA vector with mtDNA	WT + 2µ-URA-PDE2 without mtDNA	OK	72.3982	30.8603	-1.2302	-4.045	5e-05	0.00274805	yes
YMR251W-A	HOR7	WT + 2µ-URA vector with mtDNA	WT + 2µ-URA-PDE2 without mtDNA	OK	666.177	1489.58	1.16092	3.22308	5e-05	0.00274805	yes
YMR272C	SCS7	WT + 2µ-URA vector with mtDNA	WT + 2µ-URA-PDE2 without mtDNA	OK	197.184	446.333	1.17858	4.22177	5e-05	0.00274805	yes
YMR305C	SCW10	WT + 2µ-URA vector with mtDNA	WT + 2µ-URA-PDE2 without mtDNA	OK	405.154	227.162	-0.834748	-2.92868	5e-05	0.00274805	yes
YMR319C	FET4	WT + 2µ-URA vector with mtDNA	WT + 2µ-URA-PDE2 without mtDNA	OK	52.6569	24.9147	-1.07963	-3.35215	5e-05	0.00274805	yes
YNL037C	IDH1	WT + 2µ-URA vector with mtDNA	WT + 2µ-URA-PDE2 without mtDNA	OK	99.7247	522.558	2.38957	8.36311	5e-05	0.00274805	yes
YNL134C	YNL134C	WT + 2µ-URA vector with mtDNA	WT + 2µ-URA-PDE2 without mtDNA	OK	599.326	259.175	-1.20942	-4.2611	5e-05	0.00274805	yes
YNL142W	MEP2	WT + 2µ-URA vector with mtDNA	WT + 2µ-URA-PDE2 without mtDNA	OK	15.9165	37.6392	1.24171	3.52201	5e-05	0.00274805	yes
YNL160W	YGP1	WT + 2µ-URA vector with mtDNA	WT + 2µ-URA-PDE2 without mtDNA	OK	474.161	1297.97	1.45281	5.20432	5e-05	0.00274805	yes
YNL231C	PDR16	WT + 2µ-URA vector with mtDNA	WT + 2µ-URA-PDE2 without mtDNA	OK	199.549	441.777	1.14657	4.10172	5e-05	0.00274805	yes
YNL233W	BNI4	WT + 2µ-URA vector with mtDNA	WT + 2µ-URA-PDE2 without mtDNA	OK	27.6659	14.5809	-0.924029	-2.88652	5e-05	0.00274805	yes
YNL251C	NRD1	WT + 2µ-URA vector with mtDNA	WT + 2µ-URA-PDE2 without mtDNA	OK	112.239	200.986	0.840518	2.963	5e-05	0.00274805	yes
YNL289W	PCL1	WT + 2µ-URA vector with mtDNA	WT + 2µ-URA-PDE2 without mtDNA	OK	85.9902	33.8422	-1.34535	-3.85721	5e-05	0.00274805	yes
YNL300W	TOS6	WT + 2µ-URA vector with mtDNA	WT + 2µ-URA-PDE2 without mtDNA	OK	563.104	248.986	-1.17734	-3.66855	5e-05	0.00274805	yes
YNL327W	EGT2	WT + 2µ-URA vector with mtDNA	WT + 2µ-URA-PDE2 without mtDNA	OK	441.095	229.633	-0.941761	-3.34036	5e-05	0.00274805	yes
YNR056C	BIO5	WT + 2µ-URA vector with mtDNA	WT + 2µ-URA-PDE2 without mtDNA	OK	15.8871	39.2851	1.30613	3.80702	5e-05	0.00274805	yes
YOL007C	CSI2	WT + 2µ-URA vector with mtDNA	WT + 2µ-URA-PDE2 without mtDNA	OK	82.3166	28.9699	-1.50663	-4.36257	5e-05	0.00274805	yes
YOL123W	HRP1	WT + 2µ-URA vector with mtDNA	WT + 2µ-URA-PDE2 without mtDNA	OK	229.518	437.302	0.930024	3.19457	5e-05	0.00274805	yes
YOL151W	GRE2	WT + 2µ-URA vector with mtDNA	WT + 2µ-URA-PDE2 without mtDNA	OK	136.713	276.501	1.01614	3.62175	5e-05	0.00274805	yes
YOL158C	ENB1	WT + 2µ-URA vector with mtDNA	WT + 2µ-URA-PDE2 without mtDNA	OK	53.38	153.773	1.52643	5.34128	5e-05	0.00274805	yes
YOR049C	RSB1	WT + 2µ-URA vector with mtDNA	WT + 2µ-URA-PDE2 without mtDNA	OK	33.9777	123.293	1.85943	5.89193	5e-05	0.00274805	yes
YOR092W	ECM3	WT + 2µ-URA vector with mtDNA	WT + 2µ-URA-PDE2 without mtDNA	OK	35.0803	68.0522	0.955982	3.25713	5e-05	0.00274805	yes
YOR134W	BAG7	WT + 2µ-URA vector with mtDNA	WT + 2µ-URA-PDE2 without mtDNA	OK	4.99446	29.1859	2.54687	4.90005	5e-05	0.00274805	yes
YOR136W	IDH2	WT + 2µ-URA vector with mtDNA	WT + 2µ-URA-PDE2 without mtDNA	OK	124.804	837.449	2.74633	9.35554	5e-05	0.00274805	yes
YOR152C	YOR152C	WT + 2µ-URA vector with mtDNA	WT + 2µ-URA-PDE2 without mtDNA	OK	19.2418	80.3301	2.0617	5.00604	5e-05	0.00274805	yes
YOR153W	PDR5	WT + 2µ-URA vector with mtDNA	WT + 2µ-URA-PDE2 without mtDNA	OK	249.574	1283.76	2.36284	8.21858	5e-05	0.00274805	yes
YOR264W	DSE3	WT + 2µ-URA vector with mtDNA	WT + 2µ-URA-PDE2 without mtDNA	OK	143.834	79.0817	-0.862984	-2.91868	5e-05	0.00274805	yes
YOR338W	YOR338W	WT + 2µ-URA vector with mtDNA	WT + 2µ-URA-PDE2 without mtDNA	OK	26.7332	56.0678	1.06854	3.14528	5e-05	0.00274805	yes
YOR360C	PDE2	WT + 2µ-URA vector with mtDNA	WT + 2µ-URA-PDE2 without mtDNA	OK	95.9695	441.563	2.20197	7.88198	5e-05	0.00274805	yes
YOR382W	FIT2	WT + 2µ-URA vector with mtDNA	WT + 2µ-URA-PDE2 without mtDNA	OK	85.8951	1235.56	3.84645	11.8647	5e-05	0.00274805	yes
YOR383C	FIT3	WT + 2µ-URA vector with mtDNA	WT + 2µ-URA-PDE2 without mtDNA	OK	111.702	1457.39	3.70567	12.5115	5e-05	0.00274805	yes
YPL014W	YPL014W	WT + 2µ-URA vector with mtDNA	WT + 2µ-URA-PDE2 without mtDNA	OK	152.131	366.993	1.27043	4.40045	5e-05	0.00274805	yes
YPL061W	ALD6	WT + 2µ-URA vector with mtDNA	WT + 2µ-URA-PDE2 without mtDNA	OK	444.677	149.421	-1.57337	-5.49775	5e-05	0.00274805	yes
YPL075W	GCR1	WT + 2µ-URA vector with mtDNA	WT + 2µ-URA-PDE2 without mtDNA	OK	46.7326	92.2252	0.980732	3.4701	5e-05	0.00274805	yes
YPL095C	EEB1	WT + 2µ-URA vector with mtDNA	WT + 2µ-URA-PDE2 without mtDNA	OK	77.3918	36.2792	-1.09304	-3.54611	5e-05	0.00274805	yes
YPL135W	ISU1	WT + 2µ-URA vector with mtDNA	WT + 2µ-URA-PDE2 without mtDNA	OK	214.797	443.653	1.04646	3.66422	5e-05	0.00274805	yes
YPL163C	SVS1	WT + 2µ-URA vector with mtDNA	WT + 2µ-URA-PDE2 without mtDNA	OK	228.489	118.32	-0.949433	-3.31173	5e-05	0.00274805	yes
YPL230W	USV1	WT + 2µ-URA vector with mtDNA	WT + 2µ-URA-PDE2 without mtDNA	OK	10.9211	27.2934	1.32144	3.16578	5e-05	0.00274805	yes
YPL240C	HSP82	WT + 2µ-URA vector with mtDNA	WT + 2µ-URA-PDE2 without mtDNA	OK	56.169	110.476	0.975892	3.4239	5e-05	0.00274805	yes
YPL256C	CLN2	WT + 2µ-URA vector with mtDNA	WT + 2µ-URA-PDE2 without mtDNA	OK	66.2541	23.9207	-1.46975	-4.60738	5e-05	0.00274805	yes
YPL274W	SAM3	WT + 2µ-URA vector with mtDNA	WT + 2µ-URA-PDE2 without mtDNA	OK	136.599	56.2788	-1.27928	-4.53733	5e-05	0.00274805	yes
YPR002W	PDH1	WT + 2µ-URA vector with mtDNA	WT + 2µ-URA-PDE2 without mtDNA	OK	8.05664	20.9436	1.37826	3.32294	5e-05	0.00274805	yes
YPR036W-A	SPO24	WT + 2µ-URA vector with mtDNA	WT + 2µ-URA-PDE2 without mtDNA	OK	989.762	4513.48	2.18909	7.34599	5e-05	0.00274805	yes
YPR156C	TPO3	WT + 2µ-URA vector with mtDNA	WT + 2µ-URA-PDE2 without mtDNA	OK	146.934	301.13	1.03522	3.74738	5e-05	0.00274805	yes
YPR157W	TDA6	WT + 2µ-URA vector with mtDNA	WT + 2µ-URA-PDE2 without mtDNA	OK	41.174	142.398	1.79012	6.04312	5e-05	0.00274805	yes
YPR191W	QCR2	WT + 2µ-URA vector with mtDNA	WT + 2µ-URA-PDE2 without mtDNA	OK	206.681	106.026	-0.962979	-3.42294	5e-05	0.00274805	yes
YAL062W	GDH3	WT + 2µ-URA vector with mtDNA	WT + 2µ-URA-PDE2 without mtDNA	OK	21.4445	43.4762	1.01962	3.22952	0.0001	0.00502867	yes
YBL069W	AST1	WT + 2µ-URA vector with mtDNA	WT + 2µ-URA-PDE2 without mtDNA	OK	72.0854	124.891	0.792894	2.68417	0.0001	0.00502867	yes
YBR010W	HHT1	WT + 2µ-URA vector with mtDNA	WT + 2µ-URA-PDE2 without mtDNA	OK	1611.91	2827.96	0.810988	2.87412	0.0001	0.00502867	yes
YCL049C	YCL049C	WT + 2µ-URA vector with mtDNA	WT + 2µ-URA-PDE2 without mtDNA	OK	45.6154	83.1589	0.86635	2.75883	0.0001	0.00502867	yes
YDL164C	CDC9	WT + 2µ-URA vector with mtDNA	WT + 2µ-URA-PDE2 without mtDNA	OK	31.0674	15.088	-1.042	-3.17785	0.0001	0.00502867	yes
YDR009W	GAL3	WT + 2µ-URA vector with mtDNA	WT + 2µ-URA-PDE2 without mtDNA	OK	5.60745	16.2873	1.53833	3.32293	0.0001	0.00502867	yes
YER070W	RNR1	WT + 2µ-URA vector with mtDNA	WT + 2µ-URA-PDE2 without mtDNA	OK	169.151	97.3772	-0.796659	-2.85057	0.0001	0.00502867	yes
YGL126W	SCS3	WT + 2µ-URA vector with mtDNA	WT + 2µ-URA-PDE2 without mtDNA	OK	69.3055	35.7301	-0.955828	-3.1642	0.0001	0.00502867	yes
YGL187C	COX4	WT + 2µ-URA vector with mtDNA	WT + 2µ-URA-PDE2 without mtDNA	OK	90.9653	43.1854	-1.07477	-3.17056	0.0001	0.00502867	yes
YGR248W	SOL4	WT + 2µ-URA vector with mtDNA	WT + 2µ-URA-PDE2 without mtDNA	OK	10.9756	37.6078	1.77674	3.71908	0.0001	0.00502867	yes
YGR286C	BIO2	WT + 2µ-URA vector with mtDNA	WT + 2µ-URA-PDE2 without mtDNA	OK	93.6356	51.3328	-0.867176	-2.91475	0.0001	0.00502867	yes
YIL140W	AXL2	WT + 2µ-URA vector with mtDNA	WT + 2µ-URA-PDE2 without mtDNA	OK	25.8742	13.0158	-0.991245	-2.92708	0.0001	0.00502867	yes
YJL074C	SMC3	WT + 2µ-URA vector with mtDNA	WT + 2µ-URA-PDE2 without mtDNA	OK	16.6114	8.84343	-0.909492	-2.72786	0.0001	0.00502867	yes
YKR075C	YKR075C	WT + 2µ-URA vector with mtDNA	WT + 2µ-URA-PDE2 without mtDNA	OK	178.105	101.986	-0.80436	-2.76026	0.0001	0.00502867	yes
YLR032W	RAD5	WT + 2µ-URA vector with mtDNA	WT + 2µ-URA-PDE2 without mtDNA	OK	20.5297	9.87269	-1.0562	-3.20308	0.0001	0.00502867	yes
YMR291W	TDA1	WT + 2µ-URA vector with mtDNA	WT + 2µ-URA-PDE2 without mtDNA	OK	47.7504	83.429	0.805035	2.82245	0.0001	0.00502867	yes
YNL259C	ATX1	WT + 2µ-URA vector with mtDNA	WT + 2µ-URA-PDE2 without mtDNA	OK	125.999	350.577	1.47632	3.15676	0.0001	0.00502867	yes
YOL101C	IZH4	WT + 2µ-URA vector with mtDNA	WT + 2µ-URA-PDE2 without mtDNA	OK	65.91	29.4923	-1.16016	-3.19327	0.0001	0.00502867	yes
YOR267C	HRK1	WT + 2µ-URA vector with mtDNA	WT + 2µ-URA-PDE2 without mtDNA	OK	109.62	185.207	0.756623	2.72154	0.0001	0.00502867	yes
YOR389W	YOR389W	WT + 2µ-URA vector with mtDNA	WT + 2µ-URA-PDE2 without mtDNA	OK	9.43895	18.9659	1.00671	2.6808	0.0001	0.00502867	yes
snR4	SNR4	WT + 2µ-URA vector with mtDNA	WT + 2µ-URA-PDE2 without mtDNA	OK	425.347	915.2	1.10545	2.77654	0.00015	0.00715065	yes
YDL181W	INH1	WT + 2µ-URA vector with mtDNA	WT + 2µ-URA-PDE2 without mtDNA	OK	178.987	32.4119	-2.46526	-3.72524	0.00015	0.00715065	yes
YGR052W	FMP48	WT + 2µ-URA vector with mtDNA	WT + 2µ-URA-PDE2 without mtDNA	OK	31.6734	60.4628	0.932776	2.78285	0.00015	0.00715065	yes
YHL033C	RPL8A	WT + 2µ-URA vector with mtDNA	WT + 2µ-URA-PDE2 without mtDNA	OK	1873.15	1048.99	-0.836466	-2.88143	0.00015	0.00715065	yes
YLR297W	YLR297W	WT + 2µ-URA vector with mtDNA	WT + 2µ-URA-PDE2 without mtDNA	OK	82.9092	171.786	1.05101	2.87097	0.00015	0.00715065	yes
YMR251W	GTO3	WT + 2µ-URA vector with mtDNA	WT + 2µ-URA-PDE2 without mtDNA	OK	4.31546	17.2934	2.00263	3.65501	0.00015	0.00715065	yes
YBR126C	TPS1	WT + 2µ-URA vector with mtDNA	WT + 2µ-URA-PDE2 without mtDNA	OK	134.695	226.616	0.750554	2.6946	0.0002	0.00910783	yes
YBR183W	YPC1	WT + 2µ-URA vector with mtDNA	WT + 2µ-URA-PDE2 without mtDNA	OK	34.9445	67.2713	0.944924	2.83274	0.0002	0.00910783	yes
YDL179W	PCL9	WT + 2µ-URA vector with mtDNA	WT + 2µ-URA-PDE2 without mtDNA	OK	128.909	75.9571	-0.763101	-2.57763	0.0002	0.00910783	yes
YKL113C	RAD27	WT + 2µ-URA vector with mtDNA	WT + 2µ-URA-PDE2 without mtDNA	OK	88.6095	50.361	-0.815153	-2.71962	0.0002	0.00910783	yes
YLR034C	SMF3	WT + 2µ-URA vector with mtDNA	WT + 2µ-URA-PDE2 without mtDNA	OK	76.6998	129.331	0.753773	2.64957	0.0002	0.00910783	yes
YLR375W	STP3	WT + 2µ-URA vector with mtDNA	WT + 2µ-URA-PDE2 without mtDNA	OK	163.683	264.893	0.694504	2.44454	0.0002	0.00910783	yes
YNL273W	TOF1	WT + 2µ-URA vector with mtDNA	WT + 2µ-URA-PDE2 without mtDNA	OK	16.5422	8.80822	-0.909227	-2.70801	0.0002	0.00910783	yes
YOR009W	TIR4	WT + 2µ-URA vector with mtDNA	WT + 2µ-URA-PDE2 without mtDNA	OK	17.5678	33.3543	0.92494	2.62123	0.0002	0.00910783	yes
YOR316C	COT1	WT + 2µ-URA vector with mtDNA	WT + 2µ-URA-PDE2 without mtDNA	OK	73.7551	119.087	0.691206	2.43374	0.0002	0.00910783	yes
YPL267W	ACM1	WT + 2µ-URA vector with mtDNA	WT + 2µ-URA-PDE2 without mtDNA	OK	47.5811	17.2541	-1.46345	-2.9997	0.0002	0.00910783	yes
YPR149W	NCE102	WT + 2µ-URA vector with mtDNA	WT + 2µ-URA-PDE2 without mtDNA	OK	920.103	1518.14	0.722438	2.58332	0.0002	0.00910783	yes
YER073W	ALD5	WT + 2µ-URA vector with mtDNA	WT + 2µ-URA-PDE2 without mtDNA	OK	130.01	77.7567	-0.741588	-2.66335	0.00025	0.0108716	yes
YJL082W	IML2	WT + 2µ-URA vector with mtDNA	WT + 2µ-URA-PDE2 without mtDNA	OK	47.5295	79.522	0.742531	2.64368	0.00025	0.0108716	yes
YNR051C	BRE5	WT + 2µ-URA vector with mtDNA	WT + 2µ-URA-PDE2 without mtDNA	OK	130.66	216.427	0.728055	2.5877	0.00025	0.0108716	yes
YOR321W	PMT3	WT + 2µ-URA vector with mtDNA	WT + 2µ-URA-PDE2 without mtDNA	OK	28.7839	15.4557	-0.897119	-2.69186	0.00025	0.0108716	yes
YOR328W	PDR10	WT + 2µ-URA vector with mtDNA	WT + 2µ-URA-PDE2 without mtDNA	OK	10.2683	4.89703	-1.06822	-2.96824	0.00025	0.0108716	yes
YPL156C	PRM4	WT + 2µ-URA vector with mtDNA	WT + 2µ-URA-PDE2 without mtDNA	OK	19.1956	40.8556	1.08976	2.66244	0.00025	0.0108716	yes
snR30	SNR30	WT + 2µ-URA vector with mtDNA	WT + 2µ-URA-PDE2 without mtDNA	OK	133.086	230.223	0.790677	2.68412	0.0003	0.0126702	yes
YCL024W	KCC4	WT + 2µ-URA vector with mtDNA	WT + 2µ-URA-PDE2 without mtDNA	OK	10.5687	4.55748	-1.21348	-2.84007	0.0003	0.0126702	yes
YDR019C	GCV1	WT + 2µ-URA vector with mtDNA	WT + 2µ-URA-PDE2 without mtDNA	OK	23.9645	47.642	0.991336	2.95114	0.0003	0.0126702	yes
YMR169C	ALD3	WT + 2µ-URA vector with mtDNA	WT + 2µ-URA-PDE2 without mtDNA	OK	8.99735	19.3354	1.10367	2.71787	0.0003	0.0126702	yes
YNR067C	DSE4	WT + 2µ-URA vector with mtDNA	WT + 2µ-URA-PDE2 without mtDNA	OK	215.138	127.08	-0.759519	-2.72619	0.0003	0.0126702	yes
snR86	SNR86	WT + 2µ-URA vector with mtDNA	WT + 2µ-URA-PDE2 without mtDNA	OK	101.201	168.58	0.73621	2.53244	0.00035	0.0144165	yes
YBR071W	YBR071W	WT + 2µ-URA vector with mtDNA	WT + 2µ-URA-PDE2 without mtDNA	OK	156.231	89.1775	-0.808926	-2.64499	0.00035	0.0144165	yes
YFR033C	QCR6	WT + 2µ-URA vector with mtDNA	WT + 2µ-URA-PDE2 without mtDNA	OK	293.635	170.489	-0.784341	-2.67228	0.00035	0.0144165	yes
YHR030C	SLT2	WT + 2µ-URA vector with mtDNA	WT + 2µ-URA-PDE2 without mtDNA	OK	121.49	199.943	0.718755	2.5828	0.00035	0.0144165	yes
YNL030W	HHF2	WT + 2µ-URA vector with mtDNA	WT + 2µ-URA-PDE2 without mtDNA	OK	2618.57	4317.13	0.721293	2.55019	0.00035	0.0144165	yes
YNL173C	MDG1	WT + 2µ-URA vector with mtDNA	WT + 2µ-URA-PDE2 without mtDNA	OK	65.679	37.0761	-0.824942	-2.62481	0.00035	0.0144165	yes
YNR043W	MVD1	WT + 2µ-URA vector with mtDNA	WT + 2µ-URA-PDE2 without mtDNA	OK	282.58	176.195	-0.681488	-2.47124	0.00035	0.0144165	yes
TLC1	TLC1	WT + 2µ-URA vector with mtDNA	WT + 2µ-URA-PDE2 without mtDNA	OK	224.452	373.575	0.734988	2.65847	0.0004	0.0160258	yes
YDL070W	BDF2	WT + 2µ-URA vector with mtDNA	WT + 2µ-URA-PDE2 without mtDNA	OK	191.92	308.33	0.683974	2.44244	0.0004	0.0160258	yes
YER037W	PHM8	WT + 2µ-URA vector with mtDNA	WT + 2µ-URA-PDE2 without mtDNA	OK	20.0951	41.2742	1.0384	2.66291	0.0004	0.0160258	yes
YFR017C	IGD1	WT + 2µ-URA vector with mtDNA	WT + 2µ-URA-PDE2 without mtDNA	OK	11.7864	32.854	1.47894	2.95157	0.0004	0.0160258	yes
YHR146W	CRP1	WT + 2µ-URA vector with mtDNA	WT + 2µ-URA-PDE2 without mtDNA	OK	130.482	211.492	0.69675	2.4973	0.0004	0.0160258	yes
YIL053W	GPP1	WT + 2µ-URA vector with mtDNA	WT + 2µ-URA-PDE2 without mtDNA	OK	2008.04	3358.47	0.742019	2.61096	0.0004	0.0160258	yes
YKL109W	HAP4	WT + 2µ-URA vector with mtDNA	WT + 2µ-URA-PDE2 without mtDNA	OK	133.411	222.869	0.740314	2.67347	0.0004	0.0160258	yes
YLL041C	SDH2	WT + 2µ-URA vector with mtDNA	WT + 2µ-URA-PDE2 without mtDNA	OK	85.821	47.3018	-0.859436	-2.56055	0.0004	0.0160258	yes
YNL306W	MRPS18	WT + 2µ-URA vector with mtDNA	WT + 2µ-URA-PDE2 without mtDNA	OK	134.19	220.068	0.713668	2.46145	0.0004	0.0160258	yes
YNL312W	RFA2	WT + 2µ-URA vector with mtDNA	WT + 2µ-URA-PDE2 without mtDNA	OK	142.821	85.3554	-0.742657	-2.50358	0.0004	0.0160258	yes
YDR225W	HTA1	WT + 2µ-URA vector with mtDNA	WT + 2µ-URA-PDE2 without mtDNA	OK	1777.28	2913.31	0.712993	2.52368	0.00045	0.0177192	yes
YDR405W	MRP20	WT + 2µ-URA vector with mtDNA	WT + 2µ-URA-PDE2 without mtDNA	OK	87.4648	143.859	0.71788	2.49004	0.00045	0.0177192	yes
YJR030C	YJR030C	WT + 2µ-URA vector with mtDNA	WT + 2µ-URA-PDE2 without mtDNA	OK	21.5167	10.362	-1.05415	-2.84672	0.00045	0.0177192	yes
YOR208W	PTP2	WT + 2µ-URA vector with mtDNA	WT + 2µ-URA-PDE2 without mtDNA	OK	19.9933	35.0485	0.809838	2.61236	0.00045	0.0177192	yes
YPL072W	UBP16	WT + 2µ-URA vector with mtDNA	WT + 2µ-URA-PDE2 without mtDNA	OK	18.1461	33.0782	0.866221	2.46642	0.00045	0.0177192	yes
YKL220C	FRE2	WT + 2µ-URA vector with mtDNA	WT + 2µ-URA-PDE2 without mtDNA	OK	6.41898	13.7158	1.09542	2.60267	0.0005	0.0192739	yes
YML119W	YML119W	WT + 2µ-URA vector with mtDNA	WT + 2µ-URA-PDE2 without mtDNA	OK	72.7578	117.593	0.692625	2.39587	0.0005	0.0192739	yes
YPL245W	YPL245W	WT + 2µ-URA vector with mtDNA	WT + 2µ-URA-PDE2 without mtDNA	OK	69.0315	112.997	0.710958	2.48452	0.0005	0.0192739	yes
YJL016W	YJL016W	WT + 2µ-URA vector with mtDNA	WT + 2µ-URA-PDE2 without mtDNA	OK	50.4417	81.2336	0.687459	2.34119	0.00055	0.0208505	yes
YOR381W	FRE3	WT + 2µ-URA vector with mtDNA	WT + 2µ-URA-PDE2 without mtDNA	OK	15.0066	26.7398	0.833389	2.48561	0.00055	0.0208505	yes
YPR175W	DPB2	WT + 2µ-URA vector with mtDNA	WT + 2µ-URA-PDE2 without mtDNA	OK	23.9513	12.6763	-0.917976	-2.5895	0.00055	0.0208505	yes
YDR529C	QCR7	WT + 2µ-URA vector with mtDNA	WT + 2µ-URA-PDE2 without mtDNA	OK	390.165	230.731	-0.757875	-2.5116	0.0006	0.0223077	yes
YML085C	TUB1	WT + 2µ-URA vector with mtDNA	WT + 2µ-URA-PDE2 without mtDNA	OK	203.689	334.126	0.714023	2.54265	0.0006	0.0223077	yes
YDR123C	INO2	WT + 2µ-URA vector with mtDNA	WT + 2µ-URA-PDE2 without mtDNA	OK	77.6161	43.6166	-0.83148	-2.57578	0.00065	0.0237808	yes
YJR092W	BUD4	WT + 2µ-URA vector with mtDNA	WT + 2µ-URA-PDE2 without mtDNA	OK	27.6342	43.497	0.654464	2.3457	0.00065	0.0237808	yes
YKL116C	PRR1	WT + 2µ-URA vector with mtDNA	WT + 2µ-URA-PDE2 without mtDNA	OK	61.2807	35.6852	-0.780109	-2.55748	0.00065	0.0237808	yes
YBL035C	POL12	WT + 2µ-URA vector with mtDNA	WT + 2µ-URA-PDE2 without mtDNA	OK	25.0679	13.2049	-0.924771	-2.62523	0.0007	0.0251335	yes
YBR072W	HSP26	WT + 2µ-URA vector with mtDNA	WT + 2µ-URA-PDE2 without mtDNA	OK	6.24591	29.1209	2.22107	3.30595	0.0007	0.0251335	yes
YDR146C	SWI5	WT + 2µ-URA vector with mtDNA	WT + 2µ-URA-PDE2 without mtDNA	OK	45.4876	72.0816	0.66416	2.34552	0.0007	0.0251335	yes
YDR492W	IZH1	WT + 2µ-URA vector with mtDNA	WT + 2µ-URA-PDE2 without mtDNA	OK	208.745	128.042	-0.705128	-2.4216	0.0007	0.0251335	yes
YKL151C	YKL151C	WT + 2µ-URA vector with mtDNA	WT + 2µ-URA-PDE2 without mtDNA	OK	66.2998	106.375	0.682077	2.35151	0.0007	0.0251335	yes
YMR003W	AIM34	WT + 2µ-URA vector with mtDNA	WT + 2µ-URA-PDE2 without mtDNA	OK	33.8295	68.593	1.01978	2.54064	0.0007	0.0251335	yes
NME1	NME1	WT + 2µ-URA vector with mtDNA	WT + 2µ-URA-PDE2 without mtDNA	OK	57.5807	125.665	1.12593	2.45478	0.0008	0.027984	yes
YGR201C	YGR201C	WT + 2µ-URA vector with mtDNA	WT + 2µ-URA-PDE2 without mtDNA	OK	28.2592	54.9534	0.959489	2.40407	0.0008	0.027984	yes
YJL073W	JEM1	WT + 2µ-URA vector with mtDNA	WT + 2µ-URA-PDE2 without mtDNA	OK	35.0849	20.2047	-0.796159	-2.44438	0.0008	0.027984	yes
YJL079C	PRY1	WT + 2µ-URA vector with mtDNA	WT + 2µ-URA-PDE2 without mtDNA	OK	153.425	250.352	0.706426	2.5346	0.0008	0.027984	yes
YLL062C	MHT1	WT + 2µ-URA vector with mtDNA	WT + 2µ-URA-PDE2 without mtDNA	OK	23.9255	8.02264	-1.5764	-2.94574	0.0008	0.027984	yes
snR10	SNR10	WT + 2µ-URA vector with mtDNA	WT + 2µ-URA-PDE2 without mtDNA	OK	217.787	415.226	0.930977	2.45193	0.00085	0.0293134	yes
YDR451C	YHP1	WT + 2µ-URA vector with mtDNA	WT + 2µ-URA-PDE2 without mtDNA	OK	41.3706	70.7585	0.774299	2.44217	0.00085	0.0293134	yes
YGR043C	NQM1	WT + 2µ-URA vector with mtDNA	WT + 2µ-URA-PDE2 without mtDNA	OK	5.04232	16.9758	1.75132	3.08203	0.00085	0.0293134	yes
YLR137W	RKM5	WT + 2µ-URA vector with mtDNA	WT + 2µ-URA-PDE2 without mtDNA	OK	28.9564	50.6876	0.807748	2.5086	0.00085	0.0293134	yes
YOR135C	IRC14	WT + 2µ-URA vector with mtDNA	WT + 2µ-URA-PDE2 without mtDNA	OK	46.0433	354.901	2.94635	2.67815	0.0009	0.0306343	yes
YGL021W	ALK1	WT + 2µ-URA vector with mtDNA	WT + 2µ-URA-PDE2 without mtDNA	OK	49.0353	78.0965	0.671438	2.40305	0.00095	0.0319798	yes
snR46	SNR46	WT + 2µ-URA vector with mtDNA	WT + 2µ-URA-PDE2 without mtDNA	OK	95.3975	286.593	1.58698	2.58175	0.001	0.0333567	yes
YNR022C	MRPL50	WT + 2µ-URA vector with mtDNA	WT + 2µ-URA-PDE2 without mtDNA	OK	147.091	245.39	0.738371	2.33766	0.001	0.0333567	yes
YOR356W	CIR2	WT + 2µ-URA vector with mtDNA	WT + 2µ-URA-PDE2 without mtDNA	OK	74.6351	47.3715	-0.655834	-2.29459	0.001	0.0333567	yes
YER035W	EDC2	WT + 2µ-URA vector with mtDNA	WT + 2µ-URA-PDE2 without mtDNA	OK	104.494	180.606	0.789428	2.4887	0.00105	0.0346774	yes
YBL113C	YBL113C	WT + 2µ-URA vector with mtDNA	WT + 2µ-URA-PDE2 without mtDNA	OK	22.0361	12.7606	-0.788171	-2.40023	0.0011	0.0360366	yes
YGL196W	DSD1	WT + 2µ-URA vector with mtDNA	WT + 2µ-URA-PDE2 without mtDNA	OK	44.2423	71.9457	0.701482	2.33495	0.0011	0.0360366	yes
snR42	SNR42	WT + 2µ-URA vector with mtDNA	WT + 2µ-URA-PDE2 without mtDNA	OK	41.2145	102.851	1.31933	2.61559	0.00115	0.0371762	yes
YDR503C	LPP1	WT + 2µ-URA vector with mtDNA	WT + 2µ-URA-PDE2 without mtDNA	OK	30.972	12.4067	-1.31984	-2.71096	0.00115	0.0371762	yes
YGR192C	TDH3	WT + 2µ-URA vector with mtDNA	WT + 2µ-URA-PDE2 without mtDNA	OK	20665.9	28654.6	0.471513	2.38579	0.00115	0.0371762	yes
YKL164C	PIR1	WT + 2µ-URA vector with mtDNA	WT + 2µ-URA-PDE2 without mtDNA	OK	1855.73	1144.58	-0.697163	-2.48602	0.00115	0.0371762	yes
YLR188W	MDL1	WT + 2µ-URA vector with mtDNA	WT + 2µ-URA-PDE2 without mtDNA	OK	69.5726	43.8607	-0.665591	-2.33757	0.00115	0.0371762	yes
YKR061W	KTR2	WT + 2µ-URA vector with mtDNA	WT + 2µ-URA-PDE2 without mtDNA	OK	35.8735	59.4933	0.729809	2.34371	0.0012	0.0383864	yes
YPL141C	FRK1	WT + 2µ-URA vector with mtDNA	WT + 2µ-URA-PDE2 without mtDNA	OK	19.2717	31.1592	0.693169	2.28938	0.0012	0.0383864	yes
snR39B	SNR39B	WT + 2µ-URA vector with mtDNA	WT + 2µ-URA-PDE2 without mtDNA	OK	0	2902.91	1.#INF		0.00125	0.0395373	yes
YBL033C	RIB1	WT + 2µ-URA vector with mtDNA	WT + 2µ-URA-PDE2 without mtDNA	OK	93.6814	58.6961	-0.674498	-2.31928	0.00125	0.0395373	yes
YKL096W	CWP1	WT + 2µ-URA vector with mtDNA	WT + 2µ-URA-PDE2 without mtDNA	OK	397.548	622.847	0.647748	2.30033	0.00125	0.0395373	yes
YJL187C	SWE1	WT + 2µ-URA vector with mtDNA	WT + 2µ-URA-PDE2 without mtDNA	OK	36.8373	22.5748	-0.706451	-2.34167	0.0013	0.0407322	yes
snR37	SNR37	WT + 2µ-URA vector with mtDNA	WT + 2µ-URA-PDE2 without mtDNA	OK	165.367	283.954	0.779988	2.36458	0.00135	0.0419049	yes
YER081W	SER3	WT + 2µ-URA vector with mtDNA	WT + 2µ-URA-PDE2 without mtDNA	OK	59.6304	124.367	1.06048	2.39506	0.00135	0.0419049	yes
YKL187C	FAT3	WT + 2µ-URA vector with mtDNA	WT + 2µ-URA-PDE2 without mtDNA	OK	12.3681	5.92803	-1.061	-2.49825	0.00135	0.0419049	yes
YNL102W	POL1	WT + 2µ-URA vector with mtDNA	WT + 2µ-URA-PDE2 without mtDNA	OK	20.5443	12.5519	-0.710832	-2.35668	0.00135	0.0419049	yes
YNR037C	RSM19	WT + 2µ-URA vector with mtDNA	WT + 2µ-URA-PDE2 without mtDNA	OK	145.334	268.115	0.883474	2.30308	0.00135	0.0419049	yes
YOL002C	IZH2	WT + 2µ-URA vector with mtDNA	WT + 2µ-URA-PDE2 without mtDNA	OK	261.707	166.047	-0.656357	-2.3751	0.00135	0.0419049	yes
YDR007W	TRP1	WT + 2µ-URA vector with mtDNA	WT + 2µ-URA-PDE2 without mtDNA	OK	103.977	172.276	0.728457	2.28887	0.0014	0.0431645	yes
YLR168C	UPS2	WT + 2µ-URA vector with mtDNA	WT + 2µ-URA-PDE2 without mtDNA	OK	121.419	191.776	0.659429	2.26629	0.0014	0.0431645	yes
YHR149C	SKG6	WT + 2µ-URA vector with mtDNA	WT + 2µ-URA-PDE2 without mtDNA	OK	52.1605	32.7385	-0.671967	-2.31678	0.00145	0.0442594	yes
YPR120C	CLB5	WT + 2µ-URA vector with mtDNA	WT + 2µ-URA-PDE2 without mtDNA	OK	34.4631	18.633	-0.887189	-2.4325	0.00145	0.0442594	yes
YDL186W	YDL186W	WT + 2µ-URA vector with mtDNA	WT + 2µ-URA-PDE2 without mtDNA	OK	13.3443	28.2702	1.08306	2.32257	0.0015	0.0455958	yes
YGR234W	YHB1	WT + 2µ-URA vector with mtDNA	WT + 2µ-URA-PDE2 without mtDNA	OK	533.33	337.558	-0.659891	-2.27331	0.00155	0.0467282	yes
YHR087W	RTC3	WT + 2µ-URA vector with mtDNA	WT + 2µ-URA-PDE2 without mtDNA	OK	23.3509	75.8554	1.69978	2.80601	0.00155	0.0467282	yes
YKL165C	MCD4	WT + 2µ-URA vector with mtDNA	WT + 2µ-URA-PDE2 without mtDNA	OK	35.5963	21.915	-0.699806	-2.35917	0.00155	0.0467282	yes
YKR077W	MSA2	WT + 2µ-URA vector with mtDNA	WT + 2µ-URA-PDE2 without mtDNA	OK	36.374	19.0476	-0.933303	-2.40453	0.00155	0.0467282	yes
YBL003C	HTA2	WT + 2µ-URA vector with mtDNA	WT + 2µ-URA-PDE2 without mtDNA	OK	1224.06	1876.12	0.616075	2.21172	0.0016	0.0478031	yes
YHR039C	MSC7	WT + 2µ-URA vector with mtDNA	WT + 2µ-URA-PDE2 without mtDNA	OK	147.609	97.023	-0.605386	-2.19108	0.0016	0.0478031	yes
RPR1	RPR1	WT + 2µ-URA vector with mtDNA	WT + 2µ-URA-PDE2 without mtDNA	OK	14.7106	51.3246	1.8028	2.77358	0.00165	0.0491368	yes
YOR020C	HSP10	WT + 2µ-URA vector with mtDNA	WT + 2µ-URA-PDE2 without mtDNA	OK	764.805	1198.19	0.647693	2.30899	0.00165	0.0491368	yes
LSR1	LSR1	WT + 2µ-URA vector with mtDNA	WT + 2µ-URA-TIP41 without mtDNA	OK	11.1603	51.4799	2.20563	5.40074	5e-05	0.00274805	yes
SCR1	SCR1	WT + 2µ-URA vector with mtDNA	WT + 2µ-URA-TIP41 without mtDNA	OK	71.9123	232.997	1.696	5.35313	5e-05	0.00274805	yes
snR19	SNR19	WT + 2µ-URA vector with mtDNA	WT + 2µ-URA-TIP41 without mtDNA	OK	16.0743	67.8543	2.07769	4.3309	5e-05	0.00274805	yes
snR30	SNR30	WT + 2µ-URA vector with mtDNA	WT + 2µ-URA-TIP41 without mtDNA	OK	133.086	274.041	1.04204	3.59372	5e-05	0.00274805	yes
snR72	SNR72	WT + 2µ-URA vector with mtDNA	WT + 2µ-URA-TIP41 without mtDNA	OK	0	2376.89	1.#INF		5e-05	0.00274805	yes
snR86	SNR86	WT + 2µ-URA vector with mtDNA	WT + 2µ-URA-TIP41 without mtDNA	OK	101.201	252.292	1.31787	4.6436	5e-05	0.00274805	yes
TLC1	TLC1	WT + 2µ-URA vector with mtDNA	WT + 2µ-URA-TIP41 without mtDNA	OK	224.452	440.454	0.972584	3.59644	5e-05	0.00274805	yes
YAL061W	BDH2	WT + 2µ-URA vector with mtDNA	WT + 2µ-URA-TIP41 without mtDNA	OK	15.1019	80.6362	2.4167	7.21539	5e-05	0.00274805	yes
YBL005W	PDR3	WT + 2µ-URA vector with mtDNA	WT + 2µ-URA-TIP41 without mtDNA	OK	23.9658	59.0895	1.30192	4.48389	5e-05	0.00274805	yes
YBL042C	FUI1	WT + 2µ-URA vector with mtDNA	WT + 2µ-URA-TIP41 without mtDNA	OK	443.294	189.369	-1.22706	-4.35056	5e-05	0.00274805	yes
YBL043W	ECM13	WT + 2µ-URA vector with mtDNA	WT + 2µ-URA-TIP41 without mtDNA	OK	10.3172	42.9823	2.05868	4.36883	5e-05	0.00274805	yes
YBR006W	UGA2	WT + 2µ-URA vector with mtDNA	WT + 2µ-URA-TIP41 without mtDNA	OK	24.7551	48.1141	0.958734	3.01918	5e-05	0.00274805	yes
YBR054W	YRO2	WT + 2µ-URA vector with mtDNA	WT + 2µ-URA-TIP41 without mtDNA	OK	68.0213	459.924	2.75734	9.31072	5e-05	0.00274805	yes
YBR085C-A	YBR085C-A	WT + 2µ-URA vector with mtDNA	WT + 2µ-URA-TIP41 without mtDNA	OK	212.695	552.363	1.37683	3.94984	5e-05	0.00274805	yes
YBR088C	POL30	WT + 2µ-URA vector with mtDNA	WT + 2µ-URA-TIP41 without mtDNA	OK	174.488	60.9692	-1.51698	-4.36967	5e-05	0.00274805	yes
YBR126C	TPS1	WT + 2µ-URA vector with mtDNA	WT + 2µ-URA-TIP41 without mtDNA	OK	134.695	243.977	0.85705	3.13184	5e-05	0.00274805	yes
YBR183W	YPC1	WT + 2µ-URA vector with mtDNA	WT + 2µ-URA-TIP41 without mtDNA	OK	34.9445	70.0439	1.00319	3.03698	5e-05	0.00274805	yes
YBR208C	DUR1,2	WT + 2µ-URA vector with mtDNA	WT + 2µ-URA-TIP41 without mtDNA	OK	11.1992	20.2665	0.855699	2.92269	5e-05	0.00274805	yes
YBR214W	SDS24	WT + 2µ-URA vector with mtDNA	WT + 2µ-URA-TIP41 without mtDNA	OK	33.0363	65.5196	0.987874	3.33535	5e-05	0.00274805	yes
YBR295W	PCA1	WT + 2µ-URA vector with mtDNA	WT + 2µ-URA-TIP41 without mtDNA	OK	12.3698	28.092	1.18334	3.91223	5e-05	0.00274805	yes
YCL049C	YCL049C	WT + 2µ-URA vector with mtDNA	WT + 2µ-URA-TIP41 without mtDNA	OK	45.6154	132.31	1.53633	5.02599	5e-05	0.00274805	yes
YCL064C	CHA1	WT + 2µ-URA vector with mtDNA	WT + 2µ-URA-TIP41 without mtDNA	OK	63.201	153.147	1.27689	4.33353	5e-05	0.00274805	yes
YCR005C	CIT2	WT + 2µ-URA vector with mtDNA	WT + 2µ-URA-TIP41 without mtDNA	OK	98.0253	237.447	1.27638	4.5207	5e-05	0.00274805	yes
YCR021C	HSP30	WT + 2µ-URA vector with mtDNA	WT + 2µ-URA-TIP41 without mtDNA	OK	123.225	812.147	2.72045	9.05508	5e-05	0.00274805	yes
YDL003W	MCD1	WT + 2µ-URA vector with mtDNA	WT + 2µ-URA-TIP41 without mtDNA	OK	52.6661	21.0991	-1.31969	-4.20822	5e-05	0.00274805	yes
YDL124W	YDL124W	WT + 2µ-URA vector with mtDNA	WT + 2µ-URA-TIP41 without mtDNA	OK	286.527	527.543	0.880618	3.17965	5e-05	0.00274805	yes
YDL179W	PCL9	WT + 2µ-URA vector with mtDNA	WT + 2µ-URA-TIP41 without mtDNA	OK	128.909	71.1018	-0.8584	-2.89995	5e-05	0.00274805	yes
YDR001C	NTH1	WT + 2µ-URA vector with mtDNA	WT + 2µ-URA-TIP41 without mtDNA	OK	61.1153	112.959	0.886195	3.21028	5e-05	0.00274805	yes
YDR074W	TPS2	WT + 2µ-URA vector with mtDNA	WT + 2µ-URA-TIP41 without mtDNA	OK	52.1125	119.316	1.19509	4.21003	5e-05	0.00274805	yes
YDR097C	MSH6	WT + 2µ-URA vector with mtDNA	WT + 2µ-URA-TIP41 without mtDNA	OK	30.2918	17.3337	-0.805345	-2.7748	5e-05	0.00274805	yes
YDR171W	HSP42	WT + 2µ-URA vector with mtDNA	WT + 2µ-URA-TIP41 without mtDNA	OK	48.8686	201.987	2.04729	7.10458	5e-05	0.00274805	yes
YDR247W	VHS1	WT + 2µ-URA vector with mtDNA	WT + 2µ-URA-TIP41 without mtDNA	OK	34.2051	72.5355	1.08448	3.56775	5e-05	0.00274805	yes
YDR258C	HSP78	WT + 2µ-URA vector with mtDNA	WT + 2µ-URA-TIP41 without mtDNA	OK	20.2031	41.74	1.04685	3.40097	5e-05	0.00274805	yes
YDR270W	CCC2	WT + 2µ-URA vector with mtDNA	WT + 2µ-URA-TIP41 without mtDNA	OK	14.4391	32.9104	1.18856	3.75121	5e-05	0.00274805	yes
YDR380W	ARO10	WT + 2µ-URA vector with mtDNA	WT + 2µ-URA-TIP41 without mtDNA	OK	137.356	48.649	-1.49743	-4.96894	5e-05	0.00274805	yes
YDR406W	PDR15	WT + 2µ-URA vector with mtDNA	WT + 2µ-URA-TIP41 without mtDNA	OK	10.4301	46.993	2.1717	7.27736	5e-05	0.00274805	yes
YDR534C	FIT1	WT + 2µ-URA vector with mtDNA	WT + 2µ-URA-TIP41 without mtDNA	OK	4.45217	31.9434	2.84294	6.16593	5e-05	0.00274805	yes
YEL021W	URA3	WT + 2µ-URA vector with mtDNA	WT + 2µ-URA-TIP41 without mtDNA	OK	19673.8	8835.3	-1.15492	-3.48719	5e-05	0.00274805	yes
YEL065W	SIT1	WT + 2µ-URA vector with mtDNA	WT + 2µ-URA-TIP41 without mtDNA	OK	66.1201	170.925	1.3702	4.84914	5e-05	0.00274805	yes
YER001W	MNN1	WT + 2µ-URA vector with mtDNA	WT + 2µ-URA-TIP41 without mtDNA	OK	73.3468	32.9633	-1.15387	-4.04019	5e-05	0.00274805	yes
YER045C	ACA1	WT + 2µ-URA vector with mtDNA	WT + 2µ-URA-TIP41 without mtDNA	OK	31.031	60.8215	0.970871	3.18899	5e-05	0.00274805	yes
YER053C	PIC2	WT + 2µ-URA vector with mtDNA	WT + 2µ-URA-TIP41 without mtDNA	OK	80.0261	414.517	2.37289	7.98812	5e-05	0.00274805	yes
YER062C	GPP2	WT + 2µ-URA vector with mtDNA	WT + 2µ-URA-TIP41 without mtDNA	OK	165.192	303.23	0.87627	3.09094	5e-05	0.00274805	yes
YER073W	ALD5	WT + 2µ-URA vector with mtDNA	WT + 2µ-URA-TIP41 without mtDNA	OK	130.01	67.8809	-0.93755	-3.36667	5e-05	0.00274805	yes
YER091C	MET6	WT + 2µ-URA vector with mtDNA	WT + 2µ-URA-TIP41 without mtDNA	OK	365.151	142.121	-1.36138	-4.92242	5e-05	0.00274805	yes
YER150W	SPI1	WT + 2µ-URA vector with mtDNA	WT + 2µ-URA-TIP41 without mtDNA	OK	66.8568	319.792	2.25799	6.24333	5e-05	0.00274805	yes
YFR017C	IGD1	WT + 2µ-URA vector with mtDNA	WT + 2µ-URA-TIP41 without mtDNA	OK	11.7864	43.6582	1.88913	4.02668	5e-05	0.00274805	yes
YFR022W	ROG3	WT + 2µ-URA vector with mtDNA	WT + 2µ-URA-TIP41 without mtDNA	OK	14.8812	34.7582	1.22387	3.82796	5e-05	0.00274805	yes
YGL009C	LEU1	WT + 2µ-URA vector with mtDNA	WT + 2µ-URA-TIP41 without mtDNA	OK	296.469	157.879	-0.909066	-3.27527	5e-05	0.00274805	yes
YGL035C	MIG1	WT + 2µ-URA vector with mtDNA	WT + 2µ-URA-TIP41 without mtDNA	OK	80.4506	32.05	-1.32778	-4.35509	5e-05	0.00274805	yes
YGL055W	OLE1	WT + 2µ-URA vector with mtDNA	WT + 2µ-URA-TIP41 without mtDNA	OK	1235.49	662.226	-0.899688	-3.22176	5e-05	0.00274805	yes
YGL157W	ARI1	WT + 2µ-URA vector with mtDNA	WT + 2µ-URA-TIP41 without mtDNA	OK	148.374	270.868	0.868356	3.13792	5e-05	0.00274805	yes
YGL179C	TOS3	WT + 2µ-URA vector with mtDNA	WT + 2µ-URA-TIP41 without mtDNA	OK	21.1633	59.8009	1.4986	4.69403	5e-05	0.00274805	yes
YGL255W	ZRT1	WT + 2µ-URA vector with mtDNA	WT + 2µ-URA-TIP41 without mtDNA	OK	63.8144	133.831	1.06846	3.67125	5e-05	0.00274805	yes
YGR023W	MTL1	WT + 2µ-URA vector with mtDNA	WT + 2µ-URA-TIP41 without mtDNA	OK	31.0511	72.2197	1.21775	4.0683	5e-05	0.00274805	yes
YGR035C	YGR035C	WT + 2µ-URA vector with mtDNA	WT + 2µ-URA-TIP41 without mtDNA	OK	127.346	311.69	1.29136	3.81105	5e-05	0.00274805	yes
YGR055W	MUP1	WT + 2µ-URA vector with mtDNA	WT + 2µ-URA-TIP41 without mtDNA	OK	238.673	118.005	-1.01619	-3.69643	5e-05	0.00274805	yes
YGR097W	ASK10	WT + 2µ-URA vector with mtDNA	WT + 2µ-URA-TIP41 without mtDNA	OK	42.2822	74.4881	0.816959	2.96236	5e-05	0.00274805	yes
YGR138C	TPO2	WT + 2µ-URA vector with mtDNA	WT + 2µ-URA-TIP41 without mtDNA	OK	118.98	434.384	1.86825	6.67723	5e-05	0.00274805	yes
YGR142W	BTN2	WT + 2µ-URA vector with mtDNA	WT + 2µ-URA-TIP41 without mtDNA	OK	23.2474	58.502	1.33142	3.99912	5e-05	0.00274805	yes
YGR161C	RTS3	WT + 2µ-URA vector with mtDNA	WT + 2µ-URA-TIP41 without mtDNA	OK	51.1204	102.266	1.00035	3.1569	5e-05	0.00274805	yes
YGR250C	YGR250C	WT + 2µ-URA vector with mtDNA	WT + 2µ-URA-TIP41 without mtDNA	OK	49.2319	111.476	1.17907	4.23672	5e-05	0.00274805	yes
YGR254W	ENO1	WT + 2µ-URA vector with mtDNA	WT + 2µ-URA-TIP41 without mtDNA	OK	1145.21	3158.64	1.46369	4.76206	5e-05	0.00274805	yes
YGR286C	BIO2	WT + 2µ-URA vector with mtDNA	WT + 2µ-URA-TIP41 without mtDNA	OK	93.6356	44.5503	-1.07162	-3.57961	5e-05	0.00274805	yes
YHL033C	RPL8A	WT + 2µ-URA vector with mtDNA	WT + 2µ-URA-TIP41 without mtDNA	OK	1873.15	960.603	-0.963454	-3.41355	5e-05	0.00274805	yes
YHL035C	VMR1	WT + 2µ-URA vector with mtDNA	WT + 2µ-URA-TIP41 without mtDNA	OK	16.8439	41.4691	1.29981	4.51206	5e-05	0.00274805	yes
YHL040C	ARN1	WT + 2µ-URA vector with mtDNA	WT + 2µ-URA-TIP41 without mtDNA	OK	53.6326	125.119	1.22212	4.32959	5e-05	0.00274805	yes
YHL047C	ARN2	WT + 2µ-URA vector with mtDNA	WT + 2µ-URA-TIP41 without mtDNA	OK	41.7008	234.85	2.49359	8.47839	5e-05	0.00274805	yes
YHR030C	SLT2	WT + 2µ-URA vector with mtDNA	WT + 2µ-URA-TIP41 without mtDNA	OK	121.49	321.837	1.4055	5.06855	5e-05	0.00274805	yes
YHR137W	ARO9	WT + 2µ-URA vector with mtDNA	WT + 2µ-URA-TIP41 without mtDNA	OK	127.042	42.367	-1.58429	-5.08516	5e-05	0.00274805	yes
YHR209W	CRG1	WT + 2µ-URA vector with mtDNA	WT + 2µ-URA-TIP41 without mtDNA	OK	33.4834	93.2322	1.47738	4.42724	5e-05	0.00274805	yes
YHR216W	IMD2	WT + 2µ-URA vector with mtDNA	WT + 2µ-URA-TIP41 without mtDNA	OK	119.382	22.2232	-2.42545	-7.74755	5e-05	0.00274805	yes
YIL107C	PFK26	WT + 2µ-URA vector with mtDNA	WT + 2µ-URA-TIP41 without mtDNA	OK	14.2154	31.6375	1.15418	3.636	5e-05	0.00274805	yes
YIL117C	PRM5	WT + 2µ-URA vector with mtDNA	WT + 2µ-URA-TIP41 without mtDNA	OK	18.4888	103.649	2.48698	6.80583	5e-05	0.00274805	yes
YIL140W	AXL2	WT + 2µ-URA vector with mtDNA	WT + 2µ-URA-TIP41 without mtDNA	OK	25.8742	11.079	-1.22368	-3.63648	5e-05	0.00274805	yes
YJL016W	YJL016W	WT + 2µ-URA vector with mtDNA	WT + 2µ-URA-TIP41 without mtDNA	OK	50.4417	109.224	1.11459	3.8495	5e-05	0.00274805	yes
YJL052W	TDH1	WT + 2µ-URA vector with mtDNA	WT + 2µ-URA-TIP41 without mtDNA	OK	109.177	828.694	2.92417	10.086	5e-05	0.00274805	yes
YJL082W	IML2	WT + 2µ-URA vector with mtDNA	WT + 2µ-URA-TIP41 without mtDNA	OK	47.5295	96.9954	1.02909	3.68362	5e-05	0.00274805	yes
YJL115W	ASF1	WT + 2µ-URA vector with mtDNA	WT + 2µ-URA-TIP41 without mtDNA	OK	100.854	53.6271	-0.911231	-2.99467	5e-05	0.00274805	yes
YJL116C	NCA3	WT + 2µ-URA vector with mtDNA	WT + 2µ-URA-TIP41 without mtDNA	OK	28.3936	66.3106	1.22367	3.66419	5e-05	0.00274805	yes
YJL157C	FAR1	WT + 2µ-URA vector with mtDNA	WT + 2µ-URA-TIP41 without mtDNA	OK	15.5465	33.7887	1.11995	3.57381	5e-05	0.00274805	yes
YKL109W	HAP4	WT + 2µ-URA vector with mtDNA	WT + 2µ-URA-TIP41 without mtDNA	OK	133.411	238.105	0.835718	3.04087	5e-05	0.00274805	yes
YKL120W	OAC1	WT + 2µ-URA vector with mtDNA	WT + 2µ-URA-TIP41 without mtDNA	OK	240.081	126.299	-0.926681	-3.32824	5e-05	0.00274805	yes
YKL148C	SDH1	WT + 2µ-URA vector with mtDNA	WT + 2µ-URA-TIP41 without mtDNA	OK	41.9546	23.5933	-0.830453	-2.69351	5e-05	0.00274805	yes
YKL161C	KDX1	WT + 2µ-URA vector with mtDNA	WT + 2µ-URA-TIP41 without mtDNA	OK	24.3209	52.2553	1.10338	3.3389	5e-05	0.00274805	yes
YKL163W	PIR3	WT + 2µ-URA vector with mtDNA	WT + 2µ-URA-TIP41 without mtDNA	OK	17.6502	52.6641	1.57713	4.29635	5e-05	0.00274805	yes
YKL216W	URA1	WT + 2µ-URA vector with mtDNA	WT + 2µ-URA-TIP41 without mtDNA	OK	1298.56	662.927	-0.969992	-3.50511	5e-05	0.00274805	yes
YKR013W	PRY2	WT + 2µ-URA vector with mtDNA	WT + 2µ-URA-TIP41 without mtDNA	OK	286.329	152.889	-0.905195	-3.18992	5e-05	0.00274805	yes
YKR061W	KTR2	WT + 2µ-URA vector with mtDNA	WT + 2µ-URA-TIP41 without mtDNA	OK	35.8735	75.2603	1.06897	3.49349	5e-05	0.00274805	yes
YKR075C	YKR075C	WT + 2µ-URA vector with mtDNA	WT + 2µ-URA-TIP41 without mtDNA	OK	178.105	93.9455	-0.92283	-3.19767	5e-05	0.00274805	yes
YKR091W	SRL3	WT + 2µ-URA vector with mtDNA	WT + 2µ-URA-TIP41 without mtDNA	OK	43.184	177.712	2.04097	6.36752	5e-05	0.00274805	yes
YLL026W	HSP104	WT + 2µ-URA vector with mtDNA	WT + 2µ-URA-TIP41 without mtDNA	OK	71.3165	290.239	2.02493	7.10806	5e-05	0.00274805	yes
YLL039C	UBI4	WT + 2µ-URA vector with mtDNA	WT + 2µ-URA-TIP41 without mtDNA	OK	151.66	326.555	1.10649	4.00864	5e-05	0.00274805	yes
YLL061W	MMP1	WT + 2µ-URA vector with mtDNA	WT + 2µ-URA-TIP41 without mtDNA	OK	38.1324	17.1707	-1.15107	-3.51603	5e-05	0.00274805	yes
YLR120C	YPS1	WT + 2µ-URA vector with mtDNA	WT + 2µ-URA-TIP41 without mtDNA	OK	82.4671	147.122	0.835119	3.02284	5e-05	0.00274805	yes
YLR121C	YPS3	WT + 2µ-URA vector with mtDNA	WT + 2µ-URA-TIP41 without mtDNA	OK	63.2647	155.826	1.30046	4.64508	5e-05	0.00274805	yes
YLR136C	TIS11	WT + 2µ-URA vector with mtDNA	WT + 2µ-URA-TIP41 without mtDNA	OK	30.0498	159.229	2.40568	7.24778	5e-05	0.00274805	yes
YLR177W	YLR177W	WT + 2µ-URA vector with mtDNA	WT + 2µ-URA-TIP41 without mtDNA	OK	23.4465	54.9988	1.23003	4.09761	5e-05	0.00274805	yes
YLR178C	TFS1	WT + 2µ-URA vector with mtDNA	WT + 2µ-URA-TIP41 without mtDNA	OK	35.5634	78.1382	1.13564	3.25023	5e-05	0.00274805	yes
YLR183C	TOS4	WT + 2µ-URA vector with mtDNA	WT + 2µ-URA-TIP41 without mtDNA	OK	49.4791	21.0295	-1.2344	-3.7622	5e-05	0.00274805	yes
YLR304C	ACO1	WT + 2µ-URA vector with mtDNA	WT + 2µ-URA-TIP41 without mtDNA	OK	113.374	435.898	1.9429	7.00904	5e-05	0.00274805	yes
YLR343W	GAS2	WT + 2µ-URA vector with mtDNA	WT + 2µ-URA-TIP41 without mtDNA	OK	7.46318	17.4269	1.22345	2.87273	5e-05	0.00274805	yes
YLR420W	URA4	WT + 2µ-URA vector with mtDNA	WT + 2µ-URA-TIP41 without mtDNA	OK	214.675	117.606	-0.868196	-3.14008	5e-05	0.00274805	yes
YML027W	YOX1	WT + 2µ-URA vector with mtDNA	WT + 2µ-URA-TIP41 without mtDNA	OK	75.1569	23.5631	-1.67338	-5.05072	5e-05	0.00274805	yes
YML100W	TSL1	WT + 2µ-URA vector with mtDNA	WT + 2µ-URA-TIP41 without mtDNA	OK	25.0484	49.8192	0.991985	3.43496	5e-05	0.00274805	yes
YMR008C	PLB1	WT + 2µ-URA vector with mtDNA	WT + 2µ-URA-TIP41 without mtDNA	OK	59.4374	113.655	0.935217	3.37306	5e-05	0.00274805	yes
YMR011W	HXT2	WT + 2µ-URA vector with mtDNA	WT + 2µ-URA-TIP41 without mtDNA	OK	736.071	156.428	-2.23434	-7.94626	5e-05	0.00274805	yes
YMR015C	ERG5	WT + 2µ-URA vector with mtDNA	WT + 2µ-URA-TIP41 without mtDNA	OK	160.565	83.2194	-0.948166	-3.43896	5e-05	0.00274805	yes
YMR102C	YMR102C	WT + 2µ-URA vector with mtDNA	WT + 2µ-URA-TIP41 without mtDNA	OK	38.543	161.344	2.06559	7.34518	5e-05	0.00274805	yes
YMR103C	YMR103C	WT + 2µ-URA vector with mtDNA	WT + 2µ-URA-TIP41 without mtDNA	OK	59.9772	149.815	1.3207	3.43443	5e-05	0.00274805	yes
YMR104C	YPK2	WT + 2µ-URA vector with mtDNA	WT + 2µ-URA-TIP41 without mtDNA	OK	34.2089	118.692	1.79478	6.2538	5e-05	0.00274805	yes
YMR145C	NDE1	WT + 2µ-URA vector with mtDNA	WT + 2µ-URA-TIP41 without mtDNA	OK	242.87	650.309	1.42094	5.13058	5e-05	0.00274805	yes
YMR179W	SPT21	WT + 2µ-URA vector with mtDNA	WT + 2µ-URA-TIP41 without mtDNA	OK	25.7179	11.6967	-1.13667	-3.36734	5e-05	0.00274805	yes
YMR199W	CLN1	WT + 2µ-URA vector with mtDNA	WT + 2µ-URA-TIP41 without mtDNA	OK	72.3982	29.835	-1.27895	-4.24736	5e-05	0.00274805	yes
YMR291W	TDA1	WT + 2µ-URA vector with mtDNA	WT + 2µ-URA-TIP41 without mtDNA	OK	47.7504	92.9988	0.961698	3.38426	5e-05	0.00274805	yes
YMR305C	SCW10	WT + 2µ-URA vector with mtDNA	WT + 2µ-URA-TIP41 without mtDNA	OK	405.154	233.476	-0.795196	-2.8145	5e-05	0.00274805	yes
YMR316W	DIA1	WT + 2µ-URA vector with mtDNA	WT + 2µ-URA-TIP41 without mtDNA	OK	69.5128	182.065	1.3891	4.63649	5e-05	0.00274805	yes
YNL007C	SIS1	WT + 2µ-URA vector with mtDNA	WT + 2µ-URA-TIP41 without mtDNA	OK	180.53	310.269	0.781282	2.87977	5e-05	0.00274805	yes
YNL037C	IDH1	WT + 2µ-URA vector with mtDNA	WT + 2µ-URA-TIP41 without mtDNA	OK	99.7247	580.652	2.54165	9.09362	5e-05	0.00274805	yes
YNL102W	POL1	WT + 2µ-URA vector with mtDNA	WT + 2µ-URA-TIP41 without mtDNA	OK	20.5443	11.4448	-0.84405	-2.81478	5e-05	0.00274805	yes
YNL160W	YGP1	WT + 2µ-URA vector with mtDNA	WT + 2µ-URA-TIP41 without mtDNA	OK	474.161	1047.76	1.14386	4.12318	5e-05	0.00274805	yes
YNL251C	NRD1	WT + 2µ-URA vector with mtDNA	WT + 2µ-URA-TIP41 without mtDNA	OK	112.239	200.406	0.83635	3.02484	5e-05	0.00274805	yes
YNL289W	PCL1	WT + 2µ-URA vector with mtDNA	WT + 2µ-URA-TIP41 without mtDNA	OK	85.9902	34.5699	-1.31466	-3.88048	5e-05	0.00274805	yes
YNL300W	TOS6	WT + 2µ-URA vector with mtDNA	WT + 2µ-URA-TIP41 without mtDNA	OK	563.104	193.604	-1.54029	-4.74737	5e-05	0.00274805	yes
YNR001C	CIT1	WT + 2µ-URA vector with mtDNA	WT + 2µ-URA-TIP41 without mtDNA	OK	117.889	218.907	0.892882	3.2399	5e-05	0.00274805	yes
YNR056C	BIO5	WT + 2µ-URA vector with mtDNA	WT + 2µ-URA-TIP41 without mtDNA	OK	15.8871	42.7458	1.42793	4.21263	5e-05	0.00274805	yes
YOL007C	CSI2	WT + 2µ-URA vector with mtDNA	WT + 2µ-URA-TIP41 without mtDNA	OK	82.3166	41.9508	-0.972485	-3.09189	5e-05	0.00274805	yes
YOL016C	CMK2	WT + 2µ-URA vector with mtDNA	WT + 2µ-URA-TIP41 without mtDNA	OK	90.8616	210.777	1.21398	4.374	5e-05	0.00274805	yes
YOL123W	HRP1	WT + 2µ-URA vector with mtDNA	WT + 2µ-URA-TIP41 without mtDNA	OK	229.518	429.716	0.904779	3.17668	5e-05	0.00274805	yes
YOL143C	RIB4	WT + 2µ-URA vector with mtDNA	WT + 2µ-URA-TIP41 without mtDNA	OK	694.463	333.286	-1.05914	-3.81404	5e-05	0.00274805	yes
YOL158C	ENB1	WT + 2µ-URA vector with mtDNA	WT + 2µ-URA-TIP41 without mtDNA	OK	53.38	176.05	1.72161	5.98588	5e-05	0.00274805	yes
YOR009W	TIR4	WT + 2µ-URA vector with mtDNA	WT + 2µ-URA-TIP41 without mtDNA	OK	17.5678	35.3389	1.00832	2.89646	5e-05	0.00274805	yes
YOR049C	RSB1	WT + 2µ-URA vector with mtDNA	WT + 2µ-URA-TIP41 without mtDNA	OK	33.9777	85.2498	1.32711	4.11344	5e-05	0.00274805	yes
YOR052C	TMC1	WT + 2µ-URA vector with mtDNA	WT + 2µ-URA-TIP41 without mtDNA	OK	168.144	315.406	0.907514	3.08449	5e-05	0.00274805	yes
YOR134W	BAG7	WT + 2µ-URA vector with mtDNA	WT + 2µ-URA-TIP41 without mtDNA	OK	4.99446	40.5413	3.02099	5.96632	5e-05	0.00274805	yes
YOR136W	IDH2	WT + 2µ-URA vector with mtDNA	WT + 2µ-URA-TIP41 without mtDNA	OK	124.804	918.38	2.87942	9.9958	5e-05	0.00274805	yes
YOR152C	YOR152C	WT + 2µ-URA vector with mtDNA	WT + 2µ-URA-TIP41 without mtDNA	OK	19.2418	75.1003	1.96458	4.81911	5e-05	0.00274805	yes
YOR153W	PDR5	WT + 2µ-URA vector with mtDNA	WT + 2µ-URA-TIP41 without mtDNA	OK	249.574	939.571	1.91254	6.16556	5e-05	0.00274805	yes
YOR208W	PTP2	WT + 2µ-URA vector with mtDNA	WT + 2µ-URA-TIP41 without mtDNA	OK	19.9933	52.9985	1.40644	4.63757	5e-05	0.00274805	yes
YOR264W	DSE3	WT + 2µ-URA vector with mtDNA	WT + 2µ-URA-TIP41 without mtDNA	OK	143.834	78.2044	-0.879079	-2.97023	5e-05	0.00274805	yes
YOR267C	HRK1	WT + 2µ-URA vector with mtDNA	WT + 2µ-URA-TIP41 without mtDNA	OK	109.62	211.038	0.94499	3.45388	5e-05	0.00274805	yes
YOR303W	CPA1	WT + 2µ-URA vector with mtDNA	WT + 2µ-URA-TIP41 without mtDNA	OK	236.318	414.093	0.809225	2.96101	5e-05	0.00274805	yes
YOR306C	MCH5	WT + 2µ-URA vector with mtDNA	WT + 2µ-URA-TIP41 without mtDNA	OK	89.3744	211.339	1.24163	4.4984	5e-05	0.00274805	yes
YOR338W	YOR338W	WT + 2µ-URA vector with mtDNA	WT + 2µ-URA-TIP41 without mtDNA	OK	26.7332	102.605	1.9404	5.8529	5e-05	0.00274805	yes
YOR375C	GDH1	WT + 2µ-URA vector with mtDNA	WT + 2µ-URA-TIP41 without mtDNA	OK	489.634	252.51	-0.955364	-3.43702	5e-05	0.00274805	yes
YOR381W	FRE3	WT + 2µ-URA vector with mtDNA	WT + 2µ-URA-TIP41 without mtDNA	OK	15.0066	31.4265	1.06638	3.25369	5e-05	0.00274805	yes
YOR382W	FIT2	WT + 2µ-URA vector with mtDNA	WT + 2µ-URA-TIP41 without mtDNA	OK	85.8951	1506.83	4.1328	12.7355	5e-05	0.00274805	yes
YOR383C	FIT3	WT + 2µ-URA vector with mtDNA	WT + 2µ-URA-TIP41 without mtDNA	OK	111.702	2194.03	4.29586	14.66	5e-05	0.00274805	yes
YOR389W	YOR389W	WT + 2µ-URA vector with mtDNA	WT + 2µ-URA-TIP41 without mtDNA	OK	9.43895	21.2	1.16736	3.21165	5e-05	0.00274805	yes
YPL014W	YPL014W	WT + 2µ-URA vector with mtDNA	WT + 2µ-URA-TIP41 without mtDNA	OK	152.131	319.256	1.0694	3.75954	5e-05	0.00274805	yes
YPL061W	ALD6	WT + 2µ-URA vector with mtDNA	WT + 2µ-URA-TIP41 without mtDNA	OK	444.677	95.1411	-2.22462	-7.88394	5e-05	0.00274805	yes
YPL075W	GCR1	WT + 2µ-URA vector with mtDNA	WT + 2µ-URA-TIP41 without mtDNA	OK	46.7326	92.8429	0.990362	3.54728	5e-05	0.00274805	yes
YPL088W	YPL088W	WT + 2µ-URA vector with mtDNA	WT + 2µ-URA-TIP41 without mtDNA	OK	37.5182	75.9093	1.01669	3.17668	5e-05	0.00274805	yes
YPL095C	EEB1	WT + 2µ-URA vector with mtDNA	WT + 2µ-URA-TIP41 without mtDNA	OK	77.3918	40.0024	-0.952094	-3.17015	5e-05	0.00274805	yes
YPL135W	ISU1	WT + 2µ-URA vector with mtDNA	WT + 2µ-URA-TIP41 without mtDNA	OK	214.797	419.495	0.965681	3.38205	5e-05	0.00274805	yes
YPL156C	PRM4	WT + 2µ-URA vector with mtDNA	WT + 2µ-URA-TIP41 without mtDNA	OK	19.1956	46.358	1.27204	3.18097	5e-05	0.00274805	yes
YPL163C	SVS1	WT + 2µ-URA vector with mtDNA	WT + 2µ-URA-TIP41 without mtDNA	OK	228.489	119.797	-0.931537	-3.26807	5e-05	0.00274805	yes
YPL230W	USV1	WT + 2µ-URA vector with mtDNA	WT + 2µ-URA-TIP41 without mtDNA	OK	10.9211	25.6059	1.22936	2.98447	5e-05	0.00274805	yes
YPL240C	HSP82	WT + 2µ-URA vector with mtDNA	WT + 2µ-URA-TIP41 without mtDNA	OK	56.169	158.43	1.496	5.21614	5e-05	0.00274805	yes
YPL256C	CLN2	WT + 2µ-URA vector with mtDNA	WT + 2µ-URA-TIP41 without mtDNA	OK	66.2541	27.1966	-1.28458	-4.19219	5e-05	0.00274805	yes
YPL267W	ACM1	WT + 2µ-URA vector with mtDNA	WT + 2µ-URA-TIP41 without mtDNA	OK	47.5811	14.0941	-1.75529	-3.51182	5e-05	0.00274805	yes
YPL274W	SAM3	WT + 2µ-URA vector with mtDNA	WT + 2µ-URA-TIP41 without mtDNA	OK	136.599	73.6564	-0.891061	-3.20294	5e-05	0.00274805	yes
YPR002W	PDH1	WT + 2µ-URA vector with mtDNA	WT + 2µ-URA-TIP41 without mtDNA	OK	8.05664	26.5496	1.72044	4.31975	5e-05	0.00274805	yes
YPR036W-A	SPO24	WT + 2µ-URA vector with mtDNA	WT + 2µ-URA-TIP41 without mtDNA	OK	989.762	3576.85	1.85353	6.20959	5e-05	0.00274805	yes
YPR038W	IRC16	WT + 2µ-URA vector with mtDNA	WT + 2µ-URA-TIP41 without mtDNA	OK	54.2606	628.615	3.5342	3.45978	5e-05	0.00274805	yes
YPR040W	TIP41	WT + 2µ-URA vector with mtDNA	WT + 2µ-URA-TIP41 without mtDNA	OK	47.8916	658.481	3.7813	9.78301	5e-05	0.00274805	yes
YPR156C	TPO3	WT + 2µ-URA vector with mtDNA	WT + 2µ-URA-TIP41 without mtDNA	OK	146.934	282.933	0.945292	3.48775	5e-05	0.00274805	yes
YPR157W	TDA6	WT + 2µ-URA vector with mtDNA	WT + 2µ-URA-TIP41 without mtDNA	OK	41.174	118.157	1.5209	5.14742	5e-05	0.00274805	yes
YPR191W	QCR2	WT + 2µ-URA vector with mtDNA	WT + 2µ-URA-TIP41 without mtDNA	OK	206.681	115.166	-0.843682	-3.03001	5e-05	0.00274805	yes
YAL053W	FLC2	WT + 2µ-URA vector with mtDNA	WT + 2µ-URA-TIP41 without mtDNA	OK	109.03	187.641	0.783249	2.83266	0.0001	0.00502867	yes
YGR248W	SOL4	WT + 2µ-URA vector with mtDNA	WT + 2µ-URA-TIP41 without mtDNA	OK	10.9756	32.6604	1.57325	3.30953	0.0001	0.00502867	yes
YIR035C	YIR035C	WT + 2µ-URA vector with mtDNA	WT + 2µ-URA-TIP41 without mtDNA	OK	179.128	308.273	0.783216	2.84892	0.0001	0.00502867	yes
YJL141C	YAK1	WT + 2µ-URA vector with mtDNA	WT + 2µ-URA-TIP41 without mtDNA	OK	32.4132	57.586	0.829138	2.76076	0.0001	0.00502867	yes
YJL171C	YJL171C	WT + 2µ-URA vector with mtDNA	WT + 2µ-URA-TIP41 without mtDNA	OK	112.605	186.437	0.727419	2.62305	0.0001	0.00502867	yes
YKL051W	SFK1	WT + 2µ-URA vector with mtDNA	WT + 2µ-URA-TIP41 without mtDNA	OK	113.79	193.803	0.768218	2.75449	0.0001	0.00502867	yes
YKL220C	FRE2	WT + 2µ-URA vector with mtDNA	WT + 2µ-URA-TIP41 without mtDNA	OK	6.41898	16.9765	1.40312	3.44132	0.0001	0.00502867	yes
YMR181C	YMR181C	WT + 2µ-URA vector with mtDNA	WT + 2µ-URA-TIP41 without mtDNA	OK	128.833	236.377	0.875595	2.82218	0.0001	0.00502867	yes
YMR251W	GTO3	WT + 2µ-URA vector with mtDNA	WT + 2µ-URA-TIP41 without mtDNA	OK	4.31546	19.9909	2.21176	4.16959	0.0001	0.00502867	yes
YNL231C	PDR16	WT + 2µ-URA vector with mtDNA	WT + 2µ-URA-TIP41 without mtDNA	OK	199.549	327.315	0.713935	2.58089	0.0001	0.00502867	yes
YNL327W	EGT2	WT + 2µ-URA vector with mtDNA	WT + 2µ-URA-TIP41 without mtDNA	OK	441.095	246.152	-0.84154	-3.02091	0.0001	0.00502867	yes
YOR289W	YOR289W	WT + 2µ-URA vector with mtDNA	WT + 2µ-URA-TIP41 without mtDNA	OK	12.931	34.7759	1.42726	3.13281	0.0001	0.00502867	yes
YER035W	EDC2	WT + 2µ-URA vector with mtDNA	WT + 2µ-URA-TIP41 without mtDNA	OK	104.494	200.706	0.94166	2.99954	0.00015	0.00715065	yes
YER037W	PHM8	WT + 2µ-URA vector with mtDNA	WT + 2µ-URA-TIP41 without mtDNA	OK	20.0951	48.0203	1.2568	3.3064	0.00015	0.00715065	yes
YLR027C	AAT2	WT + 2µ-URA vector with mtDNA	WT + 2µ-URA-TIP41 without mtDNA	OK	239.484	401.035	0.743798	2.72561	0.00015	0.00715065	yes
YPR078C	YPR078C	WT + 2µ-URA vector with mtDNA	WT + 2µ-URA-TIP41 without mtDNA	OK	5.19512	18.2902	1.81584	3.3084	0.00015	0.00715065	yes
YDL048C	STP4	WT + 2µ-URA vector with mtDNA	WT + 2µ-URA-TIP41 without mtDNA	OK	239.429	392.049	0.711435	2.53668	0.0002	0.00910783	yes
YDL070W	BDF2	WT + 2µ-URA vector with mtDNA	WT + 2µ-URA-TIP41 without mtDNA	OK	191.92	311.604	0.699212	2.52733	0.0002	0.00910783	yes
YDR261C	EXG2	WT + 2µ-URA vector with mtDNA	WT + 2µ-URA-TIP41 without mtDNA	OK	64.1814	104.96	0.709608	2.5163	0.0002	0.00910783	yes
YGL077C	HNM1	WT + 2µ-URA vector with mtDNA	WT + 2µ-URA-TIP41 without mtDNA	OK	401.386	241.495	-0.732993	-2.65834	0.0002	0.00910783	yes
YJR009C	TDH2	WT + 2µ-URA vector with mtDNA	WT + 2µ-URA-TIP41 without mtDNA	OK	4207.96	8591.02	1.02971	2.89398	0.0002	0.00910783	yes
YLR049C	YLR049C	WT + 2µ-URA vector with mtDNA	WT + 2µ-URA-TIP41 without mtDNA	OK	49.5903	25.9542	-0.934087	-2.82019	0.0002	0.00910783	yes
YNL309W	STB1	WT + 2µ-URA vector with mtDNA	WT + 2µ-URA-TIP41 without mtDNA	OK	33.9093	16.5094	-1.0384	-2.89004	0.0002	0.00910783	yes
YOR220W	RCN2	WT + 2µ-URA vector with mtDNA	WT + 2µ-URA-TIP41 without mtDNA	OK	79.8299	145.874	0.869727	2.90781	0.0002	0.00910783	yes
snR17a	SNR17A	WT + 2µ-URA vector with mtDNA	WT + 2µ-URA-TIP41 without mtDNA	OK	26.8863	93.4753	1.79771	3.17256	0.00025	0.0108716	yes
YDL127W	PCL2	WT + 2µ-URA vector with mtDNA	WT + 2µ-URA-TIP41 without mtDNA	OK	66.4583	35.0366	-0.923584	-2.75437	0.00025	0.0108716	yes
YDL164C	CDC9	WT + 2µ-URA vector with mtDNA	WT + 2µ-URA-TIP41 without mtDNA	OK	31.0674	17.3965	-0.836606	-2.68422	0.00025	0.0108716	yes
YDL181W	INH1	WT + 2µ-URA vector with mtDNA	WT + 2µ-URA-TIP41 without mtDNA	OK	178.987	51.5679	-1.79531	-3.29977	0.00025	0.0108716	yes
YDR492W	IZH1	WT + 2µ-URA vector with mtDNA	WT + 2µ-URA-TIP41 without mtDNA	OK	208.745	122.674	-0.76692	-2.62249	0.00025	0.0108716	yes
YHR128W	FUR1	WT + 2µ-URA vector with mtDNA	WT + 2µ-URA-TIP41 without mtDNA	OK	329.222	197.062	-0.74041	-2.64003	0.00025	0.0108716	yes
YIL056W	VHR1	WT + 2µ-URA vector with mtDNA	WT + 2µ-URA-TIP41 without mtDNA	OK	53.6161	88.5176	0.7233	2.58023	0.00025	0.0108716	yes
YMR105C	PGM2	WT + 2µ-URA vector with mtDNA	WT + 2µ-URA-TIP41 without mtDNA	OK	26.4058	47.8528	0.857747	2.77504	0.00025	0.0108716	yes
YMR250W	GAD1	WT + 2µ-URA vector with mtDNA	WT + 2µ-URA-TIP41 without mtDNA	OK	17.5009	32.2381	0.881338	2.66181	0.00025	0.0108716	yes
YOR316C	COT1	WT + 2µ-URA vector with mtDNA	WT + 2µ-URA-TIP41 without mtDNA	OK	73.7551	120.717	0.710812	2.49945	0.00025	0.0108716	yes
YOR356W	CIR2	WT + 2µ-URA vector with mtDNA	WT + 2µ-URA-TIP41 without mtDNA	OK	74.6351	44.4648	-0.747192	-2.59705	0.00025	0.0108716	yes
YPR120C	CLB5	WT + 2µ-URA vector with mtDNA	WT + 2µ-URA-TIP41 without mtDNA	OK	34.4631	16.6261	-1.0516	-2.92075	0.00025	0.0108716	yes
YPR160W	GPH1	WT + 2µ-URA vector with mtDNA	WT + 2µ-URA-TIP41 without mtDNA	OK	5.50386	12.4206	1.17422	2.92613	0.00025	0.0108716	yes
YHL021C	AIM17	WT + 2µ-URA vector with mtDNA	WT + 2µ-URA-TIP41 without mtDNA	OK	31.2341	53.6527	0.780529	2.51211	0.0003	0.0126702	yes
YER070W	RNR1	WT + 2µ-URA vector with mtDNA	WT + 2µ-URA-TIP41 without mtDNA	OK	169.151	104.573	-0.693811	-2.5076	0.00035	0.0144165	yes
YGL037C	PNC1	WT + 2µ-URA vector with mtDNA	WT + 2µ-URA-TIP41 without mtDNA	OK	346.952	572.663	0.72295	2.6291	0.00035	0.0144165	yes
YGR008C	STF2	WT + 2µ-URA vector with mtDNA	WT + 2µ-URA-TIP41 without mtDNA	OK	243.658	464.733	0.931546	2.70996	0.00035	0.0144165	yes
YHR124W	NDT80	WT + 2µ-URA vector with mtDNA	WT + 2µ-URA-TIP41 without mtDNA	OK	14.7716	26.8913	0.864307	2.56414	0.00035	0.0144165	yes
YHR208W	BAT1	WT + 2µ-URA vector with mtDNA	WT + 2µ-URA-TIP41 without mtDNA	OK	648.618	395.773	-0.712698	-2.57078	0.00035	0.0144165	yes
snR4	SNR4	WT + 2µ-URA vector with mtDNA	WT + 2µ-URA-TIP41 without mtDNA	OK	425.347	859.316	1.01455	2.5738	0.0004	0.0160258	yes
YHR039C	MSC7	WT + 2µ-URA vector with mtDNA	WT + 2µ-URA-TIP41 without mtDNA	OK	147.609	90.4318	-0.706884	-2.56404	0.0004	0.0160258	yes
YJL187C	SWE1	WT + 2µ-URA vector with mtDNA	WT + 2µ-URA-TIP41 without mtDNA	OK	36.8373	21.485	-0.777836	-2.58604	0.0004	0.0160258	yes
YBL035C	POL12	WT + 2µ-URA vector with mtDNA	WT + 2µ-URA-TIP41 without mtDNA	OK	25.0679	13.9781	-0.842673	-2.51365	0.00045	0.0177192	yes
YOL126C	MDH2	WT + 2µ-URA vector with mtDNA	WT + 2µ-URA-TIP41 without mtDNA	OK	213.703	131.437	-0.701235	-2.53572	0.00045	0.0177192	yes
YFR015C	GSY1	WT + 2µ-URA vector with mtDNA	WT + 2µ-URA-TIP41 without mtDNA	OK	9.17388	17.6501	0.944069	2.54933	0.0005	0.0192739	yes
YGR143W	SKN1	WT + 2µ-URA vector with mtDNA	WT + 2µ-URA-TIP41 without mtDNA	OK	37.2232	60.7455	0.706575	2.49634	0.0005	0.0192739	yes
YHR071W	PCL5	WT + 2µ-URA vector with mtDNA	WT + 2µ-URA-TIP41 without mtDNA	OK	115.941	190.896	0.719399	2.46139	0.0005	0.0192739	yes
YKR077W	MSA2	WT + 2µ-URA vector with mtDNA	WT + 2µ-URA-TIP41 without mtDNA	OK	36.374	18.4065	-0.98269	-2.59137	0.0005	0.0192739	yes
YNL312W	RFA2	WT + 2µ-URA vector with mtDNA	WT + 2µ-URA-TIP41 without mtDNA	OK	142.821	83.2489	-0.778707	-2.63698	0.0005	0.0192739	yes
YOL058W	ARG1	WT + 2µ-URA vector with mtDNA	WT + 2µ-URA-TIP41 without mtDNA	OK	32.4987	57.2641	0.817248	2.57811	0.0005	0.0192739	yes
YGL038C	OCH1	WT + 2µ-URA vector with mtDNA	WT + 2µ-URA-TIP41 without mtDNA	OK	69.7862	40.3208	-0.791416	-2.65375	0.00055	0.0208505	yes
YER130C	COM2	WT + 2µ-URA vector with mtDNA	WT + 2µ-URA-TIP41 without mtDNA	OK	176.249	288.792	0.712418	2.57286	0.0006	0.0223077	yes
YIL053W	GPP1	WT + 2µ-URA vector with mtDNA	WT + 2µ-URA-TIP41 without mtDNA	OK	2008.04	3328.25	0.728978	2.52112	0.0006	0.0223077	yes
YOR074C	CDC21	WT + 2µ-URA vector with mtDNA	WT + 2µ-URA-TIP41 without mtDNA	OK	55.1297	29.3904	-0.907488	-2.51569	0.0006	0.0223077	yes
YOR135C	IRC14	WT + 2µ-URA vector with mtDNA	WT + 2µ-URA-TIP41 without mtDNA	OK	46.0433	377.116	3.03395	2.79809	0.0006	0.0223077	yes
YJL155C	FBP26	WT + 2µ-URA vector with mtDNA	WT + 2µ-URA-TIP41 without mtDNA	OK	28.881	49.5	0.777309	2.43841	0.00065	0.0237808	yes
snR46	SNR46	WT + 2µ-URA vector with mtDNA	WT + 2µ-URA-TIP41 without mtDNA	OK	95.3975	298.822	1.64726	2.75231	0.0007	0.0251335	yes
YBR004C	GPI18	WT + 2µ-URA vector with mtDNA	WT + 2µ-URA-TIP41 without mtDNA	OK	99.5372	161.223	0.695747	2.54204	0.0007	0.0251335	yes
YER174C	GRX4	WT + 2µ-URA vector with mtDNA	WT + 2µ-URA-TIP41 without mtDNA	OK	88.6331	50.8499	-0.801601	-2.42295	0.0007	0.0251335	yes
YGR239C	PEX21	WT + 2µ-URA vector with mtDNA	WT + 2µ-URA-TIP41 without mtDNA	OK	40.1165	69.0193	0.782804	2.3927	0.0007	0.0251335	yes
YHR149C	SKG6	WT + 2µ-URA vector with mtDNA	WT + 2µ-URA-TIP41 without mtDNA	OK	52.1605	31.5885	-0.723556	-2.49379	0.0007	0.0251335	yes
YOR137C	SIA1	WT + 2µ-URA vector with mtDNA	WT + 2µ-URA-TIP41 without mtDNA	OK	17.8387	31.5292	0.821677	2.51388	0.0007	0.0251335	yes
YBR244W	GPX2	WT + 2µ-URA vector with mtDNA	WT + 2µ-URA-TIP41 without mtDNA	OK	182.354	104.378	-0.804925	-2.51406	0.00075	0.0266934	yes
YLR034C	SMF3	WT + 2µ-URA vector with mtDNA	WT + 2µ-URA-TIP41 without mtDNA	OK	76.6998	122.987	0.681213	2.37808	0.00075	0.0266934	yes
YLR297W	YLR297W	WT + 2µ-URA vector with mtDNA	WT + 2µ-URA-TIP41 without mtDNA	OK	82.9092	158.485	0.934744	2.57375	0.00075	0.0266934	yes
YBL069W	AST1	WT + 2µ-URA vector with mtDNA	WT + 2µ-URA-TIP41 without mtDNA	OK	72.0854	116.87	0.69713	2.31702	0.0008	0.027984	yes
YNR014W	YNR014W	WT + 2µ-URA vector with mtDNA	WT + 2µ-URA-TIP41 without mtDNA	OK	35.9813	65.4613	0.863394	2.38214	0.0008	0.027984	yes
YLR168C	UPS2	WT + 2µ-URA vector with mtDNA	WT + 2µ-URA-TIP41 without mtDNA	OK	121.419	197.073	0.698738	2.40354	0.00085	0.0293134	yes
YOL059W	GPD2	WT + 2µ-URA vector with mtDNA	WT + 2µ-URA-TIP41 without mtDNA	OK	271.071	419.992	0.631694	2.31471	0.00085	0.0293134	yes
YPL087W	YDC1	WT + 2µ-URA vector with mtDNA	WT + 2µ-URA-TIP41 without mtDNA	OK	76.6464	125.584	0.712361	2.43695	0.00085	0.0293134	yes
YGR213C	RTA1	WT + 2µ-URA vector with mtDNA	WT + 2µ-URA-TIP41 without mtDNA	OK	9.42762	25.2834	1.42323	2.93376	0.0009	0.0306343	yes
YKL164C	PIR1	WT + 2µ-URA vector with mtDNA	WT + 2µ-URA-TIP41 without mtDNA	OK	1855.73	1151.75	-0.688158	-2.47651	0.0009	0.0306343	yes
YOR315W	SFG1	WT + 2µ-URA vector with mtDNA	WT + 2µ-URA-TIP41 without mtDNA	OK	216.792	138.454	-0.646903	-2.3212	0.0009	0.0306343	yes
YNL273W	TOF1	WT + 2µ-URA vector with mtDNA	WT + 2µ-URA-TIP41 without mtDNA	OK	16.5422	9.75372	-0.762124	-2.37405	0.00095	0.0319798	yes
YOL101C	IZH4	WT + 2µ-URA vector with mtDNA	WT + 2µ-URA-TIP41 without mtDNA	OK	65.91	36.2986	-0.860585	-2.53309	0.00095	0.0319798	yes
YJR127C	RSF2	WT + 2µ-URA vector with mtDNA	WT + 2µ-URA-TIP41 without mtDNA	OK	26.9042	42.7753	0.668948	2.37695	0.001	0.0333567	yes
YNL233W	BNI4	WT + 2µ-URA vector with mtDNA	WT + 2µ-URA-TIP41 without mtDNA	OK	27.6659	16.4965	-0.745952	-2.42976	0.001	0.0333567	yes
YGR021W	YGR021W	WT + 2µ-URA vector with mtDNA	WT + 2µ-URA-TIP41 without mtDNA	OK	47.1009	77.9909	0.727549	2.34449	0.00105	0.0346774	yes
YIL119C	RPI1	WT + 2µ-URA vector with mtDNA	WT + 2µ-URA-TIP41 without mtDNA	OK	51.5584	28.5898	-0.850708	-2.54192	0.00105	0.0346774	yes
YKL165C	MCD4	WT + 2µ-URA vector with mtDNA	WT + 2µ-URA-TIP41 without mtDNA	OK	35.5963	21.4723	-0.72925	-2.47287	0.00105	0.0346774	yes
snR37	SNR37	WT + 2µ-URA vector with mtDNA	WT + 2µ-URA-TIP41 without mtDNA	OK	165.367	282.701	0.773605	2.36948	0.0011	0.0360366	yes
YJL165C	HAL5	WT + 2µ-URA vector with mtDNA	WT + 2µ-URA-TIP41 without mtDNA	OK	45.7406	71.8856	0.652225	2.35263	0.0011	0.0360366	yes
YPL245W	YPL245W	WT + 2µ-URA vector with mtDNA	WT + 2µ-URA-TIP41 without mtDNA	OK	69.0315	109.079	0.660046	2.32928	0.0011	0.0360366	yes
YCR007C	YCR007C	WT + 2µ-URA vector with mtDNA	WT + 2µ-URA-TIP41 without mtDNA	OK	16.0682	36.7752	1.19453	2.57225	0.00115	0.0371762	yes
YFR033C	QCR6	WT + 2µ-URA vector with mtDNA	WT + 2µ-URA-TIP41 without mtDNA	OK	293.635	180.782	-0.699773	-2.39056	0.00115	0.0371762	yes
YNR034W-A	YNR034W-A	WT + 2µ-URA vector with mtDNA	WT + 2µ-URA-TIP41 without mtDNA	OK	17.7449	85.3369	2.26577	3.14179	0.00115	0.0371762	yes
YOR298W	MUM3	WT + 2µ-URA vector with mtDNA	WT + 2µ-URA-TIP41 without mtDNA	OK	6.54714	14.9284	1.18913	2.55065	0.00115	0.0371762	yes
YDL021W	GPM2	WT + 2µ-URA vector with mtDNA	WT + 2µ-URA-TIP41 without mtDNA	OK	15.9912	31.7073	0.987541	2.43622	0.0012	0.0383864	yes
YEL012W	UBC8	WT + 2µ-URA vector with mtDNA	WT + 2µ-URA-TIP41 without mtDNA	OK	44.3656	78.597	0.825032	2.34117	0.0012	0.0383864	yes
YJR030C	YJR030C	WT + 2µ-URA vector with mtDNA	WT + 2µ-URA-TIP41 without mtDNA	OK	21.5167	12.1977	-0.818855	-2.35462	0.0012	0.0383864	yes
YNL073W	MSK1	WT + 2µ-URA vector with mtDNA	WT + 2µ-URA-TIP41 without mtDNA	OK	42.6482	67.6134	0.664825	2.30526	0.0012	0.0383864	yes
YDR478W	SNM1	WT + 2µ-URA vector with mtDNA	WT + 2µ-URA-TIP41 without mtDNA	OK	57.6925	28.7598	-1.00433	-2.45403	0.00125	0.0395373	yes
YLR205C	HMX1	WT + 2µ-URA vector with mtDNA	WT + 2µ-URA-TIP41 without mtDNA	OK	9.39899	22.3089	1.24704	2.72937	0.00125	0.0395373	yes
YLR390W	ECM19	WT + 2µ-URA vector with mtDNA	WT + 2µ-URA-TIP41 without mtDNA	OK	67.5602	132.876	0.975835	2.37304	0.00125	0.0395373	yes
YBR093C	PHO5	WT + 2µ-URA vector with mtDNA	WT + 2µ-URA-TIP41 without mtDNA	OK	29.9593	49.7531	0.731782	2.27884	0.0013	0.0407322	yes
YJL194W	CDC6	WT + 2µ-URA vector with mtDNA	WT + 2µ-URA-TIP41 without mtDNA	OK	27.2983	12.972	-1.07341	-2.51651	0.0013	0.0407322	yes
YNL134C	YNL134C	WT + 2µ-URA vector with mtDNA	WT + 2µ-URA-TIP41 without mtDNA	OK	599.326	383.611	-0.643697	-2.32081	0.0013	0.0407322	yes
YNR020C	ATP23	WT + 2µ-URA vector with mtDNA	WT + 2µ-URA-TIP41 without mtDNA	OK	51.288	85.6759	0.740267	2.32186	0.0013	0.0407322	yes
YHR087W	RTC3	WT + 2µ-URA vector with mtDNA	WT + 2µ-URA-TIP41 without mtDNA	OK	23.3509	77.1472	1.72414	2.90817	0.0014	0.0431645	yes
YMR272C	SCS7	WT + 2µ-URA vector with mtDNA	WT + 2µ-URA-TIP41 without mtDNA	OK	197.184	300.024	0.605533	2.21169	0.0014	0.0431645	yes
YLR367W	RPS22B	WT + 2µ-URA vector with mtDNA	WT + 2µ-URA-TIP41 without mtDNA	OK	433.838	277.795	-0.643136	-2.31278	0.00145	0.0442594	yes
YNL082W	PMS1	WT + 2µ-URA vector with mtDNA	WT + 2µ-URA-TIP41 without mtDNA	OK	18.0877	10.4196	-0.795708	-2.32781	0.00145	0.0442594	yes
YNL279W	PRM1	WT + 2µ-URA vector with mtDNA	WT + 2µ-URA-TIP41 without mtDNA	OK	6.9491	13.4631	0.954113	2.35093	0.00145	0.0442594	yes
YBR114W	RAD16	WT + 2µ-URA vector with mtDNA	WT + 2µ-URA-TIP41 without mtDNA	OK	26.7003	42.5165	0.671166	2.28565	0.0015	0.0455958	yes
YGR060W	ERG25	WT + 2µ-URA vector with mtDNA	WT + 2µ-URA-TIP41 without mtDNA	OK	781.663	504.356	-0.632105	-2.32578	0.00155	0.0467282	yes
YDR529C	QCR7	WT + 2µ-URA vector with mtDNA	WT + 2µ-URA-TIP41 without mtDNA	OK	390.165	245.934	-0.665812	-2.24435	0.0016	0.0478031	yes
YJR119C	JHD2	WT + 2µ-URA vector with mtDNA	WT + 2µ-URA-TIP41 without mtDNA	OK	8.08474	14.9605	0.887886	2.32156	0.0016	0.0478031	yes
YNR050C	LYS9	WT + 2µ-URA vector with mtDNA	WT + 2µ-URA-TIP41 without mtDNA	OK	102.072	65.2034	-0.646574	-2.26561	0.0016	0.0478031	yes
YML018C	YML018C	WT + 2µ-URA vector with mtDNA	WT + 2µ-URA-TIP41 without mtDNA	OK	203.017	133.638	-0.603269	-2.18398	0.00165	0.0491368	yes
YBL043W	ECM13	WT + 2µ-URA vector without mtDNA	WT + 2µ-URA-PDE2 without mtDNA	OK	105.072	47.7941	-1.13648	-3.18101	5e-05	0.00274805	yes
YBR005W	RCR1	WT + 2µ-URA vector without mtDNA	WT + 2µ-URA-PDE2 without mtDNA	OK	179.726	98.8344	-0.862717	-2.69778	5e-05	0.00274805	yes
YBR145W	ADH5	WT + 2µ-URA vector without mtDNA	WT + 2µ-URA-PDE2 without mtDNA	OK	96.4812	37.1108	-1.37841	-3.6691	5e-05	0.00274805	yes
YBR295W	PCA1	WT + 2µ-URA vector without mtDNA	WT + 2µ-URA-PDE2 without mtDNA	OK	40.9449	18.062	-1.18073	-3.62293	5e-05	0.00274805	yes
YCR005C	CIT2	WT + 2µ-URA vector without mtDNA	WT + 2µ-URA-PDE2 without mtDNA	OK	433.035	192.382	-1.17051	-3.35429	5e-05	0.00274805	yes
YDL037C	BSC1	WT + 2µ-URA vector without mtDNA	WT + 2µ-URA-PDE2 without mtDNA	OK	100.386	35.7742	-1.48857	-4.13087	5e-05	0.00274805	yes
YDL039C	PRM7	WT + 2µ-URA vector without mtDNA	WT + 2µ-URA-PDE2 without mtDNA	OK	213.263	74.3284	-1.52065	-4.44703	5e-05	0.00274805	yes
YDL086W	YDL086W	WT + 2µ-URA vector without mtDNA	WT + 2µ-URA-PDE2 without mtDNA	OK	110.185	209.917	0.929899	2.98767	5e-05	0.00274805	yes
YDR510W	SMT3	WT + 2µ-URA vector without mtDNA	WT + 2µ-URA-PDE2 without mtDNA	OK	561.135	1090.37	0.9584	3.13698	5e-05	0.00274805	yes
YDR534C	FIT1	WT + 2µ-URA vector without mtDNA	WT + 2µ-URA-PDE2 without mtDNA	OK	92.3174	16.9282	-2.44717	-6.31355	5e-05	0.00274805	yes
YEL021W	URA3	WT + 2µ-URA vector without mtDNA	WT + 2µ-URA-PDE2 without mtDNA	OK	22591.5	3238.34	-2.80245	-9.78636	5e-05	0.00274805	yes
YER011W	TIR1	WT + 2µ-URA vector without mtDNA	WT + 2µ-URA-PDE2 without mtDNA	OK	156.246	30.5945	-2.35248	-5.68055	5e-05	0.00274805	yes
YER069W	ARG5,6	WT + 2µ-URA vector without mtDNA	WT + 2µ-URA-PDE2 without mtDNA	OK	47.8064	18.8385	-1.34352	-3.87631	5e-05	0.00274805	yes
YER175C	TMT1	WT + 2µ-URA vector without mtDNA	WT + 2µ-URA-PDE2 without mtDNA	OK	94.1189	40.1408	-1.22941	-3.43474	5e-05	0.00274805	yes
YFL014W	HSP12	WT + 2µ-URA vector without mtDNA	WT + 2µ-URA-PDE2 without mtDNA	OK	96.0406	737.497	2.94092	6.87864	5e-05	0.00274805	yes
YFR053C	HXK1	WT + 2µ-URA vector without mtDNA	WT + 2µ-URA-PDE2 without mtDNA	OK	10.9447	64.1398	2.55098	5.92239	5e-05	0.00274805	yes
YGR035C	YGR035C	WT + 2µ-URA vector without mtDNA	WT + 2µ-URA-PDE2 without mtDNA	OK	711.676	365.858	-0.959936	-2.89077	5e-05	0.00274805	yes
YGR161C	RTS3	WT + 2µ-URA vector without mtDNA	WT + 2µ-URA-PDE2 without mtDNA	OK	208.57	102.227	-1.02875	-3.23757	5e-05	0.00274805	yes
YGR239C	PEX21	WT + 2µ-URA vector without mtDNA	WT + 2µ-URA-PDE2 without mtDNA	OK	124.877	64.9814	-0.942409	-2.90685	5e-05	0.00274805	yes
YGR244C	LSC2	WT + 2µ-URA vector without mtDNA	WT + 2µ-URA-PDE2 without mtDNA	OK	34.1826	65.7754	0.944287	2.92434	5e-05	0.00274805	yes
YHL047C	ARN2	WT + 2µ-URA vector without mtDNA	WT + 2µ-URA-PDE2 without mtDNA	OK	498.584	196.827	-1.34091	-3.64809	5e-05	0.00274805	yes
YHR018C	ARG4	WT + 2µ-URA vector without mtDNA	WT + 2µ-URA-PDE2 without mtDNA	OK	238.552	60.2265	-1.98583	-5.63826	5e-05	0.00274805	yes
YHR071W	PCL5	WT + 2µ-URA vector without mtDNA	WT + 2µ-URA-PDE2 without mtDNA	OK	302.92	140.698	-1.10633	-3.4589	5e-05	0.00274805	yes
YHR137W	ARO9	WT + 2µ-URA vector without mtDNA	WT + 2µ-URA-PDE2 without mtDNA	OK	6.19706	25.7929	2.05732	4.35128	5e-05	0.00274805	yes
YIL117C	PRM5	WT + 2µ-URA vector without mtDNA	WT + 2µ-URA-PDE2 without mtDNA	OK	104.999	43.9206	-1.25741	-3.64354	5e-05	0.00274805	yes
YJR047C	ANB1	WT + 2µ-URA vector without mtDNA	WT + 2µ-URA-PDE2 without mtDNA	OK	104.323	29.4466	-1.82489	-3.75511	5e-05	0.00274805	yes
YJR109C	CPA2	WT + 2µ-URA vector without mtDNA	WT + 2µ-URA-PDE2 without mtDNA	OK	96.2646	25.3696	-1.92391	-5.43026	5e-05	0.00274805	yes
YKL096W	CWP1	WT + 2µ-URA vector without mtDNA	WT + 2µ-URA-PDE2 without mtDNA	OK	312.451	622.847	0.995247	3.1703	5e-05	0.00274805	yes
YKL096W-A	CWP2	WT + 2µ-URA vector without mtDNA	WT + 2µ-URA-PDE2 without mtDNA	OK	7868.09	19232	1.28943	3.68881	5e-05	0.00274805	yes
YKR075C	YKR075C	WT + 2µ-URA vector without mtDNA	WT + 2µ-URA-PDE2 without mtDNA	OK	47.0196	101.986	1.11703	3.40867	5e-05	0.00274805	yes
YKR091W	SRL3	WT + 2µ-URA vector without mtDNA	WT + 2µ-URA-PDE2 without mtDNA	OK	156.41	81.6333	-0.938098	-2.90999	5e-05	0.00274805	yes
YLR120C	YPS1	WT + 2µ-URA vector without mtDNA	WT + 2µ-URA-PDE2 without mtDNA	OK	202.344	108.233	-0.902666	-2.80251	5e-05	0.00274805	yes
YLR121C	YPS3	WT + 2µ-URA vector without mtDNA	WT + 2µ-URA-PDE2 without mtDNA	OK	161.355	76.9862	-1.06756	-3.37535	5e-05	0.00274805	yes
YLR297W	YLR297W	WT + 2µ-URA vector without mtDNA	WT + 2µ-URA-PDE2 without mtDNA	OK	347.127	171.786	-1.01485	-3.03777	5e-05	0.00274805	yes
YML123C	PHO84	WT + 2µ-URA vector without mtDNA	WT + 2µ-URA-PDE2 without mtDNA	OK	74.2379	37.0417	-1.003	-3.13774	5e-05	0.00274805	yes
YMR062C	ARG7	WT + 2µ-URA vector without mtDNA	WT + 2µ-URA-PDE2 without mtDNA	OK	115.599	50.5196	-1.19421	-3.51643	5e-05	0.00274805	yes
YMR251W	GTO3	WT + 2µ-URA vector without mtDNA	WT + 2µ-URA-PDE2 without mtDNA	OK	47.6989	17.2934	-1.46374	-3.82458	5e-05	0.00274805	yes
YMR316W	DIA1	WT + 2µ-URA vector without mtDNA	WT + 2µ-URA-PDE2 without mtDNA	OK	215.846	103.191	-1.06469	-3.22429	5e-05	0.00274805	yes
YNL037C	IDH1	WT + 2µ-URA vector without mtDNA	WT + 2µ-URA-PDE2 without mtDNA	OK	1179.83	522.558	-1.17491	-3.34389	5e-05	0.00274805	yes
YNR056C	BIO5	WT + 2µ-URA vector without mtDNA	WT + 2µ-URA-PDE2 without mtDNA	OK	101.266	39.2851	-1.3661	-4.11518	5e-05	0.00274805	yes
YOL014W	YOL014W	WT + 2µ-URA vector without mtDNA	WT + 2µ-URA-PDE2 without mtDNA	OK	276.228	137.724	-1.00408	-2.85734	5e-05	0.00274805	yes
YOL058W	ARG1	WT + 2µ-URA vector without mtDNA	WT + 2µ-URA-PDE2 without mtDNA	OK	207.526	35.9774	-2.52813	-6.71662	5e-05	0.00274805	yes
YOL143C	RIB4	WT + 2µ-URA vector without mtDNA	WT + 2µ-URA-PDE2 without mtDNA	OK	239.384	621.976	1.37753	4.50006	5e-05	0.00274805	yes
YOL158C	ENB1	WT + 2µ-URA vector without mtDNA	WT + 2µ-URA-PDE2 without mtDNA	OK	346.293	153.773	-1.17119	-3.4041	5e-05	0.00274805	yes
YOR134W	BAG7	WT + 2µ-URA vector without mtDNA	WT + 2µ-URA-PDE2 without mtDNA	OK	56.1453	29.1859	-0.943891	-2.71913	5e-05	0.00274805	yes
YOR306C	MCH5	WT + 2µ-URA vector without mtDNA	WT + 2µ-URA-PDE2 without mtDNA	OK	191.158	94.6376	-1.01428	-3.19117	5e-05	0.00274805	yes
YOR338W	YOR338W	WT + 2µ-URA vector without mtDNA	WT + 2µ-URA-PDE2 without mtDNA	OK	143.152	56.0678	-1.3523	-3.88211	5e-05	0.00274805	yes
YOR360C	PDE2	WT + 2µ-URA vector without mtDNA	WT + 2µ-URA-PDE2 without mtDNA	OK	122.674	441.563	1.8478	5.97439	5e-05	0.00274805	yes
YOR375C	GDH1	WT + 2µ-URA vector without mtDNA	WT + 2µ-URA-PDE2 without mtDNA	OK	200.151	367.134	0.875221	2.71853	5e-05	0.00274805	yes
YOR381W	FRE3	WT + 2µ-URA vector without mtDNA	WT + 2µ-URA-PDE2 without mtDNA	OK	58.2073	26.7398	-1.12221	-3.39848	5e-05	0.00274805	yes
YOR382W	FIT2	WT + 2µ-URA vector without mtDNA	WT + 2µ-URA-PDE2 without mtDNA	OK	3573.95	1235.56	-1.53235	-4.27879	5e-05	0.00274805	yes
YOR383C	FIT3	WT + 2µ-URA vector without mtDNA	WT + 2µ-URA-PDE2 without mtDNA	OK	7059.09	1457.39	-2.27609	-6.75769	5e-05	0.00274805	yes
YOR385W	YOR385W	WT + 2µ-URA vector without mtDNA	WT + 2µ-URA-PDE2 without mtDNA	OK	115.892	54.6132	-1.08546	-3.23523	5e-05	0.00274805	yes
YPL111W	CAR1	WT + 2µ-URA vector without mtDNA	WT + 2µ-URA-PDE2 without mtDNA	OK	49.3383	101.555	1.04149	3.31972	5e-05	0.00274805	yes
YPL135W	ISU1	WT + 2µ-URA vector without mtDNA	WT + 2µ-URA-PDE2 without mtDNA	OK	915.006	443.653	-1.04435	-3.2486	5e-05	0.00274805	yes
YPL250C	ICY2	WT + 2µ-URA vector without mtDNA	WT + 2µ-URA-PDE2 without mtDNA	OK	241.263	64.8568	-1.89528	-4.69731	5e-05	0.00274805	yes
YER003C	PMI40	WT + 2µ-URA vector without mtDNA	WT + 2µ-URA-PDE2 without mtDNA	OK	122.875	226.334	0.881266	2.83024	0.0001	0.00502867	yes
YGL117W	YGL117W	WT + 2µ-URA vector without mtDNA	WT + 2µ-URA-PDE2 without mtDNA	OK	66.691	28.1266	-1.24556	-3.00242	0.0001	0.00502867	yes
YKL220C	FRE2	WT + 2µ-URA vector without mtDNA	WT + 2µ-URA-PDE2 without mtDNA	OK	28.7657	13.7158	-1.06852	-2.8738	0.0001	0.00502867	yes
YNL192W	CHS1	WT + 2µ-URA vector without mtDNA	WT + 2µ-URA-PDE2 without mtDNA	OK	137.682	69.6769	-0.982585	-3.02097	0.0001	0.00502867	yes
YNR050C	LYS9	WT + 2µ-URA vector without mtDNA	WT + 2µ-URA-PDE2 without mtDNA	OK	49.1552	93.0442	0.920573	2.98059	0.0001	0.00502867	yes
YOL016C	CMK2	WT + 2µ-URA vector without mtDNA	WT + 2µ-URA-PDE2 without mtDNA	OK	282.487	132.716	-1.08984	-3.37905	0.0001	0.00502867	yes
YBL045C	COR1	WT + 2µ-URA vector without mtDNA	WT + 2µ-URA-PDE2 without mtDNA	OK	64.1295	113.38	0.822102	2.68256	0.00015	0.00715065	yes
YCL030C	HIS4	WT + 2µ-URA vector without mtDNA	WT + 2µ-URA-PDE2 without mtDNA	OK	197.407	81.7604	-1.2717	-3.49598	0.00015	0.00715065	yes
YHR146W	CRP1	WT + 2µ-URA vector without mtDNA	WT + 2µ-URA-PDE2 without mtDNA	OK	113.521	211.492	0.897645	2.93792	0.00015	0.00715065	yes
YDR448W	ADA2	WT + 2µ-URA vector without mtDNA	WT + 2µ-URA-PDE2 without mtDNA	OK	13.8471	31.061	1.16553	3.00925	0.0002	0.00910783	yes
YDR454C	GUK1	WT + 2µ-URA vector without mtDNA	WT + 2µ-URA-PDE2 without mtDNA	OK	391.266	699.079	0.837304	2.69948	0.0002	0.00910783	yes
YJL172W	CPS1	WT + 2µ-URA vector without mtDNA	WT + 2µ-URA-PDE2 without mtDNA	OK	25.3465	47.2562	0.898719	2.77774	0.0002	0.00910783	yes
YOR153W	PDR5	WT + 2µ-URA vector without mtDNA	WT + 2µ-URA-PDE2 without mtDNA	OK	2177.18	1283.76	-0.762082	-2.50372	0.0002	0.00910783	yes
YDL100C	GET3	WT + 2µ-URA vector without mtDNA	WT + 2µ-URA-PDE2 without mtDNA	OK	166.884	289.144	0.792942	2.54259	0.00025	0.0108716	yes
YLR420W	URA4	WT + 2µ-URA vector without mtDNA	WT + 2µ-URA-PDE2 without mtDNA	OK	97.7821	167.346	0.775191	2.54215	0.00025	0.0108716	yes
YLR194C	YLR194C	WT + 2µ-URA vector without mtDNA	WT + 2µ-URA-PDE2 without mtDNA	OK	646.903	337.021	-0.94071	-2.85086	0.0003	0.0126702	yes
YMR226C	YMR226C	WT + 2µ-URA vector without mtDNA	WT + 2µ-URA-PDE2 without mtDNA	OK	159.759	278.01	0.799238	2.59702	0.0003	0.0126702	yes
YOR136W	IDH2	WT + 2µ-URA vector without mtDNA	WT + 2µ-URA-PDE2 without mtDNA	OK	1645.04	837.449	-0.974046	-2.69502	0.0003	0.0126702	yes
YBR004C	GPI18	WT + 2µ-URA vector without mtDNA	WT + 2µ-URA-PDE2 without mtDNA	OK	186.787	105.558	-0.823361	-2.7139	0.00035	0.0144165	yes
YJL088W	ARG3	WT + 2µ-URA vector without mtDNA	WT + 2µ-URA-PDE2 without mtDNA	OK	27.6921	9.33766	-1.56834	-3.03375	0.00035	0.0144165	yes
YDR406W	PDR15	WT + 2µ-URA vector without mtDNA	WT + 2µ-URA-PDE2 without mtDNA	OK	118.93	60.5636	-0.973592	-2.74135	0.0004	0.0160258	yes
YER031C	YPT31	WT + 2µ-URA vector without mtDNA	WT + 2µ-URA-PDE2 without mtDNA	OK	151.629	257.36	0.763243	2.52055	0.0004	0.0160258	yes
YKL216W	URA1	WT + 2µ-URA vector without mtDNA	WT + 2µ-URA-PDE2 without mtDNA	OK	513.337	951.649	0.890522	2.71567	0.0004	0.0160258	yes
YMR260C	TIF11	WT + 2µ-URA vector without mtDNA	WT + 2µ-URA-PDE2 without mtDNA	OK	770.712	1358.74	0.818009	2.56264	0.0004	0.0160258	yes
YBL003C	HTA2	WT + 2µ-URA vector without mtDNA	WT + 2µ-URA-PDE2 without mtDNA	OK	1038.85	1876.12	0.85277	2.67715	0.00045	0.0177192	yes
YHR216W	IMD2	WT + 2µ-URA vector without mtDNA	WT + 2µ-URA-PDE2 without mtDNA	OK	28.1437	50.3402	0.8389	2.59721	0.00045	0.0177192	yes
YLR136C	TIS11	WT + 2µ-URA vector without mtDNA	WT + 2µ-URA-PDE2 without mtDNA	OK	253.584	140.782	-0.848999	-2.60089	0.0005	0.0192739	yes
YPL088W	YPL088W	WT + 2µ-URA vector without mtDNA	WT + 2µ-URA-PDE2 without mtDNA	OK	88.6315	48.6779	-0.864552	-2.6128	0.0005	0.0192739	yes
YGL222C	EDC1	WT + 2µ-URA vector without mtDNA	WT + 2µ-URA-PDE2 without mtDNA	OK	40.6582	84.3436	1.05273	2.51891	0.00055	0.0208505	yes
YHL028W	WSC4	WT + 2µ-URA vector without mtDNA	WT + 2µ-URA-PDE2 without mtDNA	OK	21.7334	38.9843	0.842981	2.5363	0.00055	0.0208505	yes
YLR043C	TRX1	WT + 2µ-URA vector without mtDNA	WT + 2µ-URA-PDE2 without mtDNA	OK	603.606	1036.47	0.780001	2.56617	0.00055	0.0208505	yes
YDR272W	GLO2	WT + 2µ-URA vector without mtDNA	WT + 2µ-URA-PDE2 without mtDNA	OK	64.2076	110.027	0.777047	2.41183	0.0006	0.0223077	yes
YGR234W	YHB1	WT + 2µ-URA vector without mtDNA	WT + 2µ-URA-PDE2 without mtDNA	OK	196.745	337.558	0.77881	2.3894	0.00065	0.0237808	yes
YHL040C	ARN1	WT + 2µ-URA vector without mtDNA	WT + 2µ-URA-PDE2 without mtDNA	OK	242.119	132.815	-0.866292	-2.57964	0.00065	0.0237808	yes
YPR036W-A	SPO24	WT + 2µ-URA vector without mtDNA	WT + 2µ-URA-PDE2 without mtDNA	OK	8300.53	4513.48	-0.878963	-2.69611	0.00065	0.0237808	yes
YBR047W	FMP23	WT + 2µ-URA vector without mtDNA	WT + 2µ-URA-PDE2 without mtDNA	OK	51.8948	14.9151	-1.79881	-3.04703	0.0007	0.0251335	yes
YCR004C	YCP4	WT + 2µ-URA vector without mtDNA	WT + 2µ-URA-PDE2 without mtDNA	OK	105.849	181.383	0.777032	2.49411	0.0007	0.0251335	yes
YGR026W	YGR026W	WT + 2µ-URA vector without mtDNA	WT + 2µ-URA-PDE2 without mtDNA	OK	146.238	241.061	0.721085	2.40232	0.00075	0.0266934	yes
YBR072W	HSP26	WT + 2µ-URA vector without mtDNA	WT + 2µ-URA-PDE2 without mtDNA	OK	6.62546	29.1209	2.13596	3.21164	0.0008	0.027984	yes
YHL035C	VMR1	WT + 2µ-URA vector without mtDNA	WT + 2µ-URA-PDE2 without mtDNA	OK	68.9786	39.0057	-0.822464	-2.489	0.0008	0.027984	yes
YLR168C	UPS2	WT + 2µ-URA vector without mtDNA	WT + 2µ-URA-PDE2 without mtDNA	OK	330.547	191.776	-0.78543	-2.52312	0.0008	0.027984	yes
YLR414C	PUN1	WT + 2µ-URA vector without mtDNA	WT + 2µ-URA-PDE2 without mtDNA	OK	248.384	148.894	-0.738284	-2.40007	0.0008	0.027984	yes
YDL084W	SUB2	WT + 2µ-URA vector without mtDNA	WT + 2µ-URA-PDE2 without mtDNA	OK	431.874	767.541	0.829632	2.49799	0.00085	0.0293134	yes
YDL192W	ARF1	WT + 2µ-URA vector without mtDNA	WT + 2µ-URA-PDE2 without mtDNA	OK	759.331	1312.04	0.789016	2.45616	0.00085	0.0293134	yes
YGL191W	COX13	WT + 2µ-URA vector without mtDNA	WT + 2µ-URA-PDE2 without mtDNA	OK	140.559	248.714	0.823313	2.41872	0.00095	0.0319798	yes
YOL164W	BDS1	WT + 2µ-URA vector without mtDNA	WT + 2µ-URA-PDE2 without mtDNA	OK	34.8777	20.0324	-0.799967	-2.37104	0.00095	0.0319798	yes
YPL061W	ALD6	WT + 2µ-URA vector without mtDNA	WT + 2µ-URA-PDE2 without mtDNA	OK	88.3465	149.421	0.758141	2.32124	0.001	0.0333567	yes
YDR298C	ATP5	WT + 2µ-URA vector without mtDNA	WT + 2µ-URA-PDE2 without mtDNA	OK	158.569	256.367	0.693097	2.26941	0.00105	0.0346774	yes
YOR224C	RPB8	WT + 2µ-URA vector without mtDNA	WT + 2µ-URA-PDE2 without mtDNA	OK	412.113	673.034	0.707638	2.28147	0.0011	0.0360366	yes
YMR015C	ERG5	WT + 2µ-URA vector without mtDNA	WT + 2µ-URA-PDE2 without mtDNA	OK	52.0493	86.6434	0.735211	2.41542	0.00115	0.0371762	yes
YOR009W	TIR4	WT + 2µ-URA vector without mtDNA	WT + 2µ-URA-PDE2 without mtDNA	OK	57.6216	33.3543	-0.788736	-2.21977	0.0012	0.0383864	yes
snR39B	SNR39B	WT + 2µ-URA vector without mtDNA	WT + 2µ-URA-PDE2 without mtDNA	OK	0	2902.91	1.#INF		0.00125	0.0395373	yes
YHR092C	HXT4	WT + 2µ-URA vector without mtDNA	WT + 2µ-URA-PDE2 without mtDNA	OK	17.7613	32.2824	0.86201	2.44511	0.00125	0.0395373	yes
YKL141W	SDH3	WT + 2µ-URA vector without mtDNA	WT + 2µ-URA-PDE2 without mtDNA	OK	122.267	203.013	0.731538	2.34615	0.00125	0.0395373	yes
YBR011C	IPP1	WT + 2µ-URA vector without mtDNA	WT + 2µ-URA-PDE2 without mtDNA	OK	814.157	1446.72	0.82941	2.43741	0.0013	0.0407322	yes
YGR209C	TRX2	WT + 2µ-URA vector without mtDNA	WT + 2µ-URA-PDE2 without mtDNA	OK	517.361	847.446	0.71195	2.29586	0.00135	0.0419049	yes
YGR248W	SOL4	WT + 2µ-URA vector without mtDNA	WT + 2µ-URA-PDE2 without mtDNA	OK	16.2892	37.6078	1.20711	2.64051	0.00135	0.0419049	yes
YKR066C	CCP1	WT + 2µ-URA vector without mtDNA	WT + 2µ-URA-PDE2 without mtDNA	OK	95.1245	155.353	0.707664	2.35496	0.00135	0.0419049	yes
YHR008C	SOD2	WT + 2µ-URA vector without mtDNA	WT + 2µ-URA-PDE2 without mtDNA	OK	150.972	246.868	0.709453	2.32111	0.0015	0.0455958	yes
YGR108W	CLB1	WT + 2µ-URA vector without mtDNA	WT + 2µ-URA-PDE2 without mtDNA	OK	54	87.953	0.703774	2.24132	0.0016	0.0478031	yes
YAL061W	BDH2	WT + 2µ-URA vector without mtDNA	WT + 2µ-URA-TIP41 without mtDNA	OK	161.233	80.6362	-0.999647	-3.16933	5e-05	0.00274805	yes
YBL043W	ECM13	WT + 2µ-URA vector without mtDNA	WT + 2µ-URA-TIP41 without mtDNA	OK	105.072	42.9823	-1.28957	-3.68153	5e-05	0.00274805	yes
YBL045C	COR1	WT + 2µ-URA vector without mtDNA	WT + 2µ-URA-TIP41 without mtDNA	OK	64.1295	117.639	0.875306	2.87342	5e-05	0.00274805	yes
YDR380W	ARO10	WT + 2µ-URA vector without mtDNA	WT + 2µ-URA-TIP41 without mtDNA	OK	11.9171	48.649	2.02937	5.51405	5e-05	0.00274805	yes
YDR406W	PDR15	WT + 2µ-URA vector without mtDNA	WT + 2µ-URA-TIP41 without mtDNA	OK	118.93	46.993	-1.3396	-3.7594	5e-05	0.00274805	yes
YDR534C	FIT1	WT + 2µ-URA vector without mtDNA	WT + 2µ-URA-TIP41 without mtDNA	OK	92.3174	31.9434	-1.53109	-4.23243	5e-05	0.00274805	yes
YEL021W	URA3	WT + 2µ-URA vector without mtDNA	WT + 2µ-URA-TIP41 without mtDNA	OK	22591.5	8835.3	-1.35443	-4.10332	5e-05	0.00274805	yes
YER011W	TIR1	WT + 2µ-URA vector without mtDNA	WT + 2µ-URA-TIP41 without mtDNA	OK	156.246	48.9886	-1.6733	-4.30149	5e-05	0.00274805	yes
YER175C	TMT1	WT + 2µ-URA vector without mtDNA	WT + 2µ-URA-TIP41 without mtDNA	OK	94.1189	39.9536	-1.23616	-3.53315	5e-05	0.00274805	yes
YFR015C	GSY1	WT + 2µ-URA vector without mtDNA	WT + 2µ-URA-TIP41 without mtDNA	OK	6.65736	17.6501	1.40665	3.33563	5e-05	0.00274805	yes
YFR053C	HXK1	WT + 2µ-URA vector without mtDNA	WT + 2µ-URA-TIP41 without mtDNA	OK	10.9447	48.846	2.158	5.3028	5e-05	0.00274805	yes
YGR035C	YGR035C	WT + 2µ-URA vector without mtDNA	WT + 2µ-URA-TIP41 without mtDNA	OK	711.676	311.69	-1.19111	-3.55819	5e-05	0.00274805	yes
YGR161C	RTS3	WT + 2µ-URA vector without mtDNA	WT + 2µ-URA-TIP41 without mtDNA	OK	208.57	102.266	-1.02821	-3.24336	5e-05	0.00274805	yes
YGR234W	YHB1	WT + 2µ-URA vector without mtDNA	WT + 2µ-URA-TIP41 without mtDNA	OK	196.745	451.694	1.19902	3.73156	5e-05	0.00274805	yes
YHR018C	ARG4	WT + 2µ-URA vector without mtDNA	WT + 2µ-URA-TIP41 without mtDNA	OK	238.552	76.2845	-1.64484	-4.66905	5e-05	0.00274805	yes
YHR137W	ARO9	WT + 2µ-URA vector without mtDNA	WT + 2µ-URA-TIP41 without mtDNA	OK	6.19706	42.367	2.77329	5.93751	5e-05	0.00274805	yes
YJR047C	ANB1	WT + 2µ-URA vector without mtDNA	WT + 2µ-URA-TIP41 without mtDNA	OK	104.323	38.2582	-1.44722	-3.29437	5e-05	0.00274805	yes
YJR109C	CPA2	WT + 2µ-URA vector without mtDNA	WT + 2µ-URA-TIP41 without mtDNA	OK	96.2646	28.1636	-1.77317	-5.01862	5e-05	0.00274805	yes
YKR075C	YKR075C	WT + 2µ-URA vector without mtDNA	WT + 2µ-URA-TIP41 without mtDNA	OK	47.0196	93.9455	0.998561	3.07057	5e-05	0.00274805	yes
YLR297W	YLR297W	WT + 2µ-URA vector without mtDNA	WT + 2µ-URA-TIP41 without mtDNA	OK	347.127	158.485	-1.13112	-3.41832	5e-05	0.00274805	yes
YLR346C	YLR346C	WT + 2µ-URA vector without mtDNA	WT + 2µ-URA-TIP41 without mtDNA	OK	214	77.3899	-1.46739	-3.36304	5e-05	0.00274805	yes
YMR062C	ARG7	WT + 2µ-URA vector without mtDNA	WT + 2µ-URA-TIP41 without mtDNA	OK	115.599	53.0543	-1.12358	-3.33362	5e-05	0.00274805	yes
YMR102C	YMR102C	WT + 2µ-URA vector without mtDNA	WT + 2µ-URA-TIP41 without mtDNA	OK	340.756	161.344	-1.0786	-3.11096	5e-05	0.00274805	yes
YMR251W	GTO3	WT + 2µ-URA vector without mtDNA	WT + 2µ-URA-TIP41 without mtDNA	OK	47.6989	19.9909	-1.25461	-3.5117	5e-05	0.00274805	yes
YNL037C	IDH1	WT + 2µ-URA vector without mtDNA	WT + 2µ-URA-TIP41 without mtDNA	OK	1179.83	580.652	-1.02283	-2.95347	5e-05	0.00274805	yes
YNL134C	YNL134C	WT + 2µ-URA vector without mtDNA	WT + 2µ-URA-TIP41 without mtDNA	OK	181.856	383.611	1.07685	3.43272	5e-05	0.00274805	yes
YNR056C	BIO5	WT + 2µ-URA vector without mtDNA	WT + 2µ-URA-TIP41 without mtDNA	OK	101.266	42.7458	-1.2443	-3.79701	5e-05	0.00274805	yes
YOL058W	ARG1	WT + 2µ-URA vector without mtDNA	WT + 2µ-URA-TIP41 without mtDNA	OK	207.526	57.2641	-1.85759	-5.08349	5e-05	0.00274805	yes
YOR153W	PDR5	WT + 2µ-URA vector without mtDNA	WT + 2µ-URA-TIP41 without mtDNA	OK	2177.18	939.571	-1.21239	-3.72009	5e-05	0.00274805	yes
YOR381W	FRE3	WT + 2µ-URA vector without mtDNA	WT + 2µ-URA-TIP41 without mtDNA	OK	58.2073	31.4265	-0.889219	-2.75685	5e-05	0.00274805	yes
YOR382W	FIT2	WT + 2µ-URA vector without mtDNA	WT + 2µ-URA-TIP41 without mtDNA	OK	3573.95	1506.83	-1.246	-3.47641	5e-05	0.00274805	yes
YOR383C	FIT3	WT + 2µ-URA vector without mtDNA	WT + 2µ-URA-TIP41 without mtDNA	OK	7059.09	2194.03	-1.6859	-5.04683	5e-05	0.00274805	yes
YPL135W	ISU1	WT + 2µ-URA vector without mtDNA	WT + 2µ-URA-TIP41 without mtDNA	OK	915.006	419.495	-1.12513	-3.50043	5e-05	0.00274805	yes
YPL250C	ICY2	WT + 2µ-URA vector without mtDNA	WT + 2µ-URA-TIP41 without mtDNA	OK	241.263	84.2185	-1.5184	-4.05835	5e-05	0.00274805	yes
YPR036W-A	SPO24	WT + 2µ-URA vector without mtDNA	WT + 2µ-URA-TIP41 without mtDNA	OK	8300.53	3576.85	-1.21452	-3.72017	5e-05	0.00274805	yes
YPR038W	IRC16	WT + 2µ-URA vector without mtDNA	WT + 2µ-URA-TIP41 without mtDNA	OK	57.6349	628.615	3.44716	3.36724	5e-05	0.00274805	yes
YPR040W	TIP41	WT + 2µ-URA vector without mtDNA	WT + 2µ-URA-TIP41 without mtDNA	OK	55.8705	658.481	3.55898	8.693	5e-05	0.00274805	yes
YER069W	ARG5,6	WT + 2µ-URA vector without mtDNA	WT + 2µ-URA-TIP41 without mtDNA	OK	47.8064	21.6274	-1.14434	-3.37494	0.0001	0.00502867	yes
YHL047C	ARN2	WT + 2µ-URA vector without mtDNA	WT + 2µ-URA-TIP41 without mtDNA	OK	498.584	234.85	-1.0861	-2.98574	0.0001	0.00502867	yes
YHR029C	YHI9	WT + 2µ-URA vector without mtDNA	WT + 2µ-URA-TIP41 without mtDNA	OK	80.8596	42.0837	-0.942157	-2.68581	0.0001	0.00502867	yes
YIL056W	VHR1	WT + 2µ-URA vector without mtDNA	WT + 2µ-URA-TIP41 without mtDNA	OK	174.523	88.5176	-0.979382	-3.07178	0.0001	0.00502867	yes
YJL079C	PRY1	WT + 2µ-URA vector without mtDNA	WT + 2µ-URA-TIP41 without mtDNA	OK	387.866	202.243	-0.939471	-2.84158	0.0001	0.00502867	yes
YLR099C	ICT1	WT + 2µ-URA vector without mtDNA	WT + 2µ-URA-TIP41 without mtDNA	OK	118.819	65.1818	-0.866229	-2.77677	0.0001	0.00502867	yes
YOL158C	ENB1	WT + 2µ-URA vector without mtDNA	WT + 2µ-URA-TIP41 without mtDNA	OK	346.293	176.05	-0.97601	-2.82431	0.0001	0.00502867	yes
YER067W	RGI1	WT + 2µ-URA vector without mtDNA	WT + 2µ-URA-TIP41 without mtDNA	OK	46.7091	136.797	1.55026	2.74177	0.00015	0.00715065	yes
YGR239C	PEX21	WT + 2µ-URA vector without mtDNA	WT + 2µ-URA-TIP41 without mtDNA	OK	124.877	69.0193	-0.855437	-2.68451	0.00015	0.00715065	yes
YJL088W	ARG3	WT + 2µ-URA vector without mtDNA	WT + 2µ-URA-TIP41 without mtDNA	OK	27.6921	9.31812	-1.57137	-3.09956	0.00015	0.00715065	yes
YLL041C	SDH2	WT + 2µ-URA vector without mtDNA	WT + 2µ-URA-TIP41 without mtDNA	OK	42.4987	80.8261	0.927402	2.64437	0.00015	0.00715065	yes
YMR195W	ICY1	WT + 2µ-URA vector without mtDNA	WT + 2µ-URA-TIP41 without mtDNA	OK	328.552	170.147	-0.949345	-2.77105	0.0002	0.00910783	yes
YCL030C	HIS4	WT + 2µ-URA vector without mtDNA	WT + 2µ-URA-TIP41 without mtDNA	OK	197.407	89.2417	-1.14539	-3.135	0.00025	0.0108716	yes
YGL117W	YGL117W	WT + 2µ-URA vector without mtDNA	WT + 2µ-URA-TIP41 without mtDNA	OK	66.691	33.6627	-0.98634	-2.55214	0.00025	0.0108716	yes
YOR049C	RSB1	WT + 2µ-URA vector without mtDNA	WT + 2µ-URA-TIP41 without mtDNA	OK	151.525	85.2498	-0.829785	-2.51203	0.00025	0.0108716	yes
YGL179C	TOS3	WT + 2µ-URA vector without mtDNA	WT + 2µ-URA-TIP41 without mtDNA	OK	102.719	59.8009	-0.780469	-2.45372	0.0003	0.0126702	yes
YHL040C	ARN1	WT + 2µ-URA vector without mtDNA	WT + 2µ-URA-TIP41 without mtDNA	OK	242.119	125.119	-0.952409	-2.84357	0.0003	0.0126702	yes
YDR222W	YDR222W	WT + 2µ-URA vector without mtDNA	WT + 2µ-URA-TIP41 without mtDNA	OK	108.08	62.4989	-0.790194	-2.52947	0.00035	0.0144165	yes
YBR145W	ADH5	WT + 2µ-URA vector without mtDNA	WT + 2µ-URA-TIP41 without mtDNA	OK	96.4812	50.917	-0.922101	-2.53361	0.00045	0.0177192	yes
YLR108C	YLR108C	WT + 2µ-URA vector without mtDNA	WT + 2µ-URA-TIP41 without mtDNA	OK	20.6439	38.9852	0.917211	2.59193	0.00045	0.0177192	yes
YDR516C	EMI2	WT + 2µ-URA vector without mtDNA	WT + 2µ-URA-TIP41 without mtDNA	OK	45.2292	75.6221	0.741553	2.4532	0.0006	0.0223077	yes
YPL111W	CAR1	WT + 2µ-URA vector without mtDNA	WT + 2µ-URA-TIP41 without mtDNA	OK	49.3383	84.9181	0.783366	2.46529	0.0006	0.0223077	yes
YPR157W	TDA6	WT + 2µ-URA vector without mtDNA	WT + 2µ-URA-TIP41 without mtDNA	OK	204.429	118.157	-0.790892	-2.47282	0.00075	0.0266934	yes
YCR005C	CIT2	WT + 2µ-URA vector without mtDNA	WT + 2µ-URA-TIP41 without mtDNA	OK	433.035	237.447	-0.866877	-2.53762	0.0008	0.027984	yes
YJR048W	CYC1	WT + 2µ-URA vector without mtDNA	WT + 2µ-URA-TIP41 without mtDNA	OK	84.3403	177.697	1.07512	2.55133	0.0009	0.0306343	yes
YML100W	TSL1	WT + 2µ-URA vector without mtDNA	WT + 2µ-URA-TIP41 without mtDNA	OK	28.4102	49.8192	0.810292	2.50328	0.0009	0.0306343	yes
YGL191W	COX13	WT + 2µ-URA vector without mtDNA	WT + 2µ-URA-TIP41 without mtDNA	OK	140.559	250.198	0.831898	2.45569	0.00095	0.0319798	yes
YHR008C	SOD2	WT + 2µ-URA vector without mtDNA	WT + 2µ-URA-TIP41 without mtDNA	OK	150.972	251.595	0.736819	2.42388	0.00095	0.0319798	yes
YDR502C	SAM2	WT + 2µ-URA vector without mtDNA	WT + 2µ-URA-TIP41 without mtDNA	OK	327.709	579.182	0.821601	2.51115	0.00105	0.0346774	yes
YML123C	PHO84	WT + 2µ-URA vector without mtDNA	WT + 2µ-URA-TIP41 without mtDNA	OK	74.2379	44.5683	-0.736136	-2.34555	0.00105	0.0346774	yes
YKL067W	YNK1	WT + 2µ-URA vector without mtDNA	WT + 2µ-URA-TIP41 without mtDNA	OK	138.638	234.622	0.759013	2.3619	0.0012	0.0383864	yes
YLR258W	GSY2	WT + 2µ-URA vector without mtDNA	WT + 2µ-URA-TIP41 without mtDNA	OK	31.7775	53.1558	0.742221	2.34433	0.00125	0.0395373	yes
YML128C	MSC1	WT + 2µ-URA vector without mtDNA	WT + 2µ-URA-TIP41 without mtDNA	OK	29.4988	49.468	0.74584	2.32641	0.0014	0.0431645	yes
YMR105C	PGM2	WT + 2µ-URA vector without mtDNA	WT + 2µ-URA-TIP41 without mtDNA	OK	28.0917	47.8528	0.768459	2.38994	0.0014	0.0431645	yes
YDR011W	SNQ2	WT + 2µ-URA vector without mtDNA	WT + 2µ-URA-TIP41 without mtDNA	OK	182.688	101.424	-0.848981	-2.48042	0.00145	0.0442594	yes
YHR092C	HXT4	WT + 2µ-URA vector without mtDNA	WT + 2µ-URA-TIP41 without mtDNA	OK	17.7613	31.8297	0.841635	2.36749	0.00145	0.0442594	yes
YLR168C	UPS2	WT + 2µ-URA vector without mtDNA	WT + 2µ-URA-TIP41 without mtDNA	OK	330.547	197.073	-0.746122	-2.39873	0.0015	0.0455958	yes
YPL264C	YPL264C	WT + 2µ-URA vector without mtDNA	WT + 2µ-URA-TIP41 without mtDNA	OK	15.2036	5.27047	-1.52841	-2.5575	0.0016	0.0478031	yes
YBL003C	HTA2	WT + 2µ-URA-TIP41 without mtDNA	WT + 2µ-URA-PDE2 without mtDNA	OK	1062.14	1876.12	0.820785	2.86393	5e-05	0.00274805	yes
YDL037C	BSC1	WT + 2µ-URA-TIP41 without mtDNA	WT + 2µ-URA-PDE2 without mtDNA	OK	99.3394	35.7742	-1.47345	-4.17166	5e-05	0.00274805	yes
YDL039C	PRM7	WT + 2µ-URA-TIP41 without mtDNA	WT + 2µ-URA-PDE2 without mtDNA	OK	209.782	74.3284	-1.4969	-5.24347	5e-05	0.00274805	yes
YDR380W	ARO10	WT + 2µ-URA-TIP41 without mtDNA	WT + 2µ-URA-PDE2 without mtDNA	OK	48.649	18.6655	-1.38204	-4.06421	5e-05	0.00274805	yes
YEL021W	URA3	WT + 2µ-URA-TIP41 without mtDNA	WT + 2µ-URA-PDE2 without mtDNA	OK	8835.3	3238.34	-1.44802	-4.24353	5e-05	0.00274805	yes
YER067W	RGI1	WT + 2µ-URA-TIP41 without mtDNA	WT + 2µ-URA-PDE2 without mtDNA	OK	136.797	49.1671	-1.47627	-2.98839	5e-05	0.00274805	yes
YFL014W	HSP12	WT + 2µ-URA-TIP41 without mtDNA	WT + 2µ-URA-PDE2 without mtDNA	OK	112.055	737.497	2.71843	6.9511	5e-05	0.00274805	yes
YHR216W	IMD2	WT + 2µ-URA-TIP41 without mtDNA	WT + 2µ-URA-PDE2 without mtDNA	OK	22.2232	50.3402	1.17965	3.58901	5e-05	0.00274805	yes
YIL117C	PRM5	WT + 2µ-URA-TIP41 without mtDNA	WT + 2µ-URA-PDE2 without mtDNA	OK	103.649	43.9206	-1.23873	-3.73485	5e-05	0.00274805	yes
YKR091W	SRL3	WT + 2µ-URA-TIP41 without mtDNA	WT + 2µ-URA-PDE2 without mtDNA	OK	177.712	81.6333	-1.12231	-3.64936	5e-05	0.00274805	yes
YLR121C	YPS3	WT + 2µ-URA-TIP41 without mtDNA	WT + 2µ-URA-PDE2 without mtDNA	OK	155.826	76.9862	-1.01726	-3.57929	5e-05	0.00274805	yes
YLR194C	YLR194C	WT + 2µ-URA-TIP41 without mtDNA	WT + 2µ-URA-PDE2 without mtDNA	OK	603.471	337.021	-0.840446	-2.97372	5e-05	0.00274805	yes
YOL143C	RIB4	WT + 2µ-URA-TIP41 without mtDNA	WT + 2µ-URA-PDE2 without mtDNA	OK	333.286	621.976	0.900099	3.11963	5e-05	0.00274805	yes
YOR306C	MCH5	WT + 2µ-URA-TIP41 without mtDNA	WT + 2µ-URA-PDE2 without mtDNA	OK	211.339	94.6376	-1.15907	-4.05687	5e-05	0.00274805	yes
YOR360C	PDE2	WT + 2µ-URA-TIP41 without mtDNA	WT + 2µ-URA-PDE2 without mtDNA	OK	99.5218	441.563	2.14954	7.47817	5e-05	0.00274805	yes
YPR038W	IRC16	WT + 2µ-URA-TIP41 without mtDNA	WT + 2µ-URA-PDE2 without mtDNA	OK	628.615	75.114	-3.06502	-3.32803	5e-05	0.00274805	yes
YPR040W	TIP41	WT + 2µ-URA-TIP41 without mtDNA	WT + 2µ-URA-PDE2 without mtDNA	OK	658.481	59.0212	-3.47984	-8.85248	5e-05	0.00274805	yes
YMR104C	YPK2	WT + 2µ-URA-TIP41 without mtDNA	WT + 2µ-URA-PDE2 without mtDNA	OK	118.692	65.2369	-0.863463	-3.0053	0.0001	0.00502867	yes
YMR316W	DIA1	WT + 2µ-URA-TIP41 without mtDNA	WT + 2µ-URA-PDE2 without mtDNA	OK	182.065	103.191	-0.819136	-2.71912	0.0001	0.00502867	yes
YOR338W	YOR338W	WT + 2µ-URA-TIP41 without mtDNA	WT + 2µ-URA-PDE2 without mtDNA	OK	102.605	56.0678	-0.871862	-2.75869	0.0001	0.00502867	yes
YKL187C	FAT3	WT + 2µ-URA-TIP41 without mtDNA	WT + 2µ-URA-PDE2 without mtDNA	OK	13.8555	5.92803	-1.22484	-2.87605	0.0002	0.00910783	yes
YKR039W	GAP1	WT + 2µ-URA-TIP41 without mtDNA	WT + 2µ-URA-PDE2 without mtDNA	OK	22.5273	41.3649	0.87673	2.61229	0.0002	0.00910783	yes
YDR171W	HSP42	WT + 2µ-URA-TIP41 without mtDNA	WT + 2µ-URA-PDE2 without mtDNA	OK	201.987	120.623	-0.743762	-2.64576	0.00025	0.0108716	yes
YER045C	ACA1	WT + 2µ-URA-TIP41 without mtDNA	WT + 2µ-URA-PDE2 without mtDNA	OK	60.8215	34.3532	-0.824138	-2.63664	0.00025	0.0108716	yes
YGL255W	ZRT1	WT + 2µ-URA-TIP41 without mtDNA	WT + 2µ-URA-PDE2 without mtDNA	OK	133.831	78.9315	-0.761738	-2.56182	0.0003	0.0126702	yes
YLR303W	MET17	WT + 2µ-URA-TIP41 without mtDNA	WT + 2µ-URA-PDE2 without mtDNA	OK	59.0626	31.3429	-0.914106	-2.77132	0.00035	0.0144165	yes
YAL053W	FLC2	WT + 2µ-URA-TIP41 without mtDNA	WT + 2µ-URA-PDE2 without mtDNA	OK	187.641	110.932	-0.758291	-2.65246	0.0004	0.0160258	yes
YDR534C	FIT1	WT + 2µ-URA-TIP41 without mtDNA	WT + 2µ-URA-PDE2 without mtDNA	OK	31.9434	16.9282	-0.916084	-2.54806	0.00045	0.0177192	yes
YOR385W	YOR385W	WT + 2µ-URA-TIP41 without mtDNA	WT + 2µ-URA-PDE2 without mtDNA	OK	97.1396	54.6132	-0.83081	-2.53267	0.0005	0.0192739	yes
YLR348C	DIC1	WT + 2µ-URA-TIP41 without mtDNA	WT + 2µ-URA-PDE2 without mtDNA	OK	153.129	258.504	0.755436	2.51741	0.00055	0.0208505	yes
YOL016C	CMK2	WT + 2µ-URA-TIP41 without mtDNA	WT + 2µ-URA-PDE2 without mtDNA	OK	210.777	132.716	-0.667377	-2.3505	0.00055	0.0208505	yes
YHL036W	MUP3	WT + 2µ-URA-TIP41 without mtDNA	WT + 2µ-URA-PDE2 without mtDNA	OK	15.5875	6.58763	-1.24256	-2.57273	0.00065	0.0237808	yes
YGR108W	CLB1	WT + 2µ-URA-TIP41 without mtDNA	WT + 2µ-URA-PDE2 without mtDNA	OK	54.327	87.953	0.695065	2.34077	0.00085	0.0293134	yes
YHR030C	SLT2	WT + 2µ-URA-TIP41 without mtDNA	WT + 2µ-URA-PDE2 without mtDNA	OK	321.837	199.943	-0.686744	-2.39625	0.00085	0.0293134	yes
YGR149W	YGR149W	WT + 2µ-URA-TIP41 without mtDNA	WT + 2µ-URA-PDE2 without mtDNA	OK	69.437	40.0717	-0.793121	-2.48504	0.0009	0.0306343	yes
YPL110C	GDE1	WT + 2µ-URA-TIP41 without mtDNA	WT + 2µ-URA-PDE2 without mtDNA	OK	21.8335	12.8955	-0.759671	-2.39473	0.0009	0.0306343	yes
YBR072W	HSP26	WT + 2µ-URA-TIP41 without mtDNA	WT + 2µ-URA-PDE2 without mtDNA	OK	6.91506	29.1209	2.07424	3.09086	0.00105	0.0346774	yes
YCL025C	AGP1	WT + 2µ-URA-TIP41 without mtDNA	WT + 2µ-URA-PDE2 without mtDNA	OK	62.4848	99.577	0.672309	2.33399	0.00105	0.0346774	yes
YMR103C	YMR103C	WT + 2µ-URA-TIP41 without mtDNA	WT + 2µ-URA-PDE2 without mtDNA	OK	149.815	76.0051	-0.979017	-2.51057	0.00115	0.0371762	yes
YPL223C	GRE1	WT + 2µ-URA-TIP41 without mtDNA	WT + 2µ-URA-PDE2 without mtDNA	OK	11.9886	35.4472	1.56401	2.64746	0.00115	0.0371762	yes
YCR102C	YCR102C	WT + 2µ-URA-TIP41 without mtDNA	WT + 2µ-URA-PDE2 without mtDNA	OK	18.7514	7.4628	-1.32921	-2.61886	0.0013	0.0407322	yes
YNL192W	CHS1	WT + 2µ-URA-TIP41 without mtDNA	WT + 2µ-URA-PDE2 without mtDNA	OK	108.986	69.6769	-0.645389	-2.27038	0.0015	0.0455958	yes
YLL041C	SDH2	WT + 2µ-URA-TIP41 without mtDNA	WT + 2µ-URA-PDE2 without mtDNA	OK	80.8261	47.3018	-0.772925	-2.24309	0.00155	0.0467282	yes
YCL049C	YCL049C	WT + 2µ-URA-TIP41 without mtDNA	WT + 2µ-URA-PDE2 without mtDNA	OK	132.31	83.1589	-0.669981	-2.2678	0.0016	0.0478031	yes
YLL026W	HSP104	WT + 2µ-URA-TIP41 without mtDNA	WT + 2µ-URA-PDE2 without mtDNA	OK	290.239	185.62	-0.644883	-2.18766	0.0016	0.0478031	yes
YGR152C	RSR1	WT + 2µ-URA vector with mtDNA	WT + 2µ-URA vector without mtDNA	OK	108.551	61.7797	-0.813169	-2.43809	0.0017	0.0500967	no
YGR197C	SNG1	WT + 2µ-URA vector with mtDNA	WT + 2µ-URA vector without mtDNA	OK	19.0761	32.1578	0.753404	2.22506	0.0017	0.0500967	no
YNL082W	PMS1	WT + 2µ-URA vector with mtDNA	WT + 2µ-URA vector without mtDNA	OK	18.0877	10.1536	-0.833017	-2.36509	0.00175	0.0512406	no
YCR034W	ELO2	WT + 2µ-URA vector with mtDNA	WT + 2µ-URA vector without mtDNA	OK	394.56	247.769	-0.671246	-2.26757	0.0018	0.0522043	no
YCR102C	YCR102C	WT + 2µ-URA vector with mtDNA	WT + 2µ-URA vector without mtDNA	OK	24.7899	11.8105	-1.06967	-2.47741	0.0018	0.0522043	no
YOL151W	GRE2	WT + 2µ-URA vector with mtDNA	WT + 2µ-URA vector without mtDNA	OK	136.713	225.325	0.720855	2.35024	0.0018	0.0522043	no
YOR264W	DSE3	WT + 2µ-URA vector with mtDNA	WT + 2µ-URA vector without mtDNA	OK	143.834	87.1853	-0.722243	-2.30671	0.0018	0.0522043	no
YJR117W	STE24	WT + 2µ-URA vector with mtDNA	WT + 2µ-URA vector without mtDNA	OK	190.985	121.674	-0.650435	-2.20117	0.00185	0.053443	no
YAL036C	RBG1	WT + 2µ-URA vector with mtDNA	WT + 2µ-URA vector without mtDNA	OK	166.218	103.402	-0.68481	-2.2551	0.0019	0.0546291	no
YGR109C	CLB6	WT + 2µ-URA vector with mtDNA	WT + 2µ-URA vector without mtDNA	OK	13.1303	2.04851	-2.68025	-3.32191	0.00195	0.0558041	no
YHR063C	PAN5	WT + 2µ-URA vector with mtDNA	WT + 2µ-URA vector without mtDNA	OK	106.64	67.51	-0.659574	-2.20601	0.002	0.0567477	no
YHR138C	YHR138C	WT + 2µ-URA vector with mtDNA	WT + 2µ-URA vector without mtDNA	OK	73.2795	140.182	0.935821	2.27191	0.002	0.0567477	no
YLR126C	YLR126C	WT + 2µ-URA vector with mtDNA	WT + 2µ-URA vector without mtDNA	OK	62.1403	102.244	0.718413	2.21755	0.002	0.0567477	no
YNL273W	TOF1	WT + 2µ-URA vector with mtDNA	WT + 2µ-URA vector without mtDNA	OK	16.5422	9.46678	-0.805203	-2.43064	0.002	0.0567477	no
YNL052W	COX5A	WT + 2µ-URA vector with mtDNA	WT + 2µ-URA vector without mtDNA	OK	168.63	100.368	-0.748566	-2.24125	0.00205	0.0576753	no
YOR059C	LPL1	WT + 2µ-URA vector with mtDNA	WT + 2µ-URA vector without mtDNA	OK	40.8352	65.3767	0.678961	2.16024	0.00205	0.0576753	no
YDL103C	QRI1	WT + 2µ-URA vector with mtDNA	WT + 2µ-URA vector without mtDNA	OK	65.9261	41.37	-0.672264	-2.21695	0.0021	0.0586768	no
YGL200C	EMP24	WT + 2µ-URA vector with mtDNA	WT + 2µ-URA vector without mtDNA	OK	558.05	349.451	-0.675305	-2.26753	0.0021	0.0586768	no
YHL031C	GOS1	WT + 2µ-URA vector with mtDNA	WT + 2µ-URA vector without mtDNA	OK	85.0011	45.479	-0.902283	-2.26759	0.0021	0.0586768	no
YNL262W	POL2	WT + 2µ-URA vector with mtDNA	WT + 2µ-URA vector without mtDNA	OK	18.3012	11.561	-0.662675	-2.21341	0.0021	0.0586768	no
YGR008C	STF2	WT + 2µ-URA vector with mtDNA	WT + 2µ-URA vector without mtDNA	OK	243.658	419.1	0.782439	2.22856	0.00215	0.0597097	no
YLR188W	MDL1	WT + 2µ-URA vector with mtDNA	WT + 2µ-URA vector without mtDNA	OK	69.5726	43.5771	-0.67495	-2.26446	0.00225	0.0616924	no
YNL117W	MLS1	WT + 2µ-URA vector with mtDNA	WT + 2µ-URA vector without mtDNA	OK	2.42902	6.9723	1.52126	2.45361	0.00225	0.0616924	no
YNL315C	ATP11	WT + 2µ-URA vector with mtDNA	WT + 2µ-URA vector without mtDNA	OK	91.6376	146.52	0.677088	2.21886	0.00225	0.0616924	no
YCR014C	POL4	WT + 2µ-URA vector with mtDNA	WT + 2µ-URA vector without mtDNA	OK	15.9693	26.9189	0.753321	2.17536	0.0023	0.0627816	no
YNL309W	STB1	WT + 2µ-URA vector with mtDNA	WT + 2µ-URA vector without mtDNA	OK	33.9093	19.4402	-0.802638	-2.29005	0.0023	0.0627816	no
YPL221W	FLC1	WT + 2µ-URA vector with mtDNA	WT + 2µ-URA vector without mtDNA	OK	98.1565	164.648	0.746226	2.34138	0.0023	0.0627816	no
YHR208W	BAT1	WT + 2µ-URA vector with mtDNA	WT + 2µ-URA vector without mtDNA	OK	648.618	387.919	-0.741614	-2.30975	0.00235	0.0639085	no
YLR104W	LCL2	WT + 2µ-URA vector with mtDNA	WT + 2µ-URA vector without mtDNA	OK	148.038	81.9312	-0.853484	-2.25233	0.00235	0.0639085	no
YLR038C	COX12	WT + 2µ-URA vector with mtDNA	WT + 2µ-URA vector without mtDNA	OK	271.571	132.507	-1.03527	-2.37619	0.0024	0.0650271	no
YDL120W	YFH1	WT + 2µ-URA vector with mtDNA	WT + 2µ-URA vector without mtDNA	OK	125.456	73.7957	-0.765573	-2.20696	0.00245	0.0660887	no
YJL191W	RPS14B	WT + 2µ-URA vector with mtDNA	WT + 2µ-URA vector without mtDNA	OK	625.195	397.946	-0.651734	-2.19902	0.00245	0.0660887	no
YJR092W	BUD4	WT + 2µ-URA vector with mtDNA	WT + 2µ-URA vector without mtDNA	OK	27.6342	43.9731	0.670167	2.19109	0.00245	0.0660887	no
YIL055C	YIL055C	WT + 2µ-URA vector with mtDNA	WT + 2µ-URA vector without mtDNA	OK	3.62477	8.65251	1.25523	2.39758	0.0025	0.0670919	no
YML016C	PPZ1	WT + 2µ-URA vector with mtDNA	WT + 2µ-URA vector without mtDNA	OK	78.1088	122.855	0.6534	2.14806	0.0025	0.0670919	no
YNL280C	ERG24	WT + 2µ-URA vector with mtDNA	WT + 2µ-URA vector without mtDNA	OK	116.097	73.8056	-0.653526	-2.19035	0.0025	0.0670919	no
YDR041W	RSM10	WT + 2µ-URA vector with mtDNA	WT + 2µ-URA vector without mtDNA	OK	94.6458	151.597	0.679635	2.14348	0.00255	0.0681344	no
YGR127W	YGR127W	WT + 2µ-URA vector with mtDNA	WT + 2µ-URA vector without mtDNA	OK	29.5401	50.3259	0.768626	2.15355	0.00255	0.0681344	no
YJL183W	MNN11	WT + 2µ-URA vector with mtDNA	WT + 2µ-URA vector without mtDNA	OK	118.831	75.7829	-0.648971	-2.1856	0.00255	0.0681344	no
YOL157C	IMA2	WT + 2µ-URA vector with mtDNA	WT + 2µ-URA vector without mtDNA	OK	3.57747	8.50377	1.24916	2.36178	0.00255	0.0681344	no
YKR039W	GAP1	WT + 2µ-URA vector with mtDNA	WT + 2µ-URA vector without mtDNA	OK	14.7124	24.8918	0.75864	2.13929	0.0026	0.0690677	no
YOL090W	MSH2	WT + 2µ-URA vector with mtDNA	WT + 2µ-URA vector without mtDNA	OK	33.1733	21.0947	-0.653141	-2.17009	0.00265	0.0699902	no
YOL113W	SKM1	WT + 2µ-URA vector with mtDNA	WT + 2µ-URA vector without mtDNA	OK	25.2754	40.2832	0.672446	2.12537	0.00265	0.0699902	no
YML131W	YML131W	WT + 2µ-URA vector with mtDNA	WT + 2µ-URA vector without mtDNA	OK	35.9253	19.6194	-0.872717	-2.26384	0.0027	0.0709529	no
YNL015W	PBI2	WT + 2µ-URA vector with mtDNA	WT + 2µ-URA vector without mtDNA	OK	186.6	67.8171	-1.46023	-2.51473	0.0027	0.0709529	no
YOR101W	RAS1	WT + 2µ-URA vector with mtDNA	WT + 2µ-URA vector without mtDNA	OK	242.875	154.466	-0.652923	-2.18829	0.0027	0.0709529	no
YOR321W	PMT3	WT + 2µ-URA vector with mtDNA	WT + 2µ-URA vector without mtDNA	OK	28.7839	17.6158	-0.708395	-2.17245	0.0027	0.0709529	no
YJL192C	SOP4	WT + 2µ-URA vector with mtDNA	WT + 2µ-URA vector without mtDNA	OK	200.398	128.034	-0.646346	-2.16086	0.0028	0.0730051	no
YHR091C	MSR1	WT + 2µ-URA vector with mtDNA	WT + 2µ-URA vector without mtDNA	OK	22.0685	35.987	0.705483	2.17709	0.00285	0.073628	no
YJL062W-A	COA3	WT + 2µ-URA vector with mtDNA	WT + 2µ-URA vector without mtDNA	OK	238.208	394.63	0.728281	2.05585	0.00285	0.073628	no
YKL142W	MRP8	WT + 2µ-URA vector with mtDNA	WT + 2µ-URA vector without mtDNA	OK	128.189	203.227	0.664824	2.16889	0.00285	0.073628	no
YKL191W	DPH2	WT + 2µ-URA vector with mtDNA	WT + 2µ-URA vector without mtDNA	OK	153.253	98.3061	-0.640558	-2.12215	0.00285	0.073628	no
YOR107W	RGS2	WT + 2µ-URA vector with mtDNA	WT + 2µ-URA vector without mtDNA	OK	89.5636	142.058	0.665492	2.14983	0.00285	0.073628	no
YPL070W	MUK1	WT + 2µ-URA vector with mtDNA	WT + 2µ-URA vector without mtDNA	OK	33.1491	52.793	0.671379	2.15883	0.00285	0.073628	no
YGR092W	DBF2	WT + 2µ-URA vector with mtDNA	WT + 2µ-URA vector without mtDNA	OK	36.7666	57.8345	0.653532	2.10546	0.00295	0.0755196	no
YEL017W	GTT3	WT + 2µ-URA vector with mtDNA	WT + 2µ-URA vector without mtDNA	OK	62.7055	97.7005	0.639774	2.05958	0.003	0.0764791	no
YGR201C	YGR201C	WT + 2µ-URA vector with mtDNA	WT + 2µ-URA vector without mtDNA	OK	28.2592	50.3734	0.833942	2.07125	0.003	0.0764791	no
YJL194W	CDC6	WT + 2µ-URA vector with mtDNA	WT + 2µ-URA vector without mtDNA	OK	27.2983	15.5688	-0.810152	-2.15438	0.003	0.0764791	no
YOR385W	YOR385W	WT + 2µ-URA vector with mtDNA	WT + 2µ-URA vector without mtDNA	OK	72.2531	115.892	0.681652	2.1757	0.003	0.0764791	no
YPL087W	YDC1	WT + 2µ-URA vector with mtDNA	WT + 2µ-URA vector without mtDNA	OK	76.6464	120.77	0.655974	2.12691	0.003	0.0764791	no
YDL212W	SHR3	WT + 2µ-URA vector with mtDNA	WT + 2µ-URA vector without mtDNA	OK	437.509	284.467	-0.621053	-2.08917	0.00305	0.0775381	no
YDR234W	LYS4	WT + 2µ-URA vector with mtDNA	WT + 2µ-URA vector without mtDNA	OK	99.2273	63.2682	-0.649256	-2.12812	0.0031	0.0786456	no
YDR423C	CAD1	WT + 2µ-URA vector with mtDNA	WT + 2µ-URA vector without mtDNA	OK	51.9543	81.4752	0.649118	2.09515	0.0031	0.0786456	no
YDR104C	SPO71	WT + 2µ-URA vector with mtDNA	WT + 2µ-URA vector without mtDNA	OK	6.58204	11.059	0.748617	2.12085	0.00315	0.0794741	no
YOL038W	PRE6	WT + 2µ-URA vector with mtDNA	WT + 2µ-URA vector without mtDNA	OK	354.324	225.652	-0.650968	-2.16892	0.00315	0.0794741	no
YPR010C-A	YPR010C-A	WT + 2µ-URA vector with mtDNA	WT + 2µ-URA vector without mtDNA	OK	197.355	72.3511	-1.44771	-2.45161	0.00315	0.0794741	no
YLR137W	RKM5	WT + 2µ-URA vector with mtDNA	WT + 2µ-URA vector without mtDNA	OK	28.9564	47.3222	0.708632	2.15672	0.0032	0.0803485	no
YOR298W	MUM3	WT + 2µ-URA vector with mtDNA	WT + 2µ-URA vector without mtDNA	OK	6.54714	13.6731	1.0624	2.20308	0.0032	0.0803485	no
YDR089W	YDR089W	WT + 2µ-URA vector with mtDNA	WT + 2µ-URA vector without mtDNA	OK	13.8123	22.4391	0.700057	2.11441	0.00325	0.0810488	no
YDR387C	YDR387C	WT + 2µ-URA vector with mtDNA	WT + 2µ-URA vector without mtDNA	OK	29.619	47.2527	0.673872	2.13352	0.00325	0.0810488	no
YDR503C	LPP1	WT + 2µ-URA vector with mtDNA	WT + 2µ-URA vector without mtDNA	OK	30.972	14.714	-1.07378	-2.32413	0.00325	0.0810488	no
YOR104W	PIN2	WT + 2µ-URA vector with mtDNA	WT + 2µ-URA vector without mtDNA	OK	49.3197	80.6156	0.708897	2.10768	0.00325	0.0810488	no
YOR313C	SPS4	WT + 2µ-URA vector with mtDNA	WT + 2µ-URA vector without mtDNA	OK	12.0471	3.19693	-1.91393	-2.73362	0.00325	0.0810488	no
YDR528W	HLR1	WT + 2µ-URA vector with mtDNA	WT + 2µ-URA vector without mtDNA	OK	20.8747	10.2135	-1.03128	-2.32315	0.0033	0.0819057	no
YGR243W	MPC3	WT + 2µ-URA vector with mtDNA	WT + 2µ-URA vector without mtDNA	OK	40.9277	14.2395	-1.52318	-2.46974	0.0033	0.0819057	no
YJR021C	REC107	WT + 2µ-URA vector with mtDNA	WT + 2µ-URA vector without mtDNA	OK	26.9954	45.4029	0.750074	2.13212	0.0033	0.0819057	no
YMR253C	YMR253C	WT + 2µ-URA vector with mtDNA	WT + 2µ-URA vector without mtDNA	OK	31.6354	50.4494	0.673295	2.04156	0.0033	0.0819057	no
YNR004W	SWM2	WT + 2µ-URA vector with mtDNA	WT + 2µ-URA vector without mtDNA	OK	25.9017	56.0675	1.11412	2.20532	0.0033	0.0819057	no
YER174C	GRX4	WT + 2µ-URA vector with mtDNA	WT + 2µ-URA vector without mtDNA	OK	88.6331	53.0473	-0.740566	-2.19733	0.00335	0.0827545	no
YML028W	TSA1	WT + 2µ-URA vector with mtDNA	WT + 2µ-URA vector without mtDNA	OK	3647.95	2140.01	-0.769467	-2.25292	0.00335	0.0827545	no
YPL253C	VIK1	WT + 2µ-URA vector with mtDNA	WT + 2µ-URA vector without mtDNA	OK	16.1266	26.1764	0.698825	2.064	0.00335	0.0827545	no
YPL162C	YPL162C	WT + 2µ-URA vector with mtDNA	WT + 2µ-URA vector without mtDNA	OK	64.4848	36.7481	-0.811291	-2.22598	0.0034	0.0837076	no
snR33	SNR33	WT + 2µ-URA vector with mtDNA	WT + 2µ-URA vector without mtDNA	OK	344.635	661.137	0.93988	2.15268	0.00345	0.0845977	no
YJL166W	QCR8	WT + 2µ-URA vector with mtDNA	WT + 2µ-URA vector without mtDNA	OK	276.201	151.104	-0.870179	-2.26272	0.0035	0.0852535	no
YJR103W	URA8	WT + 2µ-URA vector with mtDNA	WT + 2µ-URA vector without mtDNA	OK	111.392	72.0083	-0.629408	-2.12489	0.0035	0.0852535	no
YNL027W	CRZ1	WT + 2µ-URA vector with mtDNA	WT + 2µ-URA vector without mtDNA	OK	42.9095	66.3893	0.629652	2.06757	0.0035	0.0852535	no
YOR135C	IRC14	WT + 2µ-URA vector with mtDNA	WT + 2µ-URA vector without mtDNA	OK	46.0433	732.611	3.99199	2.82821	0.0035	0.0852535	no
YER081W	SER3	WT + 2µ-URA vector with mtDNA	WT + 2µ-URA vector without mtDNA	OK	59.6304	117.273	0.975749	2.13289	0.00355	0.0862994	no
YKL138C	MRPL31	WT + 2µ-URA vector with mtDNA	WT + 2µ-URA vector without mtDNA	OK	151.859	242.05	0.672568	2.07179	0.00355	0.0862994	no
snR84	SNR84	WT + 2µ-URA vector with mtDNA	WT + 2µ-URA vector without mtDNA	OK	54.1485	94.7888	0.807796	2.18674	0.00365	0.0883787	no
YCR097W	HMRA1	WT + 2µ-URA vector with mtDNA	WT + 2µ-URA vector without mtDNA	OK	70.0038	126.598	0.854749	2.12915	0.00365	0.0883787	no
YKR077W	MSA2	WT + 2µ-URA vector with mtDNA	WT + 2µ-URA vector without mtDNA	OK	36.374	20.6728	-0.815179	-2.13612	0.00365	0.0883787	no
YBR089W	YBR089W	WT + 2µ-URA vector with mtDNA	WT + 2µ-URA vector without mtDNA	OK	55.8288	9.56172	-2.54567	-2.47195	0.0037	0.0893533	no
YDL021W	GPM2	WT + 2µ-URA vector with mtDNA	WT + 2µ-URA vector without mtDNA	OK	15.9912	29.5634	0.886536	2.12679	0.0037	0.0893533	no
YMR031C	EIS1	WT + 2µ-URA vector with mtDNA	WT + 2µ-URA vector without mtDNA	OK	55.8059	87.6182	0.650812	2.10826	0.0037	0.0893533	no
YPL272C	PBI1	WT + 2µ-URA vector with mtDNA	WT + 2µ-URA vector without mtDNA	OK	8.66451	16.2748	0.909448	2.08475	0.00375	0.0902635	no
YGR209C	TRX2	WT + 2µ-URA vector with mtDNA	WT + 2µ-URA vector without mtDNA	OK	800.316	517.361	-0.629399	-2.10991	0.0038	0.0910485	no
YLR231C	BNA5	WT + 2µ-URA vector with mtDNA	WT + 2µ-URA vector without mtDNA	OK	43.4224	26.7114	-0.700982	-2.07869	0.00385	0.092006	no
YOR067C	ALG8	WT + 2µ-URA vector with mtDNA	WT + 2µ-URA vector without mtDNA	OK	85.5292	55.6656	-0.619631	-2.10743	0.00385	0.092006	no
YBR084W	MIS1	WT + 2µ-URA vector with mtDNA	WT + 2µ-URA vector without mtDNA	OK	156.644	98.0384	-0.676067	-2.14757	0.0039	0.0926572	no
YJR032W	CPR7	WT + 2µ-URA vector with mtDNA	WT + 2µ-URA vector without mtDNA	OK	72.2651	46.5454	-0.634662	-2.06323	0.0039	0.0926572	no
YMR226C	YMR226C	WT + 2µ-URA vector with mtDNA	WT + 2µ-URA vector without mtDNA	OK	245.605	159.759	-0.620441	-2.09344	0.0039	0.0926572	no
YGR037C	ACB1	WT + 2µ-URA vector with mtDNA	WT + 2µ-URA vector without mtDNA	OK	1172.68	764.948	-0.616372	-2.07319	0.00395	0.093542	no
YLR326W	YLR326W	WT + 2µ-URA vector with mtDNA	WT + 2µ-URA vector without mtDNA	OK	25.7223	45.8176	0.832879	2.06478	0.00395	0.093542	no
YFL026W	STE2	WT + 2µ-URA vector with mtDNA	WT + 2µ-URA vector without mtDNA	OK	10.067	19.6075	0.961772	2.17872	0.004	0.0942997	no
YPR118W	MRI1	WT + 2µ-URA vector with mtDNA	WT + 2µ-URA vector without mtDNA	OK	176.452	113.542	-0.636045	-2.14292	0.004	0.0942997	no
YEL040W	UTR2	WT + 2µ-URA vector with mtDNA	WT + 2µ-URA vector without mtDNA	OK	858.419	513.473	-0.741393	-2.24336	0.0041	0.0960396	no
YJR136C	TTI2	WT + 2µ-URA vector with mtDNA	WT + 2µ-URA vector without mtDNA	OK	25.6399	41.4333	0.692403	2.0372	0.00415	0.0969629	no
YKL073W	LHS1	WT + 2µ-URA vector with mtDNA	WT + 2µ-URA vector without mtDNA	OK	42.9645	28.0783	-0.613691	-2.0403	0.00415	0.0969629	no
YDR019C	GCV1	WT + 2µ-URA vector with mtDNA	WT + 2µ-URA vector without mtDNA	OK	23.9645	39.2338	0.7112	2.07764	0.00425	0.0987957	no
YJR075W	HOC1	WT + 2µ-URA vector with mtDNA	WT + 2µ-URA vector without mtDNA	OK	169.864	110.318	-0.622708	-2.08903	0.00425	0.0987957	no
YKL108W	SLD2	WT + 2µ-URA vector with mtDNA	WT + 2µ-URA vector without mtDNA	OK	27.6565	16.0685	-0.783383	-2.1127	0.00435	0.100546	no
YKL125W	RRN3	WT + 2µ-URA vector with mtDNA	WT + 2µ-URA vector without mtDNA	OK	54.3298	83.3185	0.616892	2.03411	0.00435	0.100546	no
YPL208W	RKM1	WT + 2µ-URA vector with mtDNA	WT + 2µ-URA vector without mtDNA	OK	39.6584	25.0498	-0.662825	-2.07826	0.00435	0.100546	no
YJL002C	OST1	WT + 2µ-URA vector with mtDNA	WT + 2µ-URA vector without mtDNA	OK	224.011	144.206	-0.635444	-2.10892	0.0044	0.101383	no
YLR118C	YLR118C	WT + 2µ-URA vector with mtDNA	WT + 2µ-URA vector without mtDNA	OK	79.0863	48.475	-0.706187	-2.02173	0.0044	0.101383	no
YER185W	PUG1	WT + 2µ-URA vector with mtDNA	WT + 2µ-URA vector without mtDNA	OK	7.94511	18.3303	1.20609	2.17414	0.00445	0.102406	no
YAL053W	FLC2	WT + 2µ-URA vector with mtDNA	WT + 2µ-URA vector without mtDNA	OK	109.03	175.551	0.687165	2.13637	0.0045	0.102975	no
YHR110W	ERP5	WT + 2µ-URA vector with mtDNA	WT + 2µ-URA vector without mtDNA	OK	90.9955	56.3366	-0.691723	-2.04996	0.0045	0.102975	no
YHR204W	MNL1	WT + 2µ-URA vector with mtDNA	WT + 2µ-URA vector without mtDNA	OK	51.0533	33.3556	-0.614072	-2.05062	0.0045	0.102975	no
YKL067W	YNK1	WT + 2µ-URA vector with mtDNA	WT + 2µ-URA vector without mtDNA	OK	216.955	138.638	-0.646068	-2.0477	0.0045	0.102975	no
YOR348C	PUT4	WT + 2µ-URA vector with mtDNA	WT + 2µ-URA vector without mtDNA	OK	1.72556	4.93698	1.51657	2.31215	0.0045	0.102975	no
YPR175W	DPB2	WT + 2µ-URA vector with mtDNA	WT + 2µ-URA vector without mtDNA	OK	23.9513	14.6883	-0.705436	-2.06609	0.00455	0.10373	no
YDR273W	DON1	WT + 2µ-URA vector with mtDNA	WT + 2µ-URA vector without mtDNA	OK	9.99749	19.2136	0.942489	2.11988	0.0046	0.10461	no
YOR342C	YOR342C	WT + 2µ-URA vector with mtDNA	WT + 2µ-URA vector without mtDNA	OK	264.45	173.691	-0.606472	-2.06449	0.0046	0.10461	no
YIL165C	YIL165C	WT + 2µ-URA vector with mtDNA	WT + 2µ-URA vector without mtDNA	OK	20.3996	53.2616	1.38456	2.22948	0.00465	0.105355	no
YOR315W	SFG1	WT + 2µ-URA vector with mtDNA	WT + 2µ-URA vector without mtDNA	OK	216.792	143.421	-0.596061	-1.99337	0.00465	0.105355	no
snR17a	SNR17A	WT + 2µ-URA vector with mtDNA	WT + 2µ-URA vector without mtDNA	OK	26.8863	64.5477	1.2635	2.10468	0.0047	0.106029	no
YLR054C	OSW2	WT + 2µ-URA vector with mtDNA	WT + 2µ-URA vector without mtDNA	OK	1.90273	4.80795	1.33735	2.12637	0.0047	0.106029	no
YLR220W	CCC1	WT + 2µ-URA vector with mtDNA	WT + 2µ-URA vector without mtDNA	OK	87.9231	56.8769	-0.6284	-2.02891	0.0047	0.106029	no
YLR367W	RPS22B	WT + 2µ-URA vector with mtDNA	WT + 2µ-URA vector without mtDNA	OK	433.838	275.715	-0.653981	-2.11494	0.00475	0.106894	no
snR46	SNR46	WT + 2µ-URA vector with mtDNA	WT + 2µ-URA vector without mtDNA	OK	95.3975	239.699	1.3292	2.12972	0.00485	0.108611	no
YDR260C	SWM1	WT + 2µ-URA vector with mtDNA	WT + 2µ-URA vector without mtDNA	OK	91.5353	52.4469	-0.80347	-2.09454	0.0049	0.109397	no
YHR149C	SKG6	WT + 2µ-URA vector with mtDNA	WT + 2µ-URA vector without mtDNA	OK	52.1605	34.6476	-0.5902	-1.97672	0.0049	0.109397	no
YIL050W	PCL7	WT + 2µ-URA vector with mtDNA	WT + 2µ-URA vector without mtDNA	OK	48.4284	76.6721	0.662849	2.01419	0.00495	0.11011	no
YJL074C	SMC3	WT + 2µ-URA vector with mtDNA	WT + 2µ-URA vector without mtDNA	OK	16.6114	10.6049	-0.647443	-2.0178	0.00495	0.11011	no
YGL147C	RPL9A	WT + 2µ-URA vector with mtDNA	WT + 2µ-URA vector without mtDNA	OK	3331.81	2010.24	-0.728941	-2.1286	0.005	0.110752	no
YIL037C	PRM2	WT + 2µ-URA vector with mtDNA	WT + 2µ-URA vector without mtDNA	OK	4.54099	9.18203	1.01581	2.10084	0.005	0.110752	no
YGR279C	SCW4	WT + 2µ-URA vector with mtDNA	WT + 2µ-URA vector without mtDNA	OK	622.86	1005.42	0.690821	2.04017	0.0051	0.112695	no
YJL101C	GSH1	WT + 2µ-URA vector with mtDNA	WT + 2µ-URA vector without mtDNA	OK	70.6089	46.7248	-0.595661	-2.00338	0.0052	0.114148	no
YMR123W	PKR1	WT + 2µ-URA vector with mtDNA	WT + 2µ-URA vector without mtDNA	OK	438.399	288.94	-0.601474	-1.9911	0.0052	0.114148	no
YDL234C	GYP7	WT + 2µ-URA vector with mtDNA	WT + 2µ-URA vector without mtDNA	OK	28.5909	43.3777	0.601396	1.95269	0.00525	0.114764	no
YMR208W	ERG12	WT + 2µ-URA vector with mtDNA	WT + 2µ-URA vector without mtDNA	OK	94.1196	62.4977	-0.590693	-1.98325	0.00525	0.114764	no
YGL126W	SCS3	WT + 2µ-URA vector with mtDNA	WT + 2µ-URA vector without mtDNA	OK	69.3055	45.1543	-0.618107	-2.00896	0.0054	0.117135	no
YGR026W	YGR026W	WT + 2µ-URA vector with mtDNA	WT + 2µ-URA vector without mtDNA	OK	220.098	146.238	-0.589827	-2.006	0.0055	0.118672	no
YPL153C	RAD53	WT + 2µ-URA vector with mtDNA	WT + 2µ-URA vector without mtDNA	OK	9.62284	5.12545	-0.908784	-2.09238	0.0055	0.118672	no
YDL179W	PCL9	WT + 2µ-URA vector with mtDNA	WT + 2µ-URA vector without mtDNA	OK	128.909	84.1501	-0.615322	-2.04436	0.00555	0.11919	no
YFR032C	RRT5	WT + 2µ-URA vector with mtDNA	WT + 2µ-URA vector without mtDNA	OK	1.71445	10.884	2.6664	2.9054	0.00555	0.11919	no
YIL026C	IRR1	WT + 2µ-URA vector with mtDNA	WT + 2µ-URA vector without mtDNA	OK	19.4406	12.3516	-0.65437	-2.05451	0.00555	0.11919	no
YNR065C	YNR065C	WT + 2µ-URA vector with mtDNA	WT + 2µ-URA vector without mtDNA	OK	15.8394	24.2663	0.615433	1.97722	0.00555	0.11919	no
YOL132W	GAS4	WT + 2µ-URA vector with mtDNA	WT + 2µ-URA vector without mtDNA	OK	2.5531	7.12941	1.48153	2.24888	0.00555	0.11919	no
YDR523C	SPS1	WT + 2µ-URA vector with mtDNA	WT + 2µ-URA vector without mtDNA	OK	3.44919	8.54119	1.30818	2.15422	0.0056	0.119983	no
YIL009C-A	EST3	WT + 2µ-URA vector with mtDNA	WT + 2µ-URA vector without mtDNA	OK	71.5576	40.7949	-0.810714	-1.97983	0.0056	0.119983	no
YMR189W	GCV2	WT + 2µ-URA vector with mtDNA	WT + 2µ-URA vector without mtDNA	OK	13.9346	21.5303	0.627694	1.96654	0.0058	0.123331	no
YBR122C	MRPL36	WT + 2µ-URA vector with mtDNA	WT + 2µ-URA vector without mtDNA	OK	127.257	193.907	0.607621	1.94104	0.00585	0.124106	no
YHR214W-A	YHR214W-A	WT + 2µ-URA vector with mtDNA	WT + 2µ-URA vector without mtDNA	OK	8.18857	26.5112	1.69492	2.3458	0.0059	0.12495	no
YOR175C	ALE1	WT + 2µ-URA vector with mtDNA	WT + 2µ-URA vector without mtDNA	OK	120.462	79.5338	-0.598937	-1.99968	0.0059	0.12495	no
YER077C	YER077C	WT + 2µ-URA vector with mtDNA	WT + 2µ-URA vector without mtDNA	OK	31.3985	47.8685	0.608379	1.97716	0.00595	0.125501	no
YGL045W	RIM8	WT + 2µ-URA vector with mtDNA	WT + 2µ-URA vector without mtDNA	OK	15.2806	24.7707	0.69693	1.96172	0.00595	0.125501	no
YJL186W	MNN5	WT + 2µ-URA vector with mtDNA	WT + 2µ-URA vector without mtDNA	OK	85.4679	56.4604	-0.598145	-1.98224	0.00595	0.125501	no
YNL040W	YNL040W	WT + 2µ-URA vector with mtDNA	WT + 2µ-URA vector without mtDNA	OK	41.9536	26.403	-0.668092	-1.98755	0.00595	0.125501	no
YMR241W	YHM2	WT + 2µ-URA vector with mtDNA	WT + 2µ-URA vector without mtDNA	OK	189.314	125.493	-0.593174	-1.9755	0.006	0.12641	no
YGL075C	MPS2	WT + 2µ-URA vector with mtDNA	WT + 2µ-URA vector without mtDNA	OK	16.8504	8.34771	-1.01333	-2.09977	0.00605	0.127099	no
YAL007C	ERP2	WT + 2µ-URA vector with mtDNA	WT + 2µ-URA vector without mtDNA	OK	196.547	130.001	-0.596353	-1.98351	0.00615	0.128171	no
YMR251W-A	HOR7	WT + 2µ-URA vector with mtDNA	WT + 2µ-URA vector without mtDNA	OK	666.177	1108.02	0.734011	1.97132	0.00615	0.128171	no
YBL044W	YBL044W	WT + 2µ-URA vector with mtDNA	WT + 2µ-URA vector without mtDNA	OK	4.05599	0	-1.#INF		0.0062	0.128847	no
YJR059W	PTK2	WT + 2µ-URA vector with mtDNA	WT + 2µ-URA vector without mtDNA	OK	33.6817	50.9259	0.596437	1.96368	0.00625	0.129519	no
YLR174W	IDP2	WT + 2µ-URA vector with mtDNA	WT + 2µ-URA vector without mtDNA	OK	10.048	18.5627	0.885503	2.0244	0.00625	0.129519	no
YDR148C	KGD2	WT + 2µ-URA vector with mtDNA	WT + 2µ-URA vector without mtDNA	OK	103.681	69.4065	-0.579005	-1.95314	0.0063	0.129894	no
YJR004C	SAG1	WT + 2µ-URA vector with mtDNA	WT + 2µ-URA vector without mtDNA	OK	32.5153	49.1495	0.596058	1.93519	0.0063	0.129894	no
YNL053W	MSG5	WT + 2µ-URA vector with mtDNA	WT + 2µ-URA vector without mtDNA	OK	44.5012	67.3347	0.597505	1.92537	0.0063	0.129894	no
YOR234C	RPL33B	WT + 2µ-URA vector with mtDNA	WT + 2µ-URA vector without mtDNA	OK	2991.59	1888.63	-0.663574	-2.04112	0.0063	0.129894	no
YER030W	CHZ1	WT + 2µ-URA vector with mtDNA	WT + 2µ-URA vector without mtDNA	OK	252.752	169.01	-0.580616	-1.94505	0.00635	0.130485	no
YHR113W	APE4	WT + 2µ-URA vector with mtDNA	WT + 2µ-URA vector without mtDNA	OK	71.5077	47.5305	-0.589244	-1.95985	0.00635	0.130485	no
YNL290W	RFC3	WT + 2µ-URA vector with mtDNA	WT + 2µ-URA vector without mtDNA	OK	104.329	68.7752	-0.601175	-1.98365	0.00635	0.130485	no
YER044C	ERG28	WT + 2µ-URA vector with mtDNA	WT + 2µ-URA vector without mtDNA	OK	193.33	122.394	-0.659531	-1.99936	0.0064	0.131145	no
YGR168C	YGR168C	WT + 2µ-URA vector with mtDNA	WT + 2µ-URA vector without mtDNA	OK	40.7633	62.8903	0.625566	1.93364	0.00645	0.131654	no
YAR008W	SEN34	WT + 2µ-URA vector with mtDNA	WT + 2µ-URA vector without mtDNA	OK	43.8488	25.4074	-0.787293	-2.02101	0.0065	0.132086	no
YKL178C	STE3	WT + 2µ-URA vector with mtDNA	WT + 2µ-URA vector without mtDNA	OK	1.48044	7.17259	2.27647	2.71218	0.0065	0.132086	no
YER042W	MXR1	WT + 2µ-URA vector with mtDNA	WT + 2µ-URA vector without mtDNA	OK	104.749	63.3069	-0.726502	-2.0342	0.00655	0.132808	no
YNL210W	MER1	WT + 2µ-URA vector with mtDNA	WT + 2µ-URA vector without mtDNA	OK	20.8929	37.6348	0.849055	2.03899	0.00655	0.132808	no
YFL003C	MSH4	WT + 2µ-URA vector with mtDNA	WT + 2µ-URA vector without mtDNA	OK	3.50227	6.85406	0.968668	1.98823	0.00665	0.134094	no
YML120C	NDI1	WT + 2µ-URA vector with mtDNA	WT + 2µ-URA vector without mtDNA	OK	55.7925	37.3197	-0.580132	-1.91938	0.00665	0.134094	no
YPL170W	DAP1	WT + 2µ-URA vector with mtDNA	WT + 2µ-URA vector without mtDNA	OK	104.201	62.3031	-0.741993	-1.99797	0.00665	0.134094	no
YDR507C	GIN4	WT + 2µ-URA vector with mtDNA	WT + 2µ-URA vector without mtDNA	OK	30.8383	20.5363	-0.586545	-1.94404	0.0067	0.134658	no
YHR131C	YHR131C	WT + 2µ-URA vector with mtDNA	WT + 2µ-URA vector without mtDNA	OK	33.0586	49.7547	0.589809	1.91173	0.0067	0.134658	no
YHR188C	GPI16	WT + 2µ-URA vector with mtDNA	WT + 2µ-URA vector without mtDNA	OK	101.553	68.2532	-0.573268	-1.91905	0.0067	0.134658	no
YNR006W	VPS27	WT + 2µ-URA vector with mtDNA	WT + 2µ-URA vector without mtDNA	OK	51.5032	77.6208	0.591782	1.93472	0.0067	0.134658	no
YKL101W	HSL1	WT + 2µ-URA vector with mtDNA	WT + 2µ-URA vector without mtDNA	OK	37.9215	25.4527	-0.575196	-1.92543	0.00675	0.135292	no
snR9	SNR9	WT + 2µ-URA vector with mtDNA	WT + 2µ-URA vector without mtDNA	OK	172.162	367.677	1.09467	2.01628	0.0068	0.1357	no
YPL227C	ALG5	WT + 2µ-URA vector with mtDNA	WT + 2µ-URA vector without mtDNA	OK	109.742	72.5814	-0.596447	-1.96691	0.0068	0.1357	no
YPL230W	USV1	WT + 2µ-URA vector with mtDNA	WT + 2µ-URA vector without mtDNA	OK	10.9211	19.6657	0.848569	1.95601	0.0068	0.1357	no
YJL159W	HSP150	WT + 2µ-URA vector with mtDNA	WT + 2µ-URA vector without mtDNA	OK	2597.52	3973.91	0.613425	1.98106	0.00685	0.136624	no
YCL001W	RER1	WT + 2µ-URA vector with mtDNA	WT + 2µ-URA vector without mtDNA	OK	203.256	135.446	-0.585583	-1.92678	0.0069	0.13695	no
YIR019C	FLO11	WT + 2µ-URA vector with mtDNA	WT + 2µ-URA vector without mtDNA	OK	7.40557	11.5869	0.645809	1.90348	0.00695	0.137793	no
YJL105W	SET4	WT + 2µ-URA vector with mtDNA	WT + 2µ-URA vector without mtDNA	OK	8.187	14.5141	0.82605	1.9533	0.007	0.138336	no
YJR073C	OPI3	WT + 2µ-URA vector with mtDNA	WT + 2µ-URA vector without mtDNA	OK	1040.09	664.771	-0.64578	-2.04799	0.007	0.138336	no
YKL173W	SNU114	WT + 2µ-URA vector with mtDNA	WT + 2µ-URA vector without mtDNA	OK	32.3487	48.7157	0.59068	1.94694	0.007	0.138336	no
YLR373C	VID22	WT + 2µ-URA vector with mtDNA	WT + 2µ-URA vector without mtDNA	OK	31.8656	47.7271	0.582807	1.92559	0.00705	0.139099	no
YMR238W	DFG5	WT + 2µ-URA vector with mtDNA	WT + 2µ-URA vector without mtDNA	OK	75.6491	113.267	0.582327	1.91326	0.0071	0.13986	no
YHL012W	YHL012W	WT + 2µ-URA vector with mtDNA	WT + 2µ-URA vector without mtDNA	OK	20.4368	32.9188	0.687743	1.97368	0.00715	0.140543	no
YMR009W	ADI1	WT + 2µ-URA vector with mtDNA	WT + 2µ-URA vector without mtDNA	OK	90.1176	138.426	0.619237	1.91868	0.00715	0.140543	no
YGL156W	AMS1	WT + 2µ-URA vector with mtDNA	WT + 2µ-URA vector without mtDNA	OK	7.56006	12.1421	0.683545	1.932	0.0072	0.140996	no
YLR372W	ELO3	WT + 2µ-URA vector with mtDNA	WT + 2µ-URA vector without mtDNA	OK	667.077	433.453	-0.621975	-2.07387	0.00725	0.141899	no
YIL053W	GPP1	WT + 2µ-URA vector with mtDNA	WT + 2µ-URA vector without mtDNA	OK	2008.04	3238.64	0.689601	2.04928	0.0073	0.142422	no
YJR130C	STR2	WT + 2µ-URA vector with mtDNA	WT + 2µ-URA vector without mtDNA	OK	29.3195	44.3124	0.595849	1.91092	0.0073	0.142422	no
YBR251W	MRPS5	WT + 2µ-URA vector with mtDNA	WT + 2µ-URA vector without mtDNA	OK	53.2364	81.1668	0.608477	1.90941	0.00735	0.142563	no
YKL045W	PRI2	WT + 2µ-URA vector with mtDNA	WT + 2µ-URA vector without mtDNA	OK	43.4814	28.5749	-0.605649	-1.92079	0.00735	0.142563	no
YKL129C	MYO3	WT + 2µ-URA vector with mtDNA	WT + 2µ-URA vector without mtDNA	OK	16.1509	24.0838	0.576449	1.87119	0.0074	0.143229	no
YNL042W	BOP3	WT + 2µ-URA vector with mtDNA	WT + 2µ-URA vector without mtDNA	OK	33.9516	52.2692	0.622485	1.9079	0.00745	0.143969	no
YPL058C	PDR12	WT + 2µ-URA vector with mtDNA	WT + 2µ-URA vector without mtDNA	OK	22.7613	33.8638	0.573163	1.89211	0.0075	0.14463	no
YJL066C	MPM1	WT + 2µ-URA vector with mtDNA	WT + 2µ-URA vector without mtDNA	OK	43.8786	69.987	0.673568	1.88599	0.0076	0.145868	no
YNR020C	ATP23	WT + 2µ-URA vector with mtDNA	WT + 2µ-URA vector without mtDNA	OK	51.288	78.8245	0.620023	1.89627	0.0077	0.147402	no
YPL060W	MFM1	WT + 2µ-URA vector with mtDNA	WT + 2µ-URA vector without mtDNA	OK	12.9424	22.2921	0.784428	1.90823	0.0077	0.147402	no
YLR245C	CDD1	WT + 2µ-URA vector with mtDNA	WT + 2µ-URA vector without mtDNA	OK	34.0574	64.3256	0.917426	1.97319	0.00775	0.147819	no
YBR114W	RAD16	WT + 2µ-URA vector with mtDNA	WT + 2µ-URA vector without mtDNA	OK	26.7003	40.4356	0.598769	1.8822	0.0078	0.147849	no
YJR094C	IME1	WT + 2µ-URA vector with mtDNA	WT + 2µ-URA vector without mtDNA	OK	19.3728	9.29922	-1.05885	-2.16138	0.00785	0.148337	no
YKL096C-B	YKL096C-B	WT + 2µ-URA vector with mtDNA	WT + 2µ-URA vector without mtDNA	OK	0	28.6593	1.#INF		0.0079	0.149051	no
YOR381W-A	YOR381W-A	WT + 2µ-URA vector with mtDNA	WT + 2µ-URA vector without mtDNA	OK	0	16.6599	1.#INF		0.0079	0.149051	no
YBR126C	TPS1	WT + 2µ-URA vector with mtDNA	WT + 2µ-URA vector without mtDNA	OK	134.695	207.879	0.626046	1.97896	0.0081	0.151499	no
YBR230C	OM14	WT + 2µ-URA vector with mtDNA	WT + 2µ-URA vector without mtDNA	OK	106.073	60.9643	-0.799023	-1.94038	0.0081	0.151499	no
YDR405W	MRP20	WT + 2µ-URA vector with mtDNA	WT + 2µ-URA vector without mtDNA	OK	87.4648	130.56	0.577938	1.91525	0.0081	0.151499	no
YNL072W	RNH201	WT + 2µ-URA vector with mtDNA	WT + 2µ-URA vector without mtDNA	OK	47.7169	29.8631	-0.676136	-1.91363	0.0081	0.151499	no
YOL077W-A	ATP19	WT + 2µ-URA vector with mtDNA	WT + 2µ-URA vector without mtDNA	OK	667.953	400.28	-0.738738	-1.9651	0.00815	0.152201	no
YDR084C	TVP23	WT + 2µ-URA vector with mtDNA	WT + 2µ-URA vector without mtDNA	OK	100.803	63.2705	-0.67193	-1.90591	0.00825	0.153443	no
YDL144C	YDL144C	WT + 2µ-URA vector with mtDNA	WT + 2µ-URA vector without mtDNA	OK	72.2868	48.288	-0.582066	-1.95819	0.0083	0.154061	no
YDR438W	THI74	WT + 2µ-URA vector with mtDNA	WT + 2µ-URA vector without mtDNA	OK	28.0989	44.2872	0.656378	1.88887	0.0084	0.15568	no
YLR432W	IMD3	WT + 2µ-URA vector with mtDNA	WT + 2µ-URA vector without mtDNA	OK	417.276	269.538	-0.630512	-1.97162	0.00855	0.157743	no
YNR071C	YNR071C	WT + 2µ-URA vector with mtDNA	WT + 2µ-URA vector without mtDNA	OK	3.96133	10.2809	1.37591	2.10363	0.00855	0.157743	no
YBL032W	HEK2	WT + 2µ-URA vector with mtDNA	WT + 2µ-URA vector without mtDNA	OK	143.579	98.2615	-0.547151	-1.84985	0.0086	0.158108	no
YNL306W	MRPS18	WT + 2µ-URA vector with mtDNA	WT + 2µ-URA vector without mtDNA	OK	134.19	199.102	0.569227	1.86697	0.00865	0.158788	no
YGR215W	RSM27	WT + 2µ-URA vector with mtDNA	WT + 2µ-URA vector without mtDNA	OK	92.151	153.582	0.736934	1.87293	0.00875	0.160063	no
YMR078C	CTF18	WT + 2µ-URA vector with mtDNA	WT + 2µ-URA vector without mtDNA	OK	23.4856	15.0741	-0.6397	-1.9017	0.00875	0.160063	no
YJR119C	JHD2	WT + 2µ-URA vector with mtDNA	WT + 2µ-URA vector without mtDNA	OK	8.08474	13.5014	0.739837	1.87986	0.0088	0.160497	no
YLR050C	YLR050C	WT + 2µ-URA vector with mtDNA	WT + 2µ-URA vector without mtDNA	OK	100.547	58.9402	-0.770553	-1.99645	0.00885	0.160929	no
YLR254C	NDL1	WT + 2µ-URA vector with mtDNA	WT + 2µ-URA vector without mtDNA	OK	63.2268	98.0274	0.632649	1.88731	0.00885	0.160929	no
YOL107W	YOL107W	WT + 2µ-URA vector with mtDNA	WT + 2µ-URA vector without mtDNA	OK	36.8048	21.6724	-0.764034	-1.94461	0.00895	0.161704	no
YER132C	PMD1	WT + 2µ-URA vector with mtDNA	WT + 2µ-URA vector without mtDNA	OK	17.8065	26.0166	0.547025	1.80112	0.00905	0.162789	no
YMR002W	MIX17	WT + 2µ-URA vector with mtDNA	WT + 2µ-URA vector without mtDNA	OK	549.476	831.109	0.596981	1.89429	0.0091	0.163448	no
YMR016C	SOK2	WT + 2µ-URA vector with mtDNA	WT + 2µ-URA vector without mtDNA	OK	64.9551	97.889	0.591704	1.93234	0.00915	0.163944	no
YBL099W	ATP1	WT + 2µ-URA vector with mtDNA	WT + 2µ-URA vector without mtDNA	OK	279.595	185.637	-0.590858	-1.87368	0.0092	0.164438	no
YLR049C	YLR049C	WT + 2µ-URA vector with mtDNA	WT + 2µ-URA vector without mtDNA	OK	49.5903	32.0232	-0.63094	-1.92756	0.0092	0.164438	no
YOR344C	TYE7	WT + 2µ-URA vector with mtDNA	WT + 2µ-URA vector without mtDNA	OK	201.394	299.761	0.573788	1.87225	0.00925	0.16509	no
YOL152W	FRE7	WT + 2µ-URA vector with mtDNA	WT + 2µ-URA vector without mtDNA	OK	5.35426	9.85656	0.880396	1.84797	0.0093	0.16566	no
YDR261C	EXG2	WT + 2µ-URA vector with mtDNA	WT + 2µ-URA vector without mtDNA	OK	64.1814	94.7473	0.56193	1.85575	0.0094	0.166632	no
YLR133W	CKI1	WT + 2µ-URA vector with mtDNA	WT + 2µ-URA vector without mtDNA	OK	50.2493	33.6092	-0.580248	-1.88073	0.0094	0.166632	no
YBR076W	ECM8	WT + 2µ-URA vector with mtDNA	WT + 2µ-URA vector without mtDNA	OK	1.0291	9.50049	3.20662	3.21165	0.0095	0.167998	no
YKR104W	YKR104W	WT + 2µ-URA vector with mtDNA	WT + 2µ-URA vector without mtDNA	OK	10.2347	19.8791	0.957788	1.90286	0.00955	0.168314	no
YOR177C	MPC54	WT + 2µ-URA vector with mtDNA	WT + 2µ-URA vector without mtDNA	OK	3.89087	8.57152	1.13946	1.92024	0.0098	0.170994	no
YMR221C	YMR221C	WT + 2µ-URA vector with mtDNA	WT + 2µ-URA vector without mtDNA	OK	86.0486	58.6077	-0.554062	-1.8648	0.00985	0.171621	no
RPR1	RPR1	WT + 2µ-URA vector with mtDNA	WT + 2µ-URA vector without mtDNA	OK	14.7106	38.4984	1.38795	2.05683	0.0101	0.175062	no
YHR072W	ERG7	WT + 2µ-URA vector with mtDNA	WT + 2µ-URA vector without mtDNA	OK	80.1028	54.5851	-0.553346	-1.82253	0.0101	0.175062	no
YIL155C	GUT2	WT + 2µ-URA vector with mtDNA	WT + 2µ-URA vector without mtDNA	OK	24.8778	16.1197	-0.626036	-1.88025	0.01015	0.175385	no
YJL123C	MTC1	WT + 2µ-URA vector with mtDNA	WT + 2µ-URA vector without mtDNA	OK	163.521	111.299	-0.555034	-1.8573	0.0102	0.175385	no
YLR111W	YLR111W	WT + 2µ-URA vector with mtDNA	WT + 2µ-URA vector without mtDNA	OK	0	5.52567	1.#INF		0.0102	0.175385	no
YLR466C-B	YLR466C-B	WT + 2µ-URA vector with mtDNA	WT + 2µ-URA vector without mtDNA	OK	0	353.299	1.#INF		0.0102	0.175385	no
YPL216W	YPL216W	WT + 2µ-URA vector with mtDNA	WT + 2µ-URA vector without mtDNA	OK	16.3586	24.3368	0.573093	1.83604	0.01015	0.175385	no
YJL178C	ATG27	WT + 2µ-URA vector with mtDNA	WT + 2µ-URA vector without mtDNA	OK	161.906	110.395	-0.552479	-1.86256	0.01025	0.175915	no
YLR194C	YLR194C	WT + 2µ-URA vector with mtDNA	WT + 2µ-URA vector without mtDNA	OK	420.166	646.903	0.622588	1.9288	0.01025	0.175915	no
YML075C	HMG1	WT + 2µ-URA vector with mtDNA	WT + 2µ-URA vector without mtDNA	OK	74.4835	50.9448	-0.547987	-1.84423	0.01025	0.175915	no
YOR144C	ELG1	WT + 2µ-URA vector with mtDNA	WT + 2µ-URA vector without mtDNA	OK	19.5589	12.5854	-0.636069	-1.8252	0.01025	0.175915	no
YLR176C	RFX1	WT + 2µ-URA vector with mtDNA	WT + 2µ-URA vector without mtDNA	OK	9.77284	15.6091	0.675534	1.85996	0.0103	0.176443	no
YBR011C	IPP1	WT + 2µ-URA vector with mtDNA	WT + 2µ-URA vector without mtDNA	OK	1254.18	814.157	-0.623366	-1.88652	0.01035	0.176886	no
YHR154W	RTT107	WT + 2µ-URA vector with mtDNA	WT + 2µ-URA vector without mtDNA	OK	16.6829	10.8054	-0.626617	-1.87771	0.01035	0.176886	no
YNL178W	RPS3	WT + 2µ-URA vector with mtDNA	WT + 2µ-URA vector without mtDNA	OK	4889.63	3104.74	-0.655252	-1.91071	0.0104	0.177327	no
YGL221C	NIF3	WT + 2µ-URA vector with mtDNA	WT + 2µ-URA vector without mtDNA	OK	186.183	127.721	-0.543733	-1.83216	0.0105	0.178369	no
YKR052C	MRS4	WT + 2µ-URA vector with mtDNA	WT + 2µ-URA vector without mtDNA	OK	47.2853	71.863	0.603856	1.83224	0.01055	0.179052	no
YPR158W	CUR1	WT + 2µ-URA vector with mtDNA	WT + 2µ-URA vector without mtDNA	OK	37.3454	59.1932	0.664499	1.83699	0.0106	0.179734	no
YER158C	YER158C	WT + 2µ-URA vector with mtDNA	WT + 2µ-URA vector without mtDNA	OK	22.9675	34.6152	0.591813	1.82066	0.0107	0.180678	no
YJL155C	FBP26	WT + 2µ-URA vector with mtDNA	WT + 2µ-URA vector without mtDNA	OK	28.881	43.8358	0.601991	1.83815	0.0107	0.180678	no
YPL019C	VTC3	WT + 2µ-URA vector with mtDNA	WT + 2µ-URA vector without mtDNA	OK	35.7332	52.6214	0.558386	1.84283	0.0107	0.180678	no
YKL018C-A	YKL018C-A	WT + 2µ-URA vector with mtDNA	WT + 2µ-URA vector without mtDNA	OK	161.573	94.0165	-0.781198	-1.81551	0.01075	0.181188	no
YNL317W	PFS2	WT + 2µ-URA vector with mtDNA	WT + 2µ-URA vector without mtDNA	OK	42.6237	28.051	-0.603602	-1.84485	0.01075	0.181188	no
YDR284C	DPP1	WT + 2µ-URA vector with mtDNA	WT + 2µ-URA vector without mtDNA	OK	95.809	63.8975	-0.584401	-1.83258	0.0108	0.181947	no
YBL100W-B	YBL100W-B	WT + 2µ-URA vector with mtDNA	WT + 2µ-URA vector without mtDNA	OK	2.3082	4.04246	0.808462	1.83764	0.0109	0.182792	no
YOL019W	YOL019W	WT + 2µ-URA vector with mtDNA	WT + 2µ-URA vector without mtDNA	OK	78.0081	53.414	-0.546405	-1.83121	0.0109	0.182792	no
YPR073C	LTP1	WT + 2µ-URA vector with mtDNA	WT + 2µ-URA vector without mtDNA	OK	120.727	75.9579	-0.668471	-1.86823	0.0109	0.182792	no
YBR203W	COS111	WT + 2µ-URA vector with mtDNA	WT + 2µ-URA vector without mtDNA	OK	13.9273	8.79427	-0.663283	-1.83609	0.01105	0.18438	no
YOR114W	YOR114W	WT + 2µ-URA vector with mtDNA	WT + 2µ-URA vector without mtDNA	OK	12.9597	5.15901	-1.32886	-2.02473	0.01105	0.18438	no
YKL053C-A	MDM35	WT + 2µ-URA vector with mtDNA	WT + 2µ-URA vector without mtDNA	OK	243.882	384.041	0.655078	1.83319	0.0112	0.186289	no
YPR167C	MET16	WT + 2µ-URA vector with mtDNA	WT + 2µ-URA vector without mtDNA	OK	23.0504	38.1187	0.725708	1.8002	0.0112	0.186289	no
YJL170C	ASG7	WT + 2µ-URA vector with mtDNA	WT + 2µ-URA vector without mtDNA	OK	5.41278	15.85	1.55004	2.11663	0.01125	0.186782	no
snR83	SNR83	WT + 2µ-URA vector with mtDNA	WT + 2µ-URA vector without mtDNA	OK	144.703	230.827	0.673715	1.7947	0.01135	0.187846	no
YHR046C	INM1	WT + 2µ-URA vector with mtDNA	WT + 2µ-URA vector without mtDNA	OK	101.686	148.085	0.542304	1.78144	0.01135	0.187846	no
YLR131C	ACE2	WT + 2µ-URA vector with mtDNA	WT + 2µ-URA vector without mtDNA	OK	34.9418	50.6979	0.536974	1.75983	0.0114	0.188079	no
YDL211C	YDL211C	WT + 2µ-URA vector with mtDNA	WT + 2µ-URA vector without mtDNA	OK	17.5408	9.25629	-0.922211	-1.91193	0.01145	0.18865	no
YGL022W	STT3	WT + 2µ-URA vector with mtDNA	WT + 2µ-URA vector without mtDNA	OK	204.713	136.707	-0.582518	-1.85749	0.01145	0.18865	no
YHL016C	DUR3	WT + 2µ-URA vector with mtDNA	WT + 2µ-URA vector without mtDNA	OK	6.96723	11.7	0.747853	1.8125	0.01145	0.18865	no
YIL077C	YIL077C	WT + 2µ-URA vector with mtDNA	WT + 2µ-URA vector without mtDNA	OK	47.6907	71.0097	0.574307	1.82238	0.01155	0.189956	no
YNL193W	YNL193W	WT + 2µ-URA vector with mtDNA	WT + 2µ-URA vector without mtDNA	OK	20.9967	31.9222	0.604398	1.80185	0.0116	0.190436	no
YMR134W	ERG29	WT + 2µ-URA vector with mtDNA	WT + 2µ-URA vector without mtDNA	OK	54.4859	83.4344	0.61476	1.81058	0.0119	0.194404	no
YCR020C	PET18	WT + 2µ-URA vector with mtDNA	WT + 2µ-URA vector without mtDNA	OK	14.1917	28.0174	0.98128	1.86084	0.01195	0.194614	no
YLR043C	TRX1	WT + 2µ-URA vector with mtDNA	WT + 2µ-URA vector without mtDNA	OK	871.834	603.606	-0.530446	-1.78746	0.01195	0.194614	no
YCR061W	YCR061W	WT + 2µ-URA vector with mtDNA	WT + 2µ-URA vector without mtDNA	OK	16.8738	25.5832	0.600416	1.7851	0.012	0.195168	no
YPR174C	YPR174C	WT + 2µ-URA vector with mtDNA	WT + 2µ-URA vector without mtDNA	OK	39.6613	22.6929	-0.805492	-1.86882	0.0121	0.196359	no
YBR240C	THI2	WT + 2µ-URA vector with mtDNA	WT + 2µ-URA vector without mtDNA	OK	4.32819	8.89475	1.03919	1.84904	0.01215	0.196734	no
YPR001W	CIT3	WT + 2µ-URA vector with mtDNA	WT + 2µ-URA vector without mtDNA	OK	7.48862	13.305	0.829202	1.80651	0.01215	0.196734	no
YGR257C	MTM1	WT + 2µ-URA vector with mtDNA	WT + 2µ-URA vector without mtDNA	OK	70.3786	103.156	0.551626	1.80024	0.0122	0.197022	no
YHR001W-A	QCR10	WT + 2µ-URA vector with mtDNA	WT + 2µ-URA vector without mtDNA	OK	153.269	68.1164	-1.16999	-1.98534	0.0122	0.197022	no
YJR070C	LIA1	WT + 2µ-URA vector with mtDNA	WT + 2µ-URA vector without mtDNA	OK	551.586	357.368	-0.626177	-1.84102	0.0122	0.197022	no
YNL185C	MRPL19	WT + 2µ-URA vector with mtDNA	WT + 2µ-URA vector without mtDNA	OK	111.001	169.83	0.613525	1.76959	0.0122	0.197022	no
YGL068W	MNP1	WT + 2µ-URA vector with mtDNA	WT + 2µ-URA vector without mtDNA	OK	161.394	260.92	0.693019	1.77263	0.01235	0.19857	no
YJR111C	YJR111C	WT + 2µ-URA vector with mtDNA	WT + 2µ-URA vector without mtDNA	OK	55.9466	83.8197	0.58324	1.78677	0.01235	0.19857	no
YER070W	RNR1	WT + 2µ-URA vector with mtDNA	WT + 2µ-URA vector without mtDNA	OK	169.151	113.444	-0.576339	-1.83762	0.0125	0.200366	no
YNL234W	YNL234W	WT + 2µ-URA vector with mtDNA	WT + 2µ-URA vector without mtDNA	OK	48.8167	71.579	0.552162	1.78125	0.01265	0.201976	no
YDR293C	SSD1	WT + 2µ-URA vector with mtDNA	WT + 2µ-URA vector without mtDNA	OK	69.2156	103.749	0.583936	1.8392	0.0127	0.202333	no
YDR096W	GIS1	WT + 2µ-URA vector with mtDNA	WT + 2µ-URA vector without mtDNA	OK	27.8286	18.9061	-0.55772	-1.78661	0.0128	0.203573	no
YML038C	YMD8	WT + 2µ-URA vector with mtDNA	WT + 2µ-URA vector without mtDNA	OK	82.3626	119.012	0.531043	1.7604	0.013	0.206128	no
YGL213C	SKI8	WT + 2µ-URA vector with mtDNA	WT + 2µ-URA vector without mtDNA	OK	90.1505	60.7424	-0.569633	-1.76799	0.0131	0.207265	no
YOR044W	IRC23	WT + 2µ-URA vector with mtDNA	WT + 2µ-URA vector without mtDNA	OK	36.7867	64.1367	0.801965	1.79818	0.0131	0.207265	no
YDR072C	IPT1	WT + 2µ-URA vector with mtDNA	WT + 2µ-URA vector without mtDNA	OK	133.996	196.638	0.553352	1.79902	0.01315	0.207519	no
YOR020W-A	YOR020W-A	WT + 2µ-URA vector with mtDNA	WT + 2µ-URA vector without mtDNA	OK	125.816	206.2	0.712731	1.75713	0.01315	0.207519	no
YNL219C	ALG9	WT + 2µ-URA vector with mtDNA	WT + 2µ-URA vector without mtDNA	OK	91.2175	63.4878	-0.522831	-1.76213	0.0132	0.208039	no
YKL050C	YKL050C	WT + 2µ-URA vector with mtDNA	WT + 2µ-URA vector without mtDNA	OK	5.65106	9.19697	0.702639	1.79265	0.0133	0.208897	no
YDR038C	ENA5	WT + 2µ-URA vector with mtDNA	WT + 2µ-URA vector without mtDNA	OK	8.09279	12.3574	0.610665	1.73309	0.01335	0.209413	no
YDR144C	MKC7	WT + 2µ-URA vector with mtDNA	WT + 2µ-URA vector without mtDNA	OK	108.119	75.146	-0.524852	-1.76237	0.01335	0.209413	no
YMR054W	STV1	WT + 2µ-URA vector with mtDNA	WT + 2µ-URA vector without mtDNA	OK	51.0018	74.9551	0.55548	1.79696	0.0134	0.209928	no
YCL036W	GFD2	WT + 2µ-URA vector with mtDNA	WT + 2µ-URA vector without mtDNA	OK	60.4288	41.2129	-0.552142	-1.73196	0.0135	0.210684	no
YDR126W	SWF1	WT + 2µ-URA vector with mtDNA	WT + 2µ-URA vector without mtDNA	OK	28.3535	43.9506	0.632358	1.76666	0.0135	0.210684	no
YOL123W	HRP1	WT + 2µ-URA vector with mtDNA	WT + 2µ-URA vector without mtDNA	OK	229.518	349.929	0.608457	1.83375	0.0135	0.210684	no
YDL086W	YDL086W	WT + 2µ-URA vector with mtDNA	WT + 2µ-URA vector without mtDNA	OK	159.747	110.185	-0.535868	-1.7658	0.01355	0.211015	no
YMR287C	DSS1	WT + 2µ-URA vector with mtDNA	WT + 2µ-URA vector without mtDNA	OK	14.2056	21.1052	0.571138	1.74081	0.01355	0.211015	no
YBR236C	ABD1	WT + 2µ-URA vector with mtDNA	WT + 2µ-URA vector without mtDNA	OK	72.7236	50.0938	-0.537792	-1.77138	0.0136	0.211614	no
YOR378W	AMF1	WT + 2µ-URA vector with mtDNA	WT + 2µ-URA vector without mtDNA	OK	17.2495	10.247	-0.75135	-1.79475	0.01375	0.213224	no
snR32	SNR32	WT + 2µ-URA vector with mtDNA	WT + 2µ-URA vector without mtDNA	OK	99.7871	224.968	1.1728	1.82444	0.0139	0.214191	no
YBR063C	YBR063C	WT + 2µ-URA vector with mtDNA	WT + 2µ-URA vector without mtDNA	OK	36.731	54.276	0.563315	1.74054	0.01385	0.214191	no
YPR196W	YPR196W	WT + 2µ-URA vector with mtDNA	WT + 2µ-URA vector without mtDNA	OK	13.714	22.1005	0.688427	1.7622	0.01385	0.214191	no
YJL073W	JEM1	WT + 2µ-URA vector with mtDNA	WT + 2µ-URA vector without mtDNA	OK	35.0849	23.8232	-0.558482	-1.76245	0.01395	0.214601	no
YMR245W	YMR245W	WT + 2µ-URA vector with mtDNA	WT + 2µ-URA vector without mtDNA	OK	32.6934	74.6329	1.19081	1.97403	0.014	0.215279	no
YHR033W	YHR033W	WT + 2µ-URA vector with mtDNA	WT + 2µ-URA vector without mtDNA	OK	16.0444	25.2299	0.653067	1.78864	0.01405	0.215506	no
YOR010C	TIR2	WT + 2µ-URA vector with mtDNA	WT + 2µ-URA vector without mtDNA	OK	32.3923	51.5156	0.669358	1.74355	0.01405	0.215506	no
YOL023W	IFM1	WT + 2µ-URA vector with mtDNA	WT + 2µ-URA vector without mtDNA	OK	20.3056	29.9039	0.55846	1.72818	0.0142	0.217171	no
YDR219C	MFB1	WT + 2µ-URA vector with mtDNA	WT + 2µ-URA vector without mtDNA	OK	31.1621	46.2147	0.56856	1.75151	0.01425	0.217482	no
YDR517W	GRH1	WT + 2µ-URA vector with mtDNA	WT + 2µ-URA vector without mtDNA	OK	109.445	75.8718	-0.528569	-1.79526	0.01425	0.217482	no
YBR056W-A	YBR056W-A	WT + 2µ-URA vector with mtDNA	WT + 2µ-URA vector without mtDNA	OK	96.6307	220.335	1.18915	1.77202	0.0143	0.217701	no
YJL144W	YJL144W	WT + 2µ-URA vector with mtDNA	WT + 2µ-URA vector without mtDNA	OK	27.1909	58.6466	1.10892	1.84259	0.01435	0.21819	no
YGL225W	VRG4	WT + 2µ-URA vector with mtDNA	WT + 2µ-URA vector without mtDNA	OK	427.366	293.893	-0.540184	-1.80941	0.0144	0.218678	no
YJL091C	GWT1	WT + 2µ-URA vector with mtDNA	WT + 2µ-URA vector without mtDNA	OK	53.4806	36.2399	-0.561438	-1.79136	0.0144	0.218678	no
YGR019W	UGA1	WT + 2µ-URA vector with mtDNA	WT + 2µ-URA vector without mtDNA	OK	54.2567	78.1212	0.525913	1.72988	0.01445	0.219075	no
YOR273C	TPO4	WT + 2µ-URA vector with mtDNA	WT + 2µ-URA vector without mtDNA	OK	78.5761	54.6241	-0.524554	-1.74808	0.01445	0.219075	no
YPL245W	YPL245W	WT + 2µ-URA vector with mtDNA	WT + 2µ-URA vector without mtDNA	OK	69.0315	99.4979	0.527411	1.73719	0.01445	0.219075	no
YFL028C	CAF16	WT + 2µ-URA vector with mtDNA	WT + 2µ-URA vector without mtDNA	OK	78.6618	113.955	0.534735	1.72779	0.01455	0.219682	no
snR189	SNR189	WT + 2µ-URA vector with mtDNA	WT + 2µ-URA vector without mtDNA	OK	63.6792	190.705	1.58245	2.06631	0.0146	0.219894	no
YKL146W	AVT3	WT + 2µ-URA vector with mtDNA	WT + 2µ-URA vector without mtDNA	OK	69.8743	48.4937	-0.526963	-1.749	0.0146	0.219894	no
YPL257W	YPL257W	WT + 2µ-URA vector with mtDNA	WT + 2µ-URA vector without mtDNA	OK	11.3797	24.253	1.09169	1.83148	0.0146	0.219894	no
YIL113W	SDP1	WT + 2µ-URA vector with mtDNA	WT + 2µ-URA vector without mtDNA	OK	3.73051	12.5942	1.75532	2.02399	0.01475	0.221516	no
YAL028W	FRT2	WT + 2µ-URA vector with mtDNA	WT + 2µ-URA vector without mtDNA	OK	5.83033	10.5522	0.855898	1.7775	0.01505	0.224732	no
YLR437C	DIF1	WT + 2µ-URA vector with mtDNA	WT + 2µ-URA vector without mtDNA	OK	97.3857	148.076	0.604555	1.75461	0.01505	0.224732	no
YAL034C	FUN19	WT + 2µ-URA vector with mtDNA	WT + 2µ-URA vector without mtDNA	OK	34.6359	51.499	0.572277	1.76768	0.0151	0.224747	no
YEL002C	WBP1	WT + 2µ-URA vector with mtDNA	WT + 2µ-URA vector without mtDNA	OK	243.661	168.883	-0.528855	-1.73577	0.0152	0.225868	no
YLR139C	SLS1	WT + 2µ-URA vector with mtDNA	WT + 2µ-URA vector without mtDNA	OK	23.1586	34.0548	0.556313	1.74553	0.0152	0.225868	no
YMR018W	YMR018W	WT + 2µ-URA vector with mtDNA	WT + 2µ-URA vector without mtDNA	OK	3.37787	7.12376	1.07653	1.7888	0.0153	0.227078	no
YBR284W	YBR284W	WT + 2µ-URA vector with mtDNA	WT + 2µ-URA vector without mtDNA	OK	4.14223	7.43475	0.843876	1.77329	0.01535	0.227544	no
YOL136C	PFK27	WT + 2µ-URA vector with mtDNA	WT + 2µ-URA vector without mtDNA	OK	113.849	164.642	0.532209	1.76412	0.01545	0.228656	no
YGR109W-B	YGR109W-B	WT + 2µ-URA vector with mtDNA	WT + 2µ-URA vector without mtDNA	OK	7.29631	11.3595	0.638654	1.73898	0.0155	0.228934	no
YJL180C	ATP12	WT + 2µ-URA vector with mtDNA	WT + 2µ-URA vector without mtDNA	OK	56.8779	83.1525	0.547891	1.74051	0.0155	0.228934	no
YKL196C	YKT6	WT + 2µ-URA vector with mtDNA	WT + 2µ-URA vector without mtDNA	OK	313.356	220.284	-0.508439	-1.70816	0.0155	0.228934	no
YBL090W	MRP21	WT + 2µ-URA vector with mtDNA	WT + 2µ-URA vector without mtDNA	OK	88.9069	131.296	0.562459	1.73922	0.01555	0.229488	no
YDL207W	GLE1	WT + 2µ-URA vector with mtDNA	WT + 2µ-URA vector without mtDNA	OK	61.24	87.4785	0.514453	1.70495	0.0157	0.230865	no
YHR163W	SOL3	WT + 2µ-URA vector with mtDNA	WT + 2µ-URA vector without mtDNA	OK	255.335	179.554	-0.507979	-1.68683	0.01575	0.231137	no
YMR180C	CTL1	WT + 2µ-URA vector with mtDNA	WT + 2µ-URA vector without mtDNA	OK	42.0834	62.3505	0.567151	1.71446	0.01575	0.231137	no
YDR103W	STE5	WT + 2µ-URA vector with mtDNA	WT + 2µ-URA vector without mtDNA	OK	6.12968	9.95716	0.699924	1.75194	0.016	0.23359	no
YHR123W	EPT1	WT + 2µ-URA vector with mtDNA	WT + 2µ-URA vector without mtDNA	OK	115.42	80.8312	-0.513911	-1.72264	0.01605	0.234133	no
YOR080W	DIA2	WT + 2µ-URA vector with mtDNA	WT + 2µ-URA vector without mtDNA	OK	23.2788	33.8944	0.542031	1.71281	0.01615	0.234938	no
YDR440W	DOT1	WT + 2µ-URA vector with mtDNA	WT + 2µ-URA vector without mtDNA	OK	31.0687	20.8307	-0.576751	-1.72214	0.01625	0.236111	no
YDR420W	HKR1	WT + 2µ-URA vector with mtDNA	WT + 2µ-URA vector without mtDNA	OK	23.5128	33.8133	0.524144	1.73588	0.0163	0.236556	no
YPL159C	PET20	WT + 2µ-URA vector with mtDNA	WT + 2µ-URA vector without mtDNA	OK	88.2432	126.915	0.524308	1.68376	0.01635	0.237001	no
YMR042W	ARG80	WT + 2µ-URA vector with mtDNA	WT + 2µ-URA vector without mtDNA	OK	90.6552	132.65	0.549163	1.74847	0.0164	0.237256	no
YGL236C	MTO1	WT + 2µ-URA vector with mtDNA	WT + 2µ-URA vector without mtDNA	OK	24.5681	35.3047	0.523073	1.69314	0.0165	0.238515	no
YCR018C	SRD1	WT + 2µ-URA vector with mtDNA	WT + 2µ-URA vector without mtDNA	OK	21.5613	36.4818	0.758732	1.71685	0.0166	0.239206	no
YJL217W	REE1	WT + 2µ-URA vector with mtDNA	WT + 2µ-URA vector without mtDNA	OK	90.0544	58.793	-0.615153	-1.72426	0.0166	0.239206	no
YJL038C	LOH1	WT + 2µ-URA vector with mtDNA	WT + 2µ-URA vector without mtDNA	OK	6.92175	15.4789	1.16109	1.78325	0.01665	0.239738	no
YAL040C	CLN3	WT + 2µ-URA vector with mtDNA	WT + 2µ-URA vector without mtDNA	OK	94.5432	66.3134	-0.511674	-1.71757	0.0167	0.240175	no
YGR049W	SCM4	WT + 2µ-URA vector with mtDNA	WT + 2µ-URA vector without mtDNA	OK	69.6656	42.7899	-0.703178	-1.77527	0.0167	0.240175	no
YER095W	RAD51	WT + 2µ-URA vector with mtDNA	WT + 2µ-URA vector without mtDNA	OK	90.754	63.6374	-0.512087	-1.70696	0.0168	0.24114	no
YHR083W	SAM35	WT + 2µ-URA vector with mtDNA	WT + 2µ-URA vector without mtDNA	OK	117.945	82.5661	-0.514495	-1.71613	0.0169	0.242007	no
YOL063C	CRT10	WT + 2µ-URA vector with mtDNA	WT + 2µ-URA vector without mtDNA	OK	22.3497	31.99	0.517366	1.681	0.0169	0.242007	no
YIL043C	CBR1	WT + 2µ-URA vector with mtDNA	WT + 2µ-URA vector without mtDNA	OK	391.468	273.718	-0.516201	-1.7012	0.017	0.242491	no
YDL067C	COX9	WT + 2µ-URA vector with mtDNA	WT + 2µ-URA vector without mtDNA	OK	440.065	225.18	-0.966638	-1.81422	0.0171	0.243255	no
YLL029W	FRA1	WT + 2µ-URA vector with mtDNA	WT + 2µ-URA vector without mtDNA	OK	68.8724	99.135	0.525469	1.71948	0.0171	0.243255	no
YDR224C	HTB1	WT + 2µ-URA vector with mtDNA	WT + 2µ-URA vector without mtDNA	OK	2871.65	4327.27	0.59158	1.75923	0.01715	0.243872	no
YCR043C	YCR043C	WT + 2µ-URA vector with mtDNA	WT + 2µ-URA vector without mtDNA	OK	252.915	170.735	-0.566894	-1.72217	0.0172	0.244299	no
YJR006W	POL31	WT + 2µ-URA vector with mtDNA	WT + 2µ-URA vector without mtDNA	OK	59.4178	41.4339	-0.520085	-1.70771	0.01725	0.244914	no
YCL026C-B	HBN1	WT + 2µ-URA vector with mtDNA	WT + 2µ-URA vector without mtDNA	OK	33.3208	18.0623	-0.88344	-1.78416	0.01735	0.245289	no
YEL060C	PRB1	WT + 2µ-URA vector with mtDNA	WT + 2µ-URA vector without mtDNA	OK	95.8975	138.64	0.531782	1.75301	0.01735	0.245289	no
YHR155W	YSP1	WT + 2µ-URA vector with mtDNA	WT + 2µ-URA vector without mtDNA	OK	20.0203	28.6677	0.517965	1.68714	0.01735	0.245289	no
YKL018W	SWD2	WT + 2µ-URA vector with mtDNA	WT + 2µ-URA vector without mtDNA	OK	64.3317	43.345	-0.569665	-1.72965	0.0173	0.245289	no
YPR020W	ATP20	WT + 2µ-URA vector with mtDNA	WT + 2µ-URA vector without mtDNA	OK	167.651	105.845	-0.663512	-1.72971	0.0175	0.246364	no
YNL125C	ESBP6	WT + 2µ-URA vector with mtDNA	WT + 2µ-URA vector without mtDNA	OK	42.0681	29.3208	-0.520803	-1.70312	0.01755	0.246879	no
YDR154C	YDR154C	WT + 2µ-URA vector with mtDNA	WT + 2µ-URA vector without mtDNA	OK	2493.52	1172.59	-1.08848	-1.76966	0.0176	0.247202	no
YFR017C	IGD1	WT + 2µ-URA vector with mtDNA	WT + 2µ-URA vector without mtDNA	OK	11.7864	22.9542	0.961632	1.85277	0.0176	0.247202	no
YDR268W	MSW1	WT + 2µ-URA vector with mtDNA	WT + 2µ-URA vector without mtDNA	OK	32.5005	48.5738	0.579715	1.71785	0.01765	0.247431	no
YKR103W	NFT1	WT + 2µ-URA vector with mtDNA	WT + 2µ-URA vector without mtDNA	OK	5.74538	8.99191	0.646225	1.69788	0.0178	0.248678	no
YNL230C	ELA1	WT + 2µ-URA vector with mtDNA	WT + 2µ-URA vector without mtDNA	OK	22.8263	34.5135	0.596462	1.68048	0.0179	0.249789	no
YLR378C	SEC61	WT + 2µ-URA vector with mtDNA	WT + 2µ-URA vector without mtDNA	OK	279.559	189.381	-0.561863	-1.72991	0.0181	0.251527	no
YJL077C	ICS3	WT + 2µ-URA vector with mtDNA	WT + 2µ-URA vector without mtDNA	OK	61.4896	100.861	0.713952	1.6752	0.01815	0.251554	no
YKL116C	PRR1	WT + 2µ-URA vector with mtDNA	WT + 2µ-URA vector without mtDNA	OK	61.2807	42.9357	-0.513255	-1.68001	0.01815	0.251554	no
YEL012W	UBC8	WT + 2µ-URA vector with mtDNA	WT + 2µ-URA vector without mtDNA	OK	44.3656	67.8287	0.612454	1.68314	0.01825	0.251703	no
YGL220W	FRA2	WT + 2µ-URA vector with mtDNA	WT + 2µ-URA vector without mtDNA	OK	360.858	251.572	-0.520457	-1.70157	0.01825	0.251703	no
YJL177W	RPL17B	WT + 2µ-URA vector with mtDNA	WT + 2µ-URA vector without mtDNA	OK	2240.32	1504.12	-0.574781	-1.71054	0.01825	0.251703	no
YGL123W	RPS2	WT + 2µ-URA vector with mtDNA	WT + 2µ-URA vector without mtDNA	OK	6003.22	4067.96	-0.561432	-1.68898	0.0183	0.252013	no
snR10	SNR10	WT + 2µ-URA vector with mtDNA	WT + 2µ-URA vector without mtDNA	OK	217.787	340.551	0.644952	1.65194	0.01835	0.252418	no
YML026C	RPS18B	WT + 2µ-URA vector with mtDNA	WT + 2µ-URA vector without mtDNA	OK	4563.54	3019.85	-0.595676	-1.73364	0.01835	0.252418	no
YPR069C	SPE3	WT + 2µ-URA vector with mtDNA	WT + 2µ-URA vector without mtDNA	OK	462.094	324.112	-0.511694	-1.68688	0.01835	0.252418	no
YBL030C	PET9	WT + 2µ-URA vector with mtDNA	WT + 2µ-URA vector without mtDNA	OK	558.109	383.408	-0.541667	-1.73322	0.0185	0.253624	no
YBR286W	APE3	WT + 2µ-URA vector with mtDNA	WT + 2µ-URA vector without mtDNA	OK	635.96	426.637	-0.575928	-1.74953	0.0185	0.253624	no
YER184C	TOG1	WT + 2µ-URA vector with mtDNA	WT + 2µ-URA vector without mtDNA	OK	7.5497	11.988	0.667101	1.68123	0.01865	0.25416	no
YGL097W	SRM1	WT + 2µ-URA vector with mtDNA	WT + 2µ-URA vector without mtDNA	OK	136.913	96.6908	-0.501808	-1.68855	0.01865	0.25416	no
YPR149W	NCE102	WT + 2µ-URA vector with mtDNA	WT + 2µ-URA vector without mtDNA	OK	920.103	1362.26	0.566133	1.73354	0.01865	0.25416	no
YLR263W	RED1	WT + 2µ-URA vector with mtDNA	WT + 2µ-URA vector without mtDNA	OK	12.3256	18.2966	0.569916	1.67154	0.0188	0.255634	no
YML117W	NAB6	WT + 2µ-URA vector with mtDNA	WT + 2µ-URA vector without mtDNA	OK	44.5928	64.615	0.535057	1.67322	0.0188	0.255634	no
YJL102W	MEF2	WT + 2µ-URA vector with mtDNA	WT + 2µ-URA vector without mtDNA	OK	10.654	6.61796	-0.686934	-1.66967	0.01905	0.257981	no
YDR032C	PST2	WT + 2µ-URA vector with mtDNA	WT + 2µ-URA vector without mtDNA	OK	284.396	201.749	-0.495335	-1.6622	0.0192	0.259151	no
YPL124W	SPC29	WT + 2µ-URA vector with mtDNA	WT + 2µ-URA vector without mtDNA	OK	22.8362	12.5106	-0.868168	-1.72264	0.0192	0.259151	no
YER019C-A	SBH2	WT + 2µ-URA vector with mtDNA	WT + 2µ-URA vector without mtDNA	OK	811.267	573.212	-0.501107	-1.66346	0.0193	0.259926	no
YKR093W	PTR2	WT + 2µ-URA vector with mtDNA	WT + 2µ-URA vector without mtDNA	OK	100.303	71.3282	-0.491821	-1.65307	0.0193	0.259926	no
YHR037W	PUT2	WT + 2µ-URA vector with mtDNA	WT + 2µ-URA vector without mtDNA	OK	73.2968	52.2474	-0.488392	-1.63919	0.01935	0.260217	no
YOR349W	CIN1	WT + 2µ-URA vector with mtDNA	WT + 2µ-URA vector without mtDNA	OK	15.5046	22.4848	0.536251	1.66493	0.0194	0.260698	no
YJR053W	BFA1	WT + 2µ-URA vector with mtDNA	WT + 2µ-URA vector without mtDNA	OK	8.68149	14.0307	0.69257	1.67075	0.0195	0.261658	no
YDR055W	PST1	WT + 2µ-URA vector with mtDNA	WT + 2µ-URA vector without mtDNA	OK	409.106	607.959	0.571501	1.73738	0.0196	0.262712	no
YDL105W	NSE4	WT + 2µ-URA vector with mtDNA	WT + 2µ-URA vector without mtDNA	OK	20.6062	12.3322	-0.74065	-1.70714	0.0199	0.265181	no
YDR186C	YDR186C	WT + 2µ-URA vector with mtDNA	WT + 2µ-URA vector without mtDNA	OK	58.0113	82.7751	0.512863	1.68242	0.0199	0.265181	no
YMR020W	FMS1	WT + 2µ-URA vector with mtDNA	WT + 2µ-URA vector without mtDNA	OK	24.221	35.6045	0.555803	1.67438	0.0199	0.265181	no
YLR227C	ADY4	WT + 2µ-URA vector with mtDNA	WT + 2µ-URA vector without mtDNA	OK	31.569	45.764	0.535702	1.67358	0.01995	0.265462	no
YLR119W	SRN2	WT + 2µ-URA vector with mtDNA	WT + 2µ-URA vector without mtDNA	OK	53.1843	32.3232	-0.718432	-1.72763	0.02	0.265934	no
YIL034C	CAP2	WT + 2µ-URA vector with mtDNA	WT + 2µ-URA vector without mtDNA	OK	191.94	136.15	-0.495457	-1.66552	0.0201	0.266876	no
YBR282W	MRPL27	WT + 2µ-URA vector with mtDNA	WT + 2µ-URA vector without mtDNA	OK	92.016	136.886	0.573016	1.65051	0.0202	0.267429	no
YDR527W	RBA50	WT + 2µ-URA vector with mtDNA	WT + 2µ-URA vector without mtDNA	OK	129.069	91.3023	-0.499414	-1.62934	0.0202	0.267429	no
YBR029C	CDS1	WT + 2µ-URA vector with mtDNA	WT + 2µ-URA vector without mtDNA	OK	302.87	211.305	-0.519372	-1.70258	0.02025	0.267705	no
YLR237W	THI7	WT + 2µ-URA vector with mtDNA	WT + 2µ-URA vector without mtDNA	OK	43.2616	30.217	-0.517727	-1.67784	0.02025	0.267705	no
YNL327W	EGT2	WT + 2µ-URA vector with mtDNA	WT + 2µ-URA vector without mtDNA	OK	441.095	298.331	-0.564178	-1.6807	0.02035	0.268446	no
YBL029W	YBL029W	WT + 2µ-URA vector with mtDNA	WT + 2µ-URA vector without mtDNA	OK	32.3144	20.4803	-0.657943	-1.71784	0.02045	0.26928	no
YGL181W	GTS1	WT + 2µ-URA vector with mtDNA	WT + 2µ-URA vector without mtDNA	OK	73.7128	104.326	0.501105	1.68409	0.02045	0.26928	no
snR11	SNR11	WT + 2µ-URA vector with mtDNA	WT + 2µ-URA vector without mtDNA	OK	94.2054	164.874	0.807484	1.6238	0.0205	0.269455	no
YBR189W	RPS9B	WT + 2µ-URA vector with mtDNA	WT + 2µ-URA vector without mtDNA	OK	4569.81	3057.49	-0.579787	-1.69712	0.0205	0.269455	no
YDL157C	YDL157C	WT + 2µ-URA vector with mtDNA	WT + 2µ-URA vector without mtDNA	OK	185.115	122.414	-0.596649	-1.66762	0.0206	0.269898	no
YGL106W	MLC1	WT + 2µ-URA vector with mtDNA	WT + 2µ-URA vector without mtDNA	OK	483.397	347.091	-0.477896	-1.61257	0.02075	0.270992	no
YJR035W	RAD26	WT + 2µ-URA vector with mtDNA	WT + 2µ-URA vector without mtDNA	OK	11.8427	17.1008	0.530064	1.65264	0.02075	0.270992	no
YGR157W	CHO2	WT + 2µ-URA vector with mtDNA	WT + 2µ-URA vector without mtDNA	OK	212.906	146.8	-0.536368	-1.69007	0.0208	0.271355	no
YBR294W	SUL1	WT + 2µ-URA vector with mtDNA	WT + 2µ-URA vector without mtDNA	OK	13.644	19.8457	0.540565	1.62975	0.02095	0.272633	no
YDL102W	POL3	WT + 2µ-URA vector with mtDNA	WT + 2µ-URA vector without mtDNA	OK	26.5269	18.8552	-0.492495	-1.61805	0.02095	0.272633	no
YGL096W	TOS8	WT + 2µ-URA vector with mtDNA	WT + 2µ-URA vector without mtDNA	OK	13.4239	23.079	0.781772	1.63679	0.02095	0.272633	no
YOR237W	HES1	WT + 2µ-URA vector with mtDNA	WT + 2µ-URA vector without mtDNA	OK	1.78061	5.00122	1.48991	1.85478	0.021	0.272993	no
YER087W	AIM10	WT + 2µ-URA vector with mtDNA	WT + 2µ-URA vector without mtDNA	OK	12.1247	19.444	0.681371	1.64883	0.02105	0.273255	no
YKL120W	OAC1	WT + 2µ-URA vector with mtDNA	WT + 2µ-URA vector without mtDNA	OK	240.081	170.097	-0.497162	-1.66107	0.02105	0.273255	no
YMR003W	AIM34	WT + 2µ-URA vector with mtDNA	WT + 2µ-URA vector without mtDNA	OK	33.8295	54.6817	0.692778	1.6737	0.02105	0.273255	no
YOR005C	DNL4	WT + 2µ-URA vector with mtDNA	WT + 2µ-URA vector without mtDNA	OK	10.6774	15.7669	0.562345	1.64137	0.0211	0.273517	no
YCL028W	RNQ1	WT + 2µ-URA vector with mtDNA	WT + 2µ-URA vector without mtDNA	OK	184.099	130.423	-0.497289	-1.68398	0.02115	0.273777	no
YMR320W	YMR320W	WT + 2µ-URA vector with mtDNA	WT + 2µ-URA vector without mtDNA	OK	32.8827	67.5893	1.03947	1.72434	0.02115	0.273777	no
YFL045C	SEC53	WT + 2µ-URA vector with mtDNA	WT + 2µ-URA vector without mtDNA	OK	791.857	546.761	-0.53433	-1.69971	0.02125	0.274878	no
YGR183C	QCR9	WT + 2µ-URA vector with mtDNA	WT + 2µ-URA vector without mtDNA	OK	279.173	141.605	-0.979286	-1.75606	0.02145	0.277074	no
YMR292W	GOT1	WT + 2µ-URA vector with mtDNA	WT + 2µ-URA vector without mtDNA	OK	222.916	153.424	-0.538979	-1.65671	0.0215	0.277622	no
YDR497C	ITR1	WT + 2µ-URA vector with mtDNA	WT + 2µ-URA vector without mtDNA	OK	953.917	638.865	-0.578354	-1.67866	0.02155	0.277778	no
YAL022C	FUN26	WT + 2µ-URA vector with mtDNA	WT + 2µ-URA vector without mtDNA	OK	73.7639	52.6214	-0.487265	-1.63018	0.0216	0.277837	no
YLR329W	REC102	WT + 2µ-URA vector with mtDNA	WT + 2µ-URA vector without mtDNA	OK	7.69017	15.8859	1.04665	1.74358	0.0216	0.277837	no
YKL081W	TEF4	WT + 2µ-URA vector with mtDNA	WT + 2µ-URA vector without mtDNA	OK	1786.08	1207.04	-0.565324	-1.66111	0.0218	0.279526	no
YIR037W	HYR1	WT + 2µ-URA vector with mtDNA	WT + 2µ-URA vector without mtDNA	OK	242.842	172.452	-0.493825	-1.6229	0.0219	0.280123	no
YBR146W	MRPS9	WT + 2µ-URA vector with mtDNA	WT + 2µ-URA vector without mtDNA	OK	120.764	169.803	0.491673	1.6207	0.02195	0.280176	no
YMR303C	ADH2	WT + 2µ-URA vector with mtDNA	WT + 2µ-URA vector without mtDNA	OK	36.4912	53.1371	0.54217	1.65961	0.02195	0.280176	no
YLR247C	IRC20	WT + 2µ-URA vector with mtDNA	WT + 2µ-URA vector without mtDNA	OK	17.7257	24.916	0.491235	1.61182	0.0221	0.281112	no
YJL048C	UBX6	WT + 2µ-URA vector with mtDNA	WT + 2µ-URA vector without mtDNA	OK	47.1409	32.3639	-0.542593	-1.64069	0.02225	0.28253	no
YPL231W	FAS2	WT + 2µ-URA vector with mtDNA	WT + 2µ-URA vector without mtDNA	OK	438.585	301.353	-0.5414	-1.59916	0.0223	0.282773	no
YHL015W	RPS20	WT + 2µ-URA vector with mtDNA	WT + 2µ-URA vector without mtDNA	OK	7090.13	4781.62	-0.568312	-1.65144	0.02245	0.283791	no
YLR390W	ECM19	WT + 2µ-URA vector with mtDNA	WT + 2µ-URA vector without mtDNA	OK	67.5602	109.438	0.695863	1.62078	0.02245	0.283791	no
YPR102C	RPL11A	WT + 2µ-URA vector with mtDNA	WT + 2µ-URA vector without mtDNA	OK	2105.68	1444.83	-0.543379	-1.64442	0.02245	0.283791	no
YOR090C	PTC5	WT + 2µ-URA vector with mtDNA	WT + 2µ-URA vector without mtDNA	OK	65.9642	47.05	-0.487488	-1.6282	0.0227	0.285965	no
YDR175C	RSM24	WT + 2µ-URA vector with mtDNA	WT + 2µ-URA vector without mtDNA	OK	58.1862	82.5338	0.504308	1.60124	0.02275	0.286497	no
YLR439W	MRPL4	WT + 2µ-URA vector with mtDNA	WT + 2µ-URA vector without mtDNA	OK	61.2089	87.0445	0.508012	1.6481	0.0229	0.287793	no
YER152C	YER152C	WT + 2µ-URA vector with mtDNA	WT + 2µ-URA vector without mtDNA	OK	80.8777	55.6368	-0.539702	-1.67	0.02295	0.288026	no
YPL052W	OAZ1	WT + 2µ-URA vector with mtDNA	WT + 2µ-URA vector without mtDNA	OK	57.6487	83.2011	0.529316	1.66773	0.02295	0.288026	no
YDR178W	SDH4	WT + 2µ-URA vector with mtDNA	WT + 2µ-URA vector without mtDNA	OK	105.508	71.7505	-0.556294	-1.60544	0.02315	0.28915	no
YNR068C	YNR068C	WT + 2µ-URA vector with mtDNA	WT + 2µ-URA vector without mtDNA	OK	8.66653	16.4506	0.924614	1.64776	0.02315	0.28915	no
YGL155W	CDC43	WT + 2µ-URA vector with mtDNA	WT + 2µ-URA vector without mtDNA	OK	75.7626	53.7352	-0.495617	-1.6145	0.02325	0.289905	no
YIL121W	QDR2	WT + 2µ-URA vector with mtDNA	WT + 2µ-URA vector without mtDNA	OK	176.174	125.25	-0.492185	-1.62226	0.0233	0.290331	no
YMR230W	RPS10B	WT + 2µ-URA vector with mtDNA	WT + 2µ-URA vector without mtDNA	OK	3203.32	2222.42	-0.527438	-1.64269	0.0233	0.290331	no
YKL198C	PTK1	WT + 2µ-URA vector with mtDNA	WT + 2µ-URA vector without mtDNA	OK	33.0996	46.6306	0.49446	1.62441	0.02335	0.290658	no
YDR304C	CPR5	WT + 2µ-URA vector with mtDNA	WT + 2µ-URA vector without mtDNA	OK	332.337	238.488	-0.478733	-1.60578	0.02345	0.291408	no
YFL008W	SMC1	WT + 2µ-URA vector with mtDNA	WT + 2µ-URA vector without mtDNA	OK	23.5054	16.767	-0.487364	-1.61562	0.0235	0.291733	no
YIL138C	TPM2	WT + 2µ-URA vector with mtDNA	WT + 2µ-URA vector without mtDNA	OK	266.724	191.402	-0.478737	-1.59631	0.02355	0.292254	no
YDR064W	RPS13	WT + 2µ-URA vector with mtDNA	WT + 2µ-URA vector without mtDNA	OK	5474.54	3728.61	-0.5541	-1.62987	0.0236	0.292479	no
YHR144C	DCD1	WT + 2µ-URA vector with mtDNA	WT + 2µ-URA vector without mtDNA	OK	65.1145	45.0935	-0.530061	-1.61701	0.0237	0.293025	no
YMR256C	COX7	WT + 2µ-URA vector with mtDNA	WT + 2µ-URA vector without mtDNA	OK	346.379	180.567	-0.939821	-1.67888	0.0237	0.293025	no
YOR339C	UBC11	WT + 2µ-URA vector with mtDNA	WT + 2µ-URA vector without mtDNA	OK	8.96613	21.497	1.26158	1.7133	0.02415	0.296986	no
YER118C	SHO1	WT + 2µ-URA vector with mtDNA	WT + 2µ-URA vector without mtDNA	OK	88.6632	63.081	-0.49113	-1.61583	0.0242	0.297202	no
YDR451C	YHP1	WT + 2µ-URA vector with mtDNA	WT + 2µ-URA vector without mtDNA	OK	41.3706	59.6681	0.528355	1.61924	0.0243	0.297434	no
YEL036C	ANP1	WT + 2µ-URA vector with mtDNA	WT + 2µ-URA vector without mtDNA	OK	162.362	115.867	-0.486746	-1.62632	0.0243	0.297434	no
YOR351C	MEK1	WT + 2µ-URA vector with mtDNA	WT + 2µ-URA vector without mtDNA	OK	2.43261	5.61801	1.20755	1.72562	0.02435	0.297747	no
YBR135W	CKS1	WT + 2µ-URA vector with mtDNA	WT + 2µ-URA vector without mtDNA	OK	122.909	82.3315	-0.578072	-1.62254	0.0244	0.297862	no
YOR293W	RPS10A	WT + 2µ-URA vector with mtDNA	WT + 2µ-URA vector without mtDNA	OK	5273.5	3611.47	-0.546174	-1.62758	0.0244	0.297862	no
YPL078C	ATP4	WT + 2µ-URA vector with mtDNA	WT + 2µ-URA vector without mtDNA	OK	251.145	181.164	-0.471221	-1.58496	0.0244	0.297862	no
YPL271W	ATP15	WT + 2µ-URA vector with mtDNA	WT + 2µ-URA vector without mtDNA	OK	619.8	387.283	-0.678412	-1.6439	0.0244	0.297862	no
YOR301W	RAX1	WT + 2µ-URA vector with mtDNA	WT + 2µ-URA vector without mtDNA	OK	50.3529	35.3767	-0.509278	-1.62232	0.0245	0.298685	no
YGR140W	CBF2	WT + 2µ-URA vector with mtDNA	WT + 2µ-URA vector without mtDNA	OK	20.6606	29.0855	0.493419	1.59449	0.02475	0.300136	no
YJL136C	RPS21B	WT + 2µ-URA vector with mtDNA	WT + 2µ-URA vector without mtDNA	OK	5011.9	3466.93	-0.531697	-1.64829	0.02475	0.300136	no
YCR044C	PER1	WT + 2µ-URA vector with mtDNA	WT + 2µ-URA vector without mtDNA	OK	87.4276	62.6832	-0.480009	-1.57766	0.0248	0.300444	no
YJR104C	SOD1	WT + 2µ-URA vector with mtDNA	WT + 2µ-URA vector without mtDNA	OK	3080.41	2113.15	-0.543729	-1.64182	0.0249	0.30086	no
YBR085W	AAC3	WT + 2µ-URA vector with mtDNA	WT + 2µ-URA vector without mtDNA	OK	21.9769	34.0476	0.631562	1.60459	0.02495	0.301067	no
YNL122C	YNL122C	WT + 2µ-URA vector with mtDNA	WT + 2µ-URA vector without mtDNA	OK	75.9238	121.958	0.683762	1.62866	0.02495	0.301067	no
YJL133C-A	YJL133C-A	WT + 2µ-URA vector with mtDNA	WT + 2µ-URA vector without mtDNA	OK	252.28	388.498	0.622885	1.59727	0.02505	0.301876	no
YPR116W	RRG8	WT + 2µ-URA vector with mtDNA	WT + 2µ-URA vector without mtDNA	OK	12.1932	21.5441	0.82122	1.64884	0.02515	0.302882	no
YBR171W	SEC66	WT + 2µ-URA vector with mtDNA	WT + 2µ-URA vector without mtDNA	OK	216.265	155.705	-0.473979	-1.58462	0.0252	0.303285	no
YPL255W	BBP1	WT + 2µ-URA vector with mtDNA	WT + 2µ-URA vector without mtDNA	OK	32.237	21.6506	-0.574307	-1.59795	0.0254	0.304991	no
YKL164C	PIR1	WT + 2µ-URA vector with mtDNA	WT + 2µ-URA vector without mtDNA	OK	1855.73	1254.77	-0.56456	-1.6715	0.02545	0.305292	no
YDR379C-A	SDH6	WT + 2µ-URA vector with mtDNA	WT + 2µ-URA vector without mtDNA	OK	64.6932	16.2569	-1.99256	-2.04161	0.0255	0.305392	no
YNL165W	YNL165W	WT + 2µ-URA vector with mtDNA	WT + 2µ-URA vector without mtDNA	OK	32.3334	21.7666	-0.570909	-1.58106	0.0255	0.305392	no
snR63	SNR63	WT + 2µ-URA vector with mtDNA	WT + 2µ-URA vector without mtDNA	OK	95.9003	167.433	0.803977	1.62966	0.02555	0.305492	no
YDR073W	SNF11	WT + 2µ-URA vector with mtDNA	WT + 2µ-URA vector without mtDNA	OK	128.061	180.659	0.496435	1.56942	0.0257	0.306785	no
YIR038C	GTT1	WT + 2µ-URA vector with mtDNA	WT + 2µ-URA vector without mtDNA	OK	81.8913	56.2205	-0.542613	-1.58943	0.02575	0.306882	no
YLR048W	RPS0B	WT + 2µ-URA vector with mtDNA	WT + 2µ-URA vector without mtDNA	OK	3256.49	2219.68	-0.552965	-1.61975	0.02575	0.306882	no
YBR186W	PCH2	WT + 2µ-URA vector with mtDNA	WT + 2µ-URA vector without mtDNA	OK	9.70559	15.2063	0.647785	1.60307	0.0258	0.307278	no
YFR031C	SMC2	WT + 2µ-URA vector with mtDNA	WT + 2µ-URA vector without mtDNA	OK	21.7923	30.138	0.467765	1.52413	0.02585	0.307474	no
YLR452C	SST2	WT + 2µ-URA vector with mtDNA	WT + 2µ-URA vector without mtDNA	OK	11.7319	17.5675	0.582478	1.59226	0.0259	0.307769	no
YOR219C	STE13	WT + 2µ-URA vector with mtDNA	WT + 2µ-URA vector without mtDNA	OK	25.0147	35.0012	0.484632	1.58254	0.0259	0.307769	no
YER156C	YER156C	WT + 2µ-URA vector with mtDNA	WT + 2µ-URA vector without mtDNA	OK	300.667	213.265	-0.495522	-1.62748	0.026	0.308458	no
YMR293C	HER2	WT + 2µ-URA vector with mtDNA	WT + 2µ-URA vector without mtDNA	OK	18.158	27.0749	0.576352	1.58924	0.0261	0.309044	no
YFR006W	YFR006W	WT + 2µ-URA vector with mtDNA	WT + 2µ-URA vector without mtDNA	OK	123.168	89.0717	-0.467592	-1.56957	0.02625	0.30962	no
YHL039W	EFM1	WT + 2µ-URA vector with mtDNA	WT + 2µ-URA vector without mtDNA	OK	106.503	77.1383	-0.465373	-1.57523	0.02635	0.3104	no
YDR533C	HSP31	WT + 2µ-URA vector with mtDNA	WT + 2µ-URA vector without mtDNA	OK	125.601	89.6005	-0.487273	-1.56552	0.0266	0.312541	no
YBR227C	MCX1	WT + 2µ-URA vector with mtDNA	WT + 2µ-URA vector without mtDNA	OK	59.1569	42.3728	-0.481409	-1.58305	0.0268	0.314086	no
YDL095W	PMT1	WT + 2µ-URA vector with mtDNA	WT + 2µ-URA vector without mtDNA	OK	147.24	105.017	-0.487547	-1.57574	0.02705	0.315785	no
YLR132C	USB1	WT + 2µ-URA vector with mtDNA	WT + 2µ-URA vector without mtDNA	OK	33.2814	20.8803	-0.672576	-1.58573	0.0271	0.315785	no
YMR106C	YKU80	WT + 2µ-URA vector with mtDNA	WT + 2µ-URA vector without mtDNA	OK	16.539	10.8572	-0.607217	-1.5961	0.0271	0.315785	no
YML102W	CAC2	WT + 2µ-URA vector with mtDNA	WT + 2µ-URA vector without mtDNA	OK	46.9131	33.0963	-0.503319	-1.61228	0.02715	0.316166	no
YDL239C	ADY3	WT + 2µ-URA vector with mtDNA	WT + 2µ-URA vector without mtDNA	OK	6.37432	10.0696	0.659668	1.56998	0.02725	0.316928	no
YHR214C-B	YHR214C-B	WT + 2µ-URA vector with mtDNA	WT + 2µ-URA vector without mtDNA	OK	4.01192	6.90488	0.783324	1.58263	0.02725	0.316928	no
YBR296C	PHO89	WT + 2µ-URA vector with mtDNA	WT + 2µ-URA vector without mtDNA	OK	1.93803	4.51926	1.2215	1.7087	0.02745	0.318245	no
YOR327C	SNC2	WT + 2µ-URA vector with mtDNA	WT + 2µ-URA vector without mtDNA	OK	311.936	435.278	0.480687	1.56856	0.0275	0.318422	no
YMR201C	RAD14	WT + 2µ-URA vector with mtDNA	WT + 2µ-URA vector without mtDNA	OK	30.3866	43.7995	0.527477	1.57593	0.02755	0.318698	no
YPR117W	YPR117W	WT + 2µ-URA vector with mtDNA	WT + 2µ-URA vector without mtDNA	OK	12.943	18.0392	0.478967	1.55007	0.0279	0.321631	no
YDL136W	RPL35B	WT + 2µ-URA vector with mtDNA	WT + 2µ-URA vector without mtDNA	OK	2062.34	1461.1	-0.49723	-1.57262	0.02825	0.324035	no
YER080W	AIM9	WT + 2µ-URA vector with mtDNA	WT + 2µ-URA vector without mtDNA	OK	76.6648	54.8888	-0.482053	-1.55322	0.02825	0.324035	no
YMR295C	YMR295C	WT + 2µ-URA vector with mtDNA	WT + 2µ-URA vector without mtDNA	OK	309.235	453.592	0.552691	1.5489	0.02825	0.324035	no
YHR215W	PHO12	WT + 2µ-URA vector with mtDNA	WT + 2µ-URA vector without mtDNA	OK	5.05269	9.26698	0.875046	1.6137	0.02835	0.324168	no
YMR314W	PRE5	WT + 2µ-URA vector with mtDNA	WT + 2µ-URA vector without mtDNA	OK	316.418	229.764	-0.461678	-1.54083	0.02855	0.32615	no
YHR023W	MYO1	WT + 2µ-URA vector with mtDNA	WT + 2µ-URA vector without mtDNA	OK	19.7007	27.3457	0.473068	1.56711	0.0286	0.326517	no
YDR214W	AHA1	WT + 2µ-URA vector with mtDNA	WT + 2µ-URA vector without mtDNA	OK	120.134	86.7011	-0.470516	-1.56056	0.0287	0.327455	no
YDR279W	RNH202	WT + 2µ-URA vector with mtDNA	WT + 2µ-URA vector without mtDNA	OK	55.0632	38.3614	-0.521432	-1.55625	0.02885	0.328451	no
YER045C	ACA1	WT + 2µ-URA vector with mtDNA	WT + 2µ-URA vector without mtDNA	OK	31.031	43.6486	0.492226	1.54141	0.02885	0.328451	no
YLR265C	NEJ1	WT + 2µ-URA vector with mtDNA	WT + 2µ-URA vector without mtDNA	OK	3.58571	8.23913	1.20023	1.68094	0.02885	0.328451	no
YBR016W	YBR016W	WT + 2µ-URA vector with mtDNA	WT + 2µ-URA vector without mtDNA	OK	318.953	229.896	-0.472362	-1.55149	0.02895	0.329487	no
YIL144W	NDC80	WT + 2µ-URA vector with mtDNA	WT + 2µ-URA vector without mtDNA	OK	28.5704	39.9386	0.483265	1.55563	0.029	0.329851	no
YAR031W	PRM9	WT + 2µ-URA vector with mtDNA	WT + 2µ-URA vector without mtDNA	OK	18.83	31.5991	0.74685	1.57367	0.02915	0.33043	no
YHL008C	YHL008C	WT + 2µ-URA vector with mtDNA	WT + 2µ-URA vector without mtDNA	OK	33.2889	46.2502	0.47442	1.53705	0.0293	0.331822	no
YIL163C	YIL163C	WT + 2µ-URA vector with mtDNA	WT + 2µ-URA vector without mtDNA	OK	11.8034	30.2315	1.35686	1.7032	0.02935	0.332081	no
YGL142C	GPI10	WT + 2µ-URA vector with mtDNA	WT + 2µ-URA vector without mtDNA	OK	40.5712	28.8593	-0.49142	-1.5761	0.02945	0.332494	no
YDR347W	MRP1	WT + 2µ-URA vector with mtDNA	WT + 2µ-URA vector without mtDNA	OK	100.362	138.804	0.46784	1.54823	0.0295	0.332853	no
YBL101C	ECM21	WT + 2µ-URA vector with mtDNA	WT + 2µ-URA vector without mtDNA	OK	15.8169	22.0116	0.476793	1.52998	0.0296	0.333366	no
YLR344W	RPL26A	WT + 2µ-URA vector with mtDNA	WT + 2µ-URA vector without mtDNA	OK	3234.44	2244.35	-0.527222	-1.61572	0.0296	0.333366	no
YJR043C	POL32	WT + 2µ-URA vector with mtDNA	WT + 2µ-URA vector without mtDNA	OK	58.4037	41.442	-0.494964	-1.54123	0.02965	0.333827	no
YDR165W	TRM82	WT + 2µ-URA vector with mtDNA	WT + 2µ-URA vector without mtDNA	OK	166.778	121.24	-0.460069	-1.5629	0.02975	0.334541	no
YPL242C	IQG1	WT + 2µ-URA vector with mtDNA	WT + 2µ-URA vector without mtDNA	OK	27.0998	37.4653	0.467272	1.5294	0.0298	0.335001	no
YLR102C	APC9	WT + 2µ-URA vector with mtDNA	WT + 2µ-URA vector without mtDNA	OK	27.7211	41.7996	0.592505	1.57217	0.02985	0.335049	no
YML109W	ZDS2	WT + 2µ-URA vector with mtDNA	WT + 2µ-URA vector without mtDNA	OK	21.9904	15.6894	-0.487085	-1.53489	0.02985	0.335049	no
YPL266W	DIM1	WT + 2µ-URA vector with mtDNA	WT + 2µ-URA vector without mtDNA	OK	202.529	147.936	-0.453153	-1.51045	0.02985	0.335049	no
YAL051W	OAF1	WT + 2µ-URA vector with mtDNA	WT + 2µ-URA vector without mtDNA	OK	28.4937	39.2109	0.460611	1.52011	0.03005	0.33647	no
YBR230W-A	YBR230W-A	WT + 2µ-URA vector with mtDNA	WT + 2µ-URA vector without mtDNA	OK	92.1502	25.7601	-1.83885	-1.82489	0.03005	0.33647	no
YER044C-A	MEI4	WT + 2µ-URA vector with mtDNA	WT + 2µ-URA vector without mtDNA	OK	6.33267	11.4015	0.848342	1.56163	0.0301	0.336721	no
YBR050C	REG2	WT + 2µ-URA vector with mtDNA	WT + 2µ-URA vector without mtDNA	OK	4.96389	9.98098	1.00771	1.61082	0.03035	0.337971	no
YDR223W	CRF1	WT + 2µ-URA vector with mtDNA	WT + 2µ-URA vector without mtDNA	OK	14.2703	21.5508	0.594723	1.54004	0.03035	0.337971	no
YNL293W	MSB3	WT + 2µ-URA vector with mtDNA	WT + 2µ-URA vector without mtDNA	OK	25.9498	36.2927	0.483957	1.52408	0.0303	0.337971	no
YDL055C	PSA1	WT + 2µ-URA vector with mtDNA	WT + 2µ-URA vector without mtDNA	OK	1530.73	1055.64	-0.536102	-1.57179	0.0307	0.339907	no
YGL172W	NUP49	WT + 2µ-URA vector with mtDNA	WT + 2µ-URA vector without mtDNA	OK	82.508	60.2694	-0.453109	-1.51847	0.0307	0.339907	no
YMR188C	MRPS17	WT + 2µ-URA vector with mtDNA	WT + 2µ-URA vector without mtDNA	OK	76.3981	107.024	0.486329	1.54684	0.03075	0.340358	no
YER142C	MAG1	WT + 2µ-URA vector with mtDNA	WT + 2µ-URA vector without mtDNA	OK	33.5918	21.3707	-0.652479	-1.57979	0.0308	0.340602	no
YLR333C	RPS25B	WT + 2µ-URA vector with mtDNA	WT + 2µ-URA vector without mtDNA	OK	925.596	650.309	-0.509257	-1.57395	0.0311	0.342577	no
YJL130C	URA2	WT + 2µ-URA vector with mtDNA	WT + 2µ-URA vector without mtDNA	OK	261.198	179	-0.545181	-1.6076	0.03115	0.342921	no
YNR022C	MRPL50	WT + 2µ-URA vector with mtDNA	WT + 2µ-URA vector without mtDNA	OK	147.091	208.324	0.502124	1.54192	0.0312	0.343369	no
YJR077C	MIR1	WT + 2µ-URA vector with mtDNA	WT + 2µ-URA vector without mtDNA	OK	452.202	325.637	-0.473705	-1.53531	0.0314	0.344948	no
YGL071W	AFT1	WT + 2µ-URA vector with mtDNA	WT + 2µ-URA vector without mtDNA	OK	48.7035	66.9707	0.459503	1.51904	0.03145	0.345084	no
YDR368W	YPR1	WT + 2µ-URA vector with mtDNA	WT + 2µ-URA vector without mtDNA	OK	102.389	74.1069	-0.46638	-1.54061	0.0316	0.345902	no
YNL046W	YNL046W	WT + 2µ-URA vector with mtDNA	WT + 2µ-URA vector without mtDNA	OK	178.737	129.153	-0.468758	-1.52874	0.03165	0.346139	no
YAL003W	EFB1	WT + 2µ-URA vector with mtDNA	WT + 2µ-URA vector without mtDNA	OK	3785.69	2626.38	-0.527482	-1.54708	0.03175	0.346509	no
YPR200C	ARR2	WT + 2µ-URA vector with mtDNA	WT + 2µ-URA vector without mtDNA	OK	11.6255	27.959	1.26602	1.64415	0.03175	0.346509	no
YIL073C	SPO22	WT + 2µ-URA vector with mtDNA	WT + 2µ-URA vector without mtDNA	OK	12.0475	17.2503	0.517888	1.53786	0.0319	0.347628	no
YBR238C	YBR238C	WT + 2µ-URA vector with mtDNA	WT + 2µ-URA vector without mtDNA	OK	94.3419	130.098	0.463624	1.5098	0.03195	0.347863	no
YDL240W	LRG1	WT + 2µ-URA vector with mtDNA	WT + 2µ-URA vector without mtDNA	OK	11.841	16.9035	0.513525	1.53213	0.03205	0.348641	no
YIR018W	YAP5	WT + 2µ-URA vector with mtDNA	WT + 2µ-URA vector without mtDNA	OK	26.8706	40.8457	0.604152	1.55586	0.0321	0.348668	no
YLR417W	VPS36	WT + 2µ-URA vector with mtDNA	WT + 2µ-URA vector without mtDNA	OK	22.4922	31.8725	0.50289	1.53427	0.03215	0.348901	no
YAL023C	PMT2	WT + 2µ-URA vector with mtDNA	WT + 2µ-URA vector without mtDNA	OK	234.025	166.923	-0.487481	-1.53849	0.0322	0.34903	no
YGL148W	ARO2	WT + 2µ-URA vector with mtDNA	WT + 2µ-URA vector without mtDNA	OK	414.355	296.084	-0.48486	-1.56375	0.0322	0.34903	no
YPR028W	YOP1	WT + 2µ-URA vector with mtDNA	WT + 2µ-URA vector without mtDNA	OK	765.541	558.025	-0.45615	-1.53106	0.0322	0.34903	no
YDR510W	SMT3	WT + 2µ-URA vector with mtDNA	WT + 2µ-URA vector without mtDNA	OK	766.582	561.135	-0.450094	-1.52294	0.03225	0.349469	no
YLR080W	EMP46	WT + 2µ-URA vector with mtDNA	WT + 2µ-URA vector without mtDNA	OK	10.1495	5.69054	-0.834768	-1.58994	0.03235	0.349829	no
YPL143W	RPL33A	WT + 2µ-URA vector with mtDNA	WT + 2µ-URA vector without mtDNA	OK	5516.75	3668.66	-0.588565	-1.53975	0.0324	0.350163	no
YBR164C	ARL1	WT + 2µ-URA vector with mtDNA	WT + 2µ-URA vector without mtDNA	OK	223.183	162.299	-0.459573	-1.52334	0.03245	0.3506	no
YEL056W	HAT2	WT + 2µ-URA vector with mtDNA	WT + 2µ-URA vector without mtDNA	OK	75.8813	55.0393	-0.463284	-1.52307	0.0325	0.35083	no
YGR123C	PPT1	WT + 2µ-URA vector with mtDNA	WT + 2µ-URA vector without mtDNA	OK	138.006	101.149	-0.448249	-1.50797	0.0325	0.35083	no
YFR049W	YMR31	WT + 2µ-URA vector with mtDNA	WT + 2µ-URA vector without mtDNA	OK	108.231	68.861	-0.652355	-1.53652	0.03255	0.351163	no
YBR250W	SPO23	WT + 2µ-URA vector with mtDNA	WT + 2µ-URA vector without mtDNA	OK	2.35019	5.17907	1.13992	1.58448	0.03265	0.352034	no
YLR292C	SEC72	WT + 2µ-URA vector with mtDNA	WT + 2µ-URA vector without mtDNA	OK	184.649	133.801	-0.4647	-1.51373	0.03275	0.352594	no
YJR149W	YJR149W	WT + 2µ-URA vector with mtDNA	WT + 2µ-URA vector without mtDNA	OK	5.36454	9.99605	0.897903	1.58264	0.0328	0.352925	no
YKL035W	UGP1	WT + 2µ-URA vector with mtDNA	WT + 2µ-URA vector without mtDNA	OK	175.804	127.486	-0.463622	-1.52691	0.0328	0.352925	no
YMR319C	FET4	WT + 2µ-URA vector with mtDNA	WT + 2µ-URA vector without mtDNA	OK	52.6569	37.9238	-0.47352	-1.51009	0.033	0.354453	no
YBL091C	MAP2	WT + 2µ-URA vector with mtDNA	WT + 2µ-URA vector without mtDNA	OK	226.255	164.931	-0.456081	-1.51027	0.03365	0.357869	no
SRG1	SRG1	WT + 2µ-URA vector with mtDNA	WT + 2µ-URA vector without mtDNA	OK	98.5067	209.929	1.09161	1.56902	0.03375	0.358517	no
YKL052C	ASK1	WT + 2µ-URA vector with mtDNA	WT + 2µ-URA vector without mtDNA	OK	87.6264	121.883	0.476057	1.5351	0.03385	0.358955	no
YDR450W	RPS18A	WT + 2µ-URA vector with mtDNA	WT + 2µ-URA vector without mtDNA	OK	4485.77	3104.69	-0.530903	-1.55506	0.03425	0.362149	no
YHR136C	SPL2	WT + 2µ-URA vector with mtDNA	WT + 2µ-URA vector without mtDNA	OK	2.94034	12.5411	2.09261	2.08879	0.03425	0.362149	no
YJL218W	YJL218W	WT + 2µ-URA vector with mtDNA	WT + 2µ-URA vector without mtDNA	OK	17.3866	8.54649	-1.02457	-1.55888	0.0343	0.362469	no
YBR263W	SHM1	WT + 2µ-URA vector with mtDNA	WT + 2µ-URA vector without mtDNA	OK	298.501	214.348	-0.477776	-1.53766	0.0344	0.363002	no
YIL101C	XBP1	WT + 2µ-URA vector with mtDNA	WT + 2µ-URA vector without mtDNA	OK	8.14101	12.398	0.606829	1.52157	0.03455	0.363852	no
YGR136W	LSB1	WT + 2µ-URA vector with mtDNA	WT + 2µ-URA vector without mtDNA	OK	264.475	380.485	0.524711	1.50677	0.03465	0.364173	no
YDR319C	YFT2	WT + 2µ-URA vector with mtDNA	WT + 2µ-URA vector without mtDNA	OK	49.9493	71.084	0.50906	1.51184	0.035	0.366485	no
YLR436C	ECM30	WT + 2µ-URA vector with mtDNA	WT + 2µ-URA vector without mtDNA	OK	27.0763	36.912	0.447058	1.48374	0.0351	0.366799	no
YCR091W	KIN82	WT + 2µ-URA vector with mtDNA	WT + 2µ-URA vector without mtDNA	OK	9.15592	13.6519	0.576329	1.51299	0.0352	0.367319	no
YFL055W	AGP3	WT + 2µ-URA vector with mtDNA	WT + 2µ-URA vector without mtDNA	OK	4.70734	8.1813	0.797417	1.53837	0.03525	0.367319	no
YER058W	PET117	WT + 2µ-URA vector with mtDNA	WT + 2µ-URA vector without mtDNA	OK	56.8365	92.7755	0.706927	1.52414	0.03535	0.368152	no
YAL067C	SEO1	WT + 2µ-URA vector with mtDNA	WT + 2µ-URA vector without mtDNA	OK	2.18004	4.70911	1.1111	1.6104	0.0356	0.368557	no
YDR516C	EMI2	WT + 2µ-URA vector with mtDNA	WT + 2µ-URA vector without mtDNA	OK	61.5578	45.2292	-0.444688	-1.49335	0.0356	0.368557	no
YEL023C	YEL023C	WT + 2µ-URA vector with mtDNA	WT + 2µ-URA vector without mtDNA	OK	14.5264	20.8798	0.523432	1.50714	0.03555	0.368557	no
YKL061W	BLI1	WT + 2µ-URA vector with mtDNA	WT + 2µ-URA vector without mtDNA	OK	56.5218	92.1478	0.705143	1.5361	0.0359	0.370408	no
YKL187C	FAT3	WT + 2µ-URA vector with mtDNA	WT + 2µ-URA vector without mtDNA	OK	12.3681	8.17546	-0.597253	-1.51494	0.03595	0.370715	no
YPR113W	PIS1	WT + 2µ-URA vector with mtDNA	WT + 2µ-URA vector without mtDNA	OK	562.163	411.015	-0.451798	-1.49049	0.03605	0.371224	no
YBR106W	PHO88	WT + 2µ-URA vector with mtDNA	WT + 2µ-URA vector without mtDNA	OK	1186.5	851.418	-0.478773	-1.52086	0.0362	0.371717	no
YGR031W	IMO32	WT + 2µ-URA vector with mtDNA	WT + 2µ-URA vector without mtDNA	OK	65.4224	47.3784	-0.465555	-1.48385	0.0363	0.372126	no
YHR066W	SSF1	WT + 2µ-URA vector with mtDNA	WT + 2µ-URA vector without mtDNA	OK	190.356	139.532	-0.448104	-1.47457	0.03655	0.37354	no
YPL192C	PRM3	WT + 2µ-URA vector with mtDNA	WT + 2µ-URA vector without mtDNA	OK	33.7357	56.5274	0.744675	1.49673	0.03655	0.37354	no
YLR289W	GUF1	WT + 2µ-URA vector with mtDNA	WT + 2µ-URA vector without mtDNA	OK	10.7374	15.8588	0.562639	1.48205	0.0366	0.373842	no
YKL183W	LOT5	WT + 2µ-URA vector with mtDNA	WT + 2µ-URA vector without mtDNA	OK	85.8622	62.4835	-0.458547	-1.51752	0.0367	0.374446	no
YLL025W	PAU17	WT + 2µ-URA vector with mtDNA	WT + 2µ-URA vector without mtDNA	OK	4.4906	19.8766	2.14609	1.91426	0.03685	0.375454	no
YLR260W	LCB5	WT + 2µ-URA vector with mtDNA	WT + 2µ-URA vector without mtDNA	OK	27.5188	37.9475	0.46359	1.4843	0.03685	0.375454	no
YHL021C	AIM17	WT + 2µ-URA vector with mtDNA	WT + 2µ-URA vector without mtDNA	OK	31.2341	43.3995	0.474556	1.4853	0.03695	0.375846	no
YMR116C	ASC1	WT + 2µ-URA vector with mtDNA	WT + 2µ-URA vector without mtDNA	OK	3243.16	2290.25	-0.501896	-1.48065	0.0371	0.376954	no
YJL161W	FMP33	WT + 2µ-URA vector with mtDNA	WT + 2µ-URA vector without mtDNA	OK	10.786	21.4009	0.988506	1.54552	0.0372	0.37776	no
YGR078C	PAC10	WT + 2µ-URA vector with mtDNA	WT + 2µ-URA vector without mtDNA	OK	170.438	125.231	-0.444655	-1.47724	0.0373	0.377834	no
YLL023C	POM33	WT + 2µ-URA vector with mtDNA	WT + 2µ-URA vector without mtDNA	OK	108.536	147.913	0.446577	1.47033	0.0373	0.377834	no
YLR264W	RPS28B	WT + 2µ-URA vector with mtDNA	WT + 2µ-URA vector without mtDNA	OK	2065.36	1505.59	-0.456058	-1.49163	0.03735	0.37822	no
YLR342W-A	YLR342W-A	WT + 2µ-URA vector with mtDNA	WT + 2µ-URA vector without mtDNA	OK	0	14.1353	1.#INF		0.0375	0.378709	no
YNR001W-A	YNR001W-A	WT + 2µ-URA vector with mtDNA	WT + 2µ-URA vector without mtDNA	OK	0	5.90183	1.#INF		0.0375	0.378709	no
YMR284W	YKU70	WT + 2µ-URA vector with mtDNA	WT + 2µ-URA vector without mtDNA	OK	18.5747	12.5825	-0.561924	-1.47868	0.0377	0.380309	no
YCL045C	EMC1	WT + 2µ-URA vector with mtDNA	WT + 2µ-URA vector without mtDNA	OK	135.474	98.5417	-0.459205	-1.5037	0.03775	0.380604	no
YEL001C	IRC22	WT + 2µ-URA vector with mtDNA	WT + 2µ-URA vector without mtDNA	OK	282.919	208.662	-0.439222	-1.47116	0.0378	0.380794	no
YNR035C	ARC35	WT + 2µ-URA vector with mtDNA	WT + 2µ-URA vector without mtDNA	OK	227.379	167.793	-0.438418	-1.46688	0.0379	0.381467	no
YOR318C	YOR318C	WT + 2µ-URA vector with mtDNA	WT + 2µ-URA vector without mtDNA	OK	10.8859	31.2946	1.52345	1.68442	0.03795	0.381467	no
YNL130C	CPT1	WT + 2µ-URA vector with mtDNA	WT + 2µ-URA vector without mtDNA	OK	154.151	113.706	-0.43903	-1.48185	0.03805	0.382262	no
YML002W	YML002W	WT + 2µ-URA vector with mtDNA	WT + 2µ-URA vector without mtDNA	OK	20.7052	28.8853	0.48034	1.49141	0.0381	0.382345	no
YKL040C	NFU1	WT + 2µ-URA vector with mtDNA	WT + 2µ-URA vector without mtDNA	OK	104	75.766	-0.456961	-1.45384	0.0382	0.38272	no
YLR240W	VPS34	WT + 2µ-URA vector with mtDNA	WT + 2µ-URA vector without mtDNA	OK	14.8299	20.6963	0.480865	1.47555	0.0382	0.38272	no
YOR034C	AKR2	WT + 2µ-URA vector with mtDNA	WT + 2µ-URA vector without mtDNA	OK	28.1685	38.5212	0.451571	1.43316	0.0384	0.384094	no
YMR263W	SAP30	WT + 2µ-URA vector with mtDNA	WT + 2µ-URA vector without mtDNA	OK	107.528	147.102	0.452106	1.46641	0.03845	0.384385	no
YBL039C	URA7	WT + 2µ-URA vector with mtDNA	WT + 2µ-URA vector without mtDNA	OK	288.636	207.867	-0.473588	-1.46802	0.03875	0.385178	no
YCR024C-B	YCR024C-B	WT + 2µ-URA vector with mtDNA	WT + 2µ-URA vector without mtDNA	OK	2353.36	3245.86	0.463878	1.46734	0.03865	0.385178	no
YDR493W	MZM1	WT + 2µ-URA vector with mtDNA	WT + 2µ-URA vector without mtDNA	OK	92.8696	135.7	0.547143	1.45197	0.03875	0.385178	no
YFL042C	YFL042C	WT + 2µ-URA vector with mtDNA	WT + 2µ-URA vector without mtDNA	OK	23.8892	32.9629	0.464484	1.48223	0.0387	0.385178	no
YNL218W	MGS1	WT + 2µ-URA vector with mtDNA	WT + 2µ-URA vector without mtDNA	OK	21.0623	14.6173	-0.526983	-1.4914	0.03875	0.385178	no
YOL138C	RTC1	WT + 2µ-URA vector with mtDNA	WT + 2µ-URA vector without mtDNA	OK	14.4974	19.7159	0.443563	1.43909	0.0387	0.385178	no
YKL127W	PGM1	WT + 2µ-URA vector with mtDNA	WT + 2µ-URA vector without mtDNA	OK	116.19	85.9514	-0.434898	-1.46357	0.03895	0.386328	no
YBL064C	PRX1	WT + 2µ-URA vector with mtDNA	WT + 2µ-URA vector without mtDNA	OK	101.308	73.915	-0.45481	-1.46232	0.0395	0.38957	no
YJR046W	TAH11	WT + 2µ-URA vector with mtDNA	WT + 2µ-URA vector without mtDNA	OK	36.8842	50.2411	0.445865	1.4592	0.0395	0.38957	no
YMR242C	RPL20A	WT + 2µ-URA vector with mtDNA	WT + 2µ-URA vector without mtDNA	OK	3314.58	2338.1	-0.503486	-1.47439	0.0395	0.38957	no
YPR135W	CTF4	WT + 2µ-URA vector with mtDNA	WT + 2µ-URA vector without mtDNA	OK	19.7387	14.2125	-0.473872	-1.46312	0.0396	0.390031	no
YBR287W	YBR287W	WT + 2µ-URA vector with mtDNA	WT + 2µ-URA vector without mtDNA	OK	143.981	195.967	0.444733	1.45598	0.03965	0.390282	no
YMR024W	MRPL3	WT + 2µ-URA vector with mtDNA	WT + 2µ-URA vector without mtDNA	OK	82.139	110.793	0.431734	1.42016	0.0397	0.390282	no
YHR160C	PEX18	WT + 2µ-URA vector with mtDNA	WT + 2µ-URA vector without mtDNA	OK	5.52136	10.8439	0.973785	1.52419	0.0398	0.390814	no
YLR073C	RFU1	WT + 2µ-URA vector with mtDNA	WT + 2µ-URA vector without mtDNA	OK	142.388	103.164	-0.464885	-1.46705	0.03985	0.390814	no
YDL035C	GPR1	WT + 2µ-URA vector with mtDNA	WT + 2µ-URA vector without mtDNA	OK	27.9109	37.9621	0.443732	1.44492	0.03995	0.391271	no
YGR017W	YGR017W	WT + 2µ-URA vector with mtDNA	WT + 2µ-URA vector without mtDNA	OK	147.122	204.054	0.471936	1.46532	0.0401	0.392007	no
YDR113C	PDS1	WT + 2µ-URA vector with mtDNA	WT + 2µ-URA vector without mtDNA	OK	44.2589	31.2971	-0.499939	-1.47052	0.0402	0.392461	no
YJL190C	RPS22A	WT + 2µ-URA vector with mtDNA	WT + 2µ-URA vector without mtDNA	OK	5475.53	3846.31	-0.509525	-1.49603	0.0403	0.393019	no
YKR009C	FOX2	WT + 2µ-URA vector with mtDNA	WT + 2µ-URA vector without mtDNA	OK	11.0667	15.6601	0.50086	1.4544	0.04035	0.393402	no
YJL200C	ACO2	WT + 2µ-URA vector with mtDNA	WT + 2µ-URA vector without mtDNA	OK	66.8918	49.3588	-0.438523	-1.44444	0.0404	0.39368	no
YDR410C	STE14	WT + 2µ-URA vector with mtDNA	WT + 2µ-URA vector without mtDNA	OK	33.4903	49.5696	0.565712	1.45177	0.04065	0.394543	no
YLR262C	YPT6	WT + 2µ-URA vector with mtDNA	WT + 2µ-URA vector without mtDNA	OK	138.622	99.6011	-0.476925	-1.45818	0.04065	0.394543	no
YDR381C-A	YDR381C-A	WT + 2µ-URA vector with mtDNA	WT + 2µ-URA vector without mtDNA	OK	109.78	160.871	0.551295	1.46539	0.0407	0.39461	no
YOL049W	GSH2	WT + 2µ-URA vector with mtDNA	WT + 2µ-URA vector without mtDNA	OK	118.677	88.0092	-0.431319	-1.44432	0.0409	0.39613	no
YOR222W	ODC2	WT + 2µ-URA vector with mtDNA	WT + 2µ-URA vector without mtDNA	OK	134.14	181.844	0.438963	1.4594	0.0409	0.39613	no
YDL033C	SLM3	WT + 2µ-URA vector with mtDNA	WT + 2µ-URA vector without mtDNA	OK	28.7303	39.9866	0.476943	1.43519	0.04095	0.396405	no
YHR087W	RTC3	WT + 2µ-URA vector with mtDNA	WT + 2µ-URA vector without mtDNA	OK	23.3509	45.6096	0.965861	1.50503	0.04115	0.397711	no
YJR067C	YAE1	WT + 2µ-URA vector with mtDNA	WT + 2µ-URA vector without mtDNA	OK	93.7614	61.9442	-0.598024	-1.51659	0.04115	0.397711	no
YMR202W	ERG2	WT + 2µ-URA vector with mtDNA	WT + 2µ-URA vector without mtDNA	OK	508.832	376.112	-0.436027	-1.44022	0.0414	0.39918	no
YDR322W	MRPL35	WT + 2µ-URA vector with mtDNA	WT + 2µ-URA vector without mtDNA	OK	73.7081	99.7466	0.436445	1.43404	0.0416	0.399637	no
YAL042W	ERV46	WT + 2µ-URA vector with mtDNA	WT + 2µ-URA vector without mtDNA	OK	274.992	200.198	-0.457958	-1.48501	0.04165	0.399908	no
YKR005C	YKR005C	WT + 2µ-URA vector with mtDNA	WT + 2µ-URA vector without mtDNA	OK	5.44814	9.19062	0.754398	1.47444	0.0418	0.400718	no
YDL243C	AAD4	WT + 2µ-URA vector with mtDNA	WT + 2µ-URA vector without mtDNA	OK	12.4248	19.6943	0.664554	1.48334	0.04185	0.400883	no
YDR518W	EUG1	WT + 2µ-URA vector with mtDNA	WT + 2µ-URA vector without mtDNA	OK	38.2249	27.4317	-0.478666	-1.46515	0.042	0.401795	no
YOR120W	GCY1	WT + 2µ-URA vector with mtDNA	WT + 2µ-URA vector without mtDNA	OK	28.9339	41.9957	0.53748	1.44022	0.042	0.401795	no
YKL103C	APE1	WT + 2µ-URA vector with mtDNA	WT + 2µ-URA vector without mtDNA	OK	33.1684	45.3227	0.450426	1.43302	0.0422	0.402506	no
YBR264C	YPT10	WT + 2µ-URA vector with mtDNA	WT + 2µ-URA vector without mtDNA	OK	67.2203	46.096	-0.544253	-1.46983	0.0425	0.403733	no
YJR095W	SFC1	WT + 2µ-URA vector with mtDNA	WT + 2µ-URA vector without mtDNA	OK	1.056	5.23131	2.30856	1.86393	0.04245	0.403733	no
YDL051W	LHP1	WT + 2µ-URA vector with mtDNA	WT + 2µ-URA vector without mtDNA	OK	410.649	295.212	-0.476154	-1.42662	0.04255	0.40379	no
YJL062W	LAS21	WT + 2µ-URA vector with mtDNA	WT + 2µ-URA vector without mtDNA	OK	40.743	30.1421	-0.434774	-1.44655	0.04255	0.40379	no
YGL047W	ALG13	WT + 2µ-URA vector with mtDNA	WT + 2µ-URA vector without mtDNA	OK	44.8952	29.0365	-0.628694	-1.47243	0.04275	0.40464	no
YJR045C	SSC1	WT + 2µ-URA vector with mtDNA	WT + 2µ-URA vector without mtDNA	OK	463.732	656.34	0.501151	1.47643	0.04275	0.40464	no
YGL127C	SOH1	WT + 2µ-URA vector with mtDNA	WT + 2µ-URA vector without mtDNA	OK	121.487	81.7372	-0.571732	-1.4581	0.0428	0.404905	no
YGR030C	POP6	WT + 2µ-URA vector with mtDNA	WT + 2µ-URA vector without mtDNA	OK	109.002	75.031	-0.538795	-1.45678	0.04285	0.405064	no
YJR016C	ILV3	WT + 2µ-URA vector with mtDNA	WT + 2µ-URA vector without mtDNA	OK	360.028	259.299	-0.473491	-1.44555	0.04285	0.405064	no
YBR117C	TKL2	WT + 2µ-URA vector with mtDNA	WT + 2µ-URA vector without mtDNA	OK	7.18778	10.9366	0.605546	1.45594	0.0429	0.405328	no
YDL121C	YDL121C	WT + 2µ-URA vector with mtDNA	WT + 2µ-URA vector without mtDNA	OK	258.646	190.779	-0.439078	-1.43588	0.04295	0.405486	no
YEL052W	AFG1	WT + 2µ-URA vector with mtDNA	WT + 2µ-URA vector without mtDNA	OK	77.1301	57.0847	-0.434191	-1.45769	0.0432	0.406904	no
YLL004W	ORC3	WT + 2µ-URA vector with mtDNA	WT + 2µ-URA vector without mtDNA	OK	25.79	35.7007	0.46914	1.48118	0.04325	0.406956	no
YDR042C	YDR042C	WT + 2µ-URA vector with mtDNA	WT + 2µ-URA vector without mtDNA	OK	4.38458	11.8607	1.43568	1.65175	0.0434	0.407949	no
YJL168C	SET2	WT + 2µ-URA vector with mtDNA	WT + 2µ-URA vector without mtDNA	OK	55.975	41.0347	-0.447938	-1.42603	0.04355	0.408835	no
YML006C	GIS4	WT + 2µ-URA vector with mtDNA	WT + 2µ-URA vector without mtDNA	OK	31.7297	42.7876	0.431358	1.41469	0.04355	0.408835	no
YDR520C	URC2	WT + 2µ-URA vector with mtDNA	WT + 2µ-URA vector without mtDNA	OK	18.0889	25.5559	0.498551	1.43612	0.0436	0.40899	no
YNR069C	BSC5	WT + 2µ-URA vector with mtDNA	WT + 2µ-URA vector without mtDNA	OK	6.32488	10.4011	0.717632	1.44283	0.0436	0.40899	no
YDR195W	REF2	WT + 2µ-URA vector with mtDNA	WT + 2µ-URA vector without mtDNA	OK	31.4254	42.9592	0.451035	1.42277	0.0438	0.409713	no
YNL055C	POR1	WT + 2µ-URA vector with mtDNA	WT + 2µ-URA vector without mtDNA	OK	684.497	500.981	-0.450289	-1.42043	0.0438	0.409713	no
YHL027W	RIM101	WT + 2µ-URA vector with mtDNA	WT + 2µ-URA vector without mtDNA	OK	66.0642	88.3999	0.420175	1.40192	0.04395	0.410801	no
YPL016W	SWI1	WT + 2µ-URA vector with mtDNA	WT + 2µ-URA vector without mtDNA	OK	20.1639	27.3396	0.439216	1.4271	0.0443	0.4126	no
YJR105W	ADO1	WT + 2µ-URA vector with mtDNA	WT + 2µ-URA vector without mtDNA	OK	661.814	477.588	-0.470658	-1.45607	0.0444	0.412902	no
YKL176C	LST4	WT + 2µ-URA vector with mtDNA	WT + 2µ-URA vector without mtDNA	OK	75.5848	103.223	0.449596	1.4485	0.0446	0.413712	no
YPL057C	SUR1	WT + 2µ-URA vector with mtDNA	WT + 2µ-URA vector without mtDNA	OK	141.71	105.443	-0.426469	-1.44606	0.0447	0.414011	no
YIL123W	SIM1	WT + 2µ-URA vector with mtDNA	WT + 2µ-URA vector without mtDNA	OK	204.293	150.726	-0.438713	-1.4205	0.04485	0.414563	no
YDR213W	UPC2	WT + 2µ-URA vector with mtDNA	WT + 2µ-URA vector without mtDNA	OK	18.9543	25.7934	0.444478	1.42696	0.04495	0.415069	no
YKL154W	SRP102	WT + 2µ-URA vector with mtDNA	WT + 2µ-URA vector without mtDNA	OK	126.951	93.8883	-0.435255	-1.42004	0.04515	0.416286	no
YBR071W	YBR071W	WT + 2µ-URA vector with mtDNA	WT + 2µ-URA vector without mtDNA	OK	156.231	115.495	-0.435848	-1.40531	0.04525	0.416998	no
YCR047C	BUD23	WT + 2µ-URA vector with mtDNA	WT + 2µ-URA vector without mtDNA	OK	173.263	129.733	-0.417425	-1.45185	0.04535	0.4175	no
YOR236W	DFR1	WT + 2µ-URA vector with mtDNA	WT + 2µ-URA vector without mtDNA	OK	83.0038	59.0978	-0.490073	-1.41326	0.0454	0.417856	no
YPR085C	ASA1	WT + 2µ-URA vector with mtDNA	WT + 2µ-URA vector without mtDNA	OK	40.3847	55.0668	0.447373	1.4194	0.0456	0.41875	no
YNL263C	YIF1	WT + 2µ-URA vector with mtDNA	WT + 2µ-URA vector without mtDNA	OK	123.862	92.1309	-0.426974	-1.4238	0.04565	0.41879	no
YGR033C	TIM21	WT + 2µ-URA vector with mtDNA	WT + 2µ-URA vector without mtDNA	OK	135.888	100.47	-0.435658	-1.42103	0.0458	0.419326	no
YJL097W	PHS1	WT + 2µ-URA vector with mtDNA	WT + 2µ-URA vector without mtDNA	OK	173.197	128.286	-0.433047	-1.43947	0.04585	0.419574	no
YER127W	LCP5	WT + 2µ-URA vector with mtDNA	WT + 2µ-URA vector without mtDNA	OK	194.157	144.998	-0.421193	-1.40547	0.0459	0.419718	no
YOR071C	NRT1	WT + 2µ-URA vector with mtDNA	WT + 2µ-URA vector without mtDNA	OK	40.9517	30.1591	-0.44133	-1.41262	0.0459	0.419718	no
YHR001W	OSH7	WT + 2µ-URA vector with mtDNA	WT + 2µ-URA vector without mtDNA	OK	56.3559	41.729	-0.433517	-1.40783	0.04605	0.420355	no
YNL270C	ALP1	WT + 2µ-URA vector with mtDNA	WT + 2µ-URA vector without mtDNA	OK	2.43378	4.65865	0.936711	1.46049	0.04605	0.420355	no
YBL049W	MOH1	WT + 2µ-URA vector with mtDNA	WT + 2µ-URA vector without mtDNA	OK	24.66	43.1772	0.808096	1.44271	0.0461	0.420393	no
YGL107C	RMD9	WT + 2µ-URA vector with mtDNA	WT + 2µ-URA vector without mtDNA	OK	43.3505	58.0942	0.422347	1.38323	0.0462	0.421095	no
YDR441C	APT2	WT + 2µ-URA vector with mtDNA	WT + 2µ-URA vector without mtDNA	OK	102.483	140.458	0.454758	1.41831	0.0463	0.421483	no
YNL302C	RPS19B	WT + 2µ-URA vector with mtDNA	WT + 2µ-URA vector without mtDNA	OK	3961.32	2834.64	-0.482816	-1.42736	0.04635	0.421519	no
YLR035C	MLH2	WT + 2µ-URA vector with mtDNA	WT + 2µ-URA vector without mtDNA	OK	14.6201	20.4896	0.486938	1.41332	0.0464	0.421765	no
snR34	SNR34	WT + 2µ-URA vector with mtDNA	WT + 2µ-URA vector without mtDNA	OK	142.402	242.877	0.770259	1.40919	0.04645	0.421905	no
YBR150C	TBS1	WT + 2µ-URA vector with mtDNA	WT + 2µ-URA vector without mtDNA	OK	14.2543	19.4453	0.448026	1.40292	0.04665	0.422884	no
YDR479C	PEX29	WT + 2µ-URA vector with mtDNA	WT + 2µ-URA vector without mtDNA	OK	40.8939	54.965	0.426625	1.38008	0.04665	0.422884	no
YDL127W	PCL2	WT + 2µ-URA vector with mtDNA	WT + 2µ-URA vector without mtDNA	OK	66.4583	47.8061	-0.475255	-1.44054	0.0467	0.423023	no
YNR046W	TRM112	WT + 2µ-URA vector with mtDNA	WT + 2µ-URA vector without mtDNA	OK	364.512	272.671	-0.418805	-1.39007	0.0467	0.423023	no
YBR159W	IFA38	WT + 2µ-URA vector with mtDNA	WT + 2µ-URA vector without mtDNA	OK	222.049	165.731	-0.422035	-1.41927	0.04675	0.423163	no
YIL052C	RPL34B	WT + 2µ-URA vector with mtDNA	WT + 2µ-URA vector without mtDNA	OK	3345.3	2420.4	-0.46689	-1.43305	0.04675	0.423163	no
YDR325W	YCG1	WT + 2µ-URA vector with mtDNA	WT + 2µ-URA vector without mtDNA	OK	18.5292	25.0382	0.434326	1.4035	0.0469	0.423892	no
YNL169C	PSD1	WT + 2µ-URA vector with mtDNA	WT + 2µ-URA vector without mtDNA	OK	137.063	92.51	-0.567156	-1.46698	0.0469	0.423892	no
YOR028C	CIN5	WT + 2µ-URA vector with mtDNA	WT + 2µ-URA vector without mtDNA	OK	17.9193	27.2592	0.605229	1.43367	0.0469	0.423892	no
YLR299W	ECM38	WT + 2µ-URA vector with mtDNA	WT + 2µ-URA vector without mtDNA	OK	20.0102	27.4629	0.456751	1.40785	0.04695	0.424135	no
YJR068W	RFC2	WT + 2µ-URA vector with mtDNA	WT + 2µ-URA vector without mtDNA	OK	92.0638	68.7838	-0.420566	-1.38635	0.04705	0.424515	no
YAL039C	CYC3	WT + 2µ-URA vector with mtDNA	WT + 2µ-URA vector without mtDNA	OK	109.732	146.477	0.416692	1.41695	0.04715	0.424999	no
YDR297W	SUR2	WT + 2µ-URA vector with mtDNA	WT + 2µ-URA vector without mtDNA	OK	210.108	284.686	0.438238	1.42985	0.04715	0.424999	no
YFR031C-A	RPL2A	WT + 2µ-URA vector with mtDNA	WT + 2µ-URA vector without mtDNA	OK	2048.36	1455.06	-0.493386	-1.44075	0.04725	0.425169	no
YOR083W	WHI5	WT + 2µ-URA vector with mtDNA	WT + 2µ-URA vector without mtDNA	OK	16.7125	25.2071	0.592899	1.42102	0.04735	0.425338	no
YBR278W	DPB3	WT + 2µ-URA vector with mtDNA	WT + 2µ-URA vector without mtDNA	OK	42.9275	62.585	0.543914	1.40317	0.0474	0.42537	no
YDL130W-A	STF1	WT + 2µ-URA vector with mtDNA	WT + 2µ-URA vector without mtDNA	OK	134.082	79.9478	-0.745989	-1.45484	0.0474	0.42537	no
YPL040C	ISM1	WT + 2µ-URA vector with mtDNA	WT + 2µ-URA vector without mtDNA	OK	18.6246	25.2238	0.437573	1.40017	0.0478	0.427495	no
YIL014C-A	YIL014C-A	WT + 2µ-URA vector with mtDNA	WT + 2µ-URA vector without mtDNA	OK	21.9082	44.8722	1.03435	1.45259	0.04795	0.428105	no
YBL059W	YBL059W	WT + 2µ-URA vector with mtDNA	WT + 2µ-URA vector without mtDNA	OK	27.3717	41.9992	0.617676	1.40395	0.048	0.428239	no
YDR271C	YDR271C	WT + 2µ-URA vector with mtDNA	WT + 2µ-URA vector without mtDNA	OK	20.7187	71.9346	1.79575	1.49878	0.048	0.428239	no
YIL098C	FMC1	WT + 2µ-URA vector with mtDNA	WT + 2µ-URA vector without mtDNA	OK	82.7357	116.119	0.489017	1.39594	0.0481	0.428609	no
YPL131W	RPL5	WT + 2µ-URA vector with mtDNA	WT + 2µ-URA vector without mtDNA	OK	4808.62	3459.94	-0.474876	-1.42277	0.0481	0.428609	no
YIL107C	PFK26	WT + 2µ-URA vector with mtDNA	WT + 2µ-URA vector without mtDNA	OK	14.2154	19.6485	0.466962	1.39597	0.04815	0.428846	no
YIL132C	CSM2	WT + 2µ-URA vector with mtDNA	WT + 2µ-URA vector without mtDNA	OK	22.7079	13.1173	-0.791727	-1.42975	0.04825	0.429215	no
YKL112W	ABF1	WT + 2µ-URA vector with mtDNA	WT + 2µ-URA vector without mtDNA	OK	46.9209	34.682	-0.436045	-1.37906	0.04835	0.430001	no
YBR239C	ERT1	WT + 2µ-URA vector with mtDNA	WT + 2µ-URA vector without mtDNA	OK	21.4979	29.6751	0.465059	1.4023	0.0484	0.430237	no
YGR004W	PEX31	WT + 2µ-URA vector with mtDNA	WT + 2µ-URA vector without mtDNA	OK	31.2117	22.0215	-0.503177	-1.40399	0.0485	0.430291	no
YJR074W	MOG1	WT + 2µ-URA vector with mtDNA	WT + 2µ-URA vector without mtDNA	OK	175.134	130.652	-0.422727	-1.44239	0.0485	0.430291	no
YGR057C	LST7	WT + 2µ-URA vector with mtDNA	WT + 2µ-URA vector without mtDNA	OK	56.2984	78.3495	0.476831	1.4117	0.0486	0.430657	no
YCL037C	SRO9	WT + 2µ-URA vector with mtDNA	WT + 2µ-URA vector without mtDNA	OK	10.7988	6.53109	-0.725473	-1.42254	0.04885	0.432037	no
YMR036C	MIH1	WT + 2µ-URA vector with mtDNA	WT + 2µ-URA vector without mtDNA	OK	24.9227	34.2768	0.459771	1.4012	0.04895	0.432191	no
YHL042W	YHL042W	WT + 2µ-URA vector with mtDNA	WT + 2µ-URA vector without mtDNA	OK	11.2524	22.8611	1.02267	1.43166	0.049	0.432529	no
YLR150W	STM1	WT + 2µ-URA vector with mtDNA	WT + 2µ-URA vector without mtDNA	OK	2774.94	1978.85	-0.487792	-1.45012	0.04905	0.432657	no
YPL041C	YPL041C	WT + 2µ-URA vector with mtDNA	WT + 2µ-URA vector without mtDNA	OK	29.9604	44.9624	0.58566	1.37727	0.04915	0.433018	no
YDR251W	PAM1	WT + 2µ-URA vector with mtDNA	WT + 2µ-URA vector without mtDNA	OK	41.8967	55.9206	0.416544	1.37212	0.0493	0.433715	no
YBR009C	HHF1	WT + 2µ-URA vector with mtDNA	WT + 2µ-URA vector without mtDNA	OK	2007.48	2762.11	0.460385	1.43945	0.04935	0.433889	no
YOR167C	RPS28A	WT + 2µ-URA vector with mtDNA	WT + 2µ-URA vector without mtDNA	OK	7621.42	5607.5	-0.442703	-1.40417	0.04945	0.433889	no
YPL207W	TYW1	WT + 2µ-URA vector with mtDNA	WT + 2µ-URA vector without mtDNA	OK	112.398	84.0865	-0.418669	-1.38561	0.0494	0.433889	no
YER176W	ECM32	WT + 2µ-URA vector with mtDNA	WT + 2µ-URA vector without mtDNA	OK	38.5045	51.4248	0.417434	1.37686	0.0495	0.433912	no
YDL133C-A	RPL41B	WT + 2µ-URA vector with mtDNA	WT + 2µ-URA vector without mtDNA	OK	64340	130918	1.02488	1.53065	0.0496	0.434269	no
YGR148C	RPL24B	WT + 2µ-URA vector with mtDNA	WT + 2µ-URA vector without mtDNA	OK	1461.34	1056.21	-0.468386	-1.41213	0.04965	0.434396	no
YDR082W	STN1	WT + 2µ-URA vector with mtDNA	WT + 2µ-URA vector without mtDNA	OK	24.2175	33.7534	0.478983	1.39984	0.0498	0.435397	no
YJL019W	MPS3	WT + 2µ-URA vector with mtDNA	WT + 2µ-URA vector without mtDNA	OK	22.269	15.952	-0.481302	-1.42265	0.04985	0.435626	no
YPL090C	RPS6A	WT + 2µ-URA vector with mtDNA	WT + 2µ-URA vector without mtDNA	OK	1872.45	1336.4	-0.48657	-1.42019	0.04985	0.435626	no
[truncated: 40,656 more rows]
