# Supplementary material for: Reduced Glucose Sensation Can Increase the Fitness of Saccharomyces cerevisiae Lacking Mitochondrial DNA
Source: PLoS One. 2016 Jan 11;11(1):e0146511. doi: 10.1371/journal.pone.0146511 (PMC4709096; doi:10.1371/journal.pone.0146511)
Supplement: S2 Table — [132–136]. (XLSX) [file pone.0146511.s011.xlsx]

## Sheet: Sheet1
S2 Table -Strains used in this study
Strain	Genotype	Source	Parental strain(s)	Method Used
BMA64-1A	MATa ura3-1 trp1Δ2 ade2-1 leu2-3,112 his3-11,15 can1-100	EUROSCARF Y20000A
BY4741	MATa his3Δ1 leu2Δ0 met15Δ0 ura3Δ0	EUROSCARF Y00000
BY4742	MATα his3Δ1 leu2Δ0 lys2Δ0 ura3Δ0	EUROSCARF Y10000
BY4743	MATa/α his3Δ1/ his3Δ1 leu2Δ0/leu2Δ0 met15Δ0/MET15 LYS2/lys2Δ0 ura3Δ0/ura3Δ0	EUROSCARF Y20000
CDD9	MATa his3Δ1 leu2Δ0 met15Δ0 ura3Δ0 tim18Δ::kanMX4	EUROSCARF Y01593
CDD11	MATa his3Δ1 leu2Δ0 met15Δ0 ura3Δ0 mgr2Δ::kanMX4	EUROSCARF Y02154
CDD13	MATa his3Δ1 leu2Δ0 met15Δ0 ura3Δ0 mgr1Δ::kanMX4	EUROSCARF Y03451
CDD15	MATa his3Δ1 leu2Δ0 met15Δ0 ura3Δ0 mgr3Δ::kanMX4	EUROSCARF Y06555
CDD17	MATa his3Δ1 leu2Δ0 met15Δ0 ura3Δ0 phb1Δ::kanMX4	EUROSCARF Y04762
CDD68	MATa ura3-1 trp1∆2 ade2-1 leu2-3,112 his3-11,15 can1-100 aac2∆::URA3	[16]
CDD215	MATa leu2∆0 his3∆ met15∆0 trp1∆63 ura3∆0 atp2∆::LEU2	[24]
CDD232	MATa/α his3Δ1/ his3Δ1 leu2Δ0/leu2Δ0 met15Δ0/MET15 LYS2/lys2Δ0 ura3Δ0/ura3Δ0 msn2∆::kanMX4/MSN2	EUROSCARF Y27117
CDD240	MATα his3Δ1 leu2Δ0 lys2Δ0 ura3Δ0 sds23∆::kanMX4	EUROSCARF Y14423
CDD248	MATa/α his3Δ1/his3Δ1 leu2Δ0/leu2Δ0 met15Δ0/MET15 LYS2/lys2Δ0 ura3Δ0/ura3Δ0 msn2∆::kanMX4/MSN2 msn4∆::URA3/MSN4	This study	CDD232	MSN4 was disrupted with URA3 using primers 144/145 and template pRS306 [132].
CDD249	MATa leu2∆0 his3∆200 met15∆0 trp1∆63 ura3∆0 atp2∆::LEU2 sit4∆::HIS3	[24]
CDD280	MATα his3Δ1 leu2Δ0 met15Δ0 ura3Δ0 msn2Δ::kanMX4 msn4Δ::URA3	This study	CDD248	Sporulation.
CDD289	MATα leu2∆0 ura3∆0 his3∆	[24]
CDD366	MATα/MATa leu2∆0/leu2∆0 his3∆/his3∆ met15∆0/met15∆0 trp1∆63/trp1∆63 ura3∆0/ura3∆0 atp2∆::LEU2/ATP2	[24]
CDD463	MATa leu2∆0 his3∆200 met15∆0 trp1∆63 ura3∆0	[24]
CDD496	MATα his3Δ1 leu2Δ0 lys2Δ0 ura3Δ0 vma2∆::kanMX4	EUROSCARF Y13266
CDD515	MATα his3Δ1 leu2Δ0 lys2Δ0 ura3Δ0 dot6∆::kanMX4	EUROSCARF Y16393
CDD516	MATa/α his3Δ1/ his3Δ1 leu2Δ0/leu2Δ0 met15Δ0/MET15 LYS2/lys2Δ0 ura3Δ0/ura3Δ0 tod6∆::kanMX4/TOD6	EUROSCARF Y23080
CDD528	MATα leu2Δ0 his3Δ200 met15Δ0 trp1Δ63 ura3Δ0 LYS2	This study	CDD366	Sporulation.
CDD534	MATα his3Δ1 leu2Δ0 lys2Δ0 ura3Δ0 hsp26Δ::kanMX4	EUROSCARF Y13209
CDD542	MATα his3Δ1 leu2Δ0 lys2Δ0 ura3Δ0 hsp12Δ::kanMX4	EUROSCARF Y17070
CDD546	MATa leu2∆0 his3∆ met15∆0 trp1∆63 ura3∆0 rim15Δ::URA3 atp2Δ::LEU2	This study	CDD366	RIM15 was disrupted with URA3 using primers 307/308 and template pRS306 [132], followed by sporulation.
CDD556	MATa/α his3Δ1/ his3Δ1 leu2Δ0/leu2Δ0 met15Δ0/MET15 LYS2/lys2Δ0 ura3Δ0/ura3Δ0 dot6∆::kanMX4/DOT6 tod6∆::kanMX4/TOD6	This study	CDD515, CDD516	CDD516 was sporulated, and a G418 resistant, Lys+, Met- spore was mated to CDD515.
CDD567	MATa his3Δ1 leu2Δ0 ura3Δ0 dot6∆::kanMX4 tod6∆::kanMX4	This study	CDD556	SFP1 was disrupted with URA3 using primers 313/314 and template pRS306 [132], followed by sporulation.
CDD570	MATα his3Δ1 leu2Δ0 lys2Δ0 ura3Δ0 HSP12-13MYC::kanMX6	This study	BY4742	HSP12 was tagged with 13 myc epitopes amplified from pFA6a-13MYC-kanMX6 [135] using primers 405/406.
CDD604	MATa leu2∆0 his3∆ met15∆0 trp1∆63 ura3∆0 snf∆::TRP1	[24]
CDD801	MATα his3Δ1 leu2Δ0 lys2Δ0 ura3Δ0 gis1Δ::HIS3	This study	CDD546, CDD570	CDD546 crossed to CDD570, then GIS1 was disrupted with HIS3 using primers 618/619 and template pRS303 [132]. The resulting diploid was sporulated.
CDD827	MATa/α his3Δ1/his3Δ1 leu2Δ0/leu2Δ0 met15Δ0/MET15 LYS2/lys2Δ0 ura3Δ0/ura3Δ0 aac2Δ::kanMX4/AAC2	EUROSCARF Y23056
CDD838	MATα his3Δ1 leu2Δ0 met15Δ0 ura3Δ0 msn2Δ::kanMX4 msn4Δ::HIS3	This study	CDD280	The URA3 allele at the MSN4 locus was replaced with HIS3 using primers 144/145 and template pRS303 [132].
CDD841	MATa leu2∆0 his3∆200 met15∆0 trp1∆63 ura3∆0 rim15Δ::HIS3	This study	CDD463	RIM15 was disrupted with HIS3 using primers 307/308 and template pRS303 [132].
CDD849	MATα his3Δ1 leu2Δ0 lys2Δ0 ura3Δ0 gpa2Δ::kanMX4	EUROSCARF Y10152
CDD850	MATα his3Δ1 leu2Δ0 lys2Δ0 ura3Δ0 gpr1Δ::kanMX4	EUROSCARF Y13731
CDD851	MATa/α his3Δ1/his3Δ1 leu2Δ0/leu2Δ0 met15Δ0/MET15 LYS2/lys2Δ0 ura3Δ0/ura3Δ0 tom40∆::kanMX4/TOM40	EUROSCARF Y20789
CDD852	MATa/α his3Δ1/his3Δ1 leu2Δ0/leu2Δ0 met15Δ0/MET15 LYS2/lys2Δ0 ura3Δ0/ura3Δ0 tom22∆::kanMX4/TOM22	EUROSCARF Y22945
CDD859	MATa his3Δ1 leu2Δ0 lys2Δ0 ura3Δ0 aac2Δ::kanMX4 + b84 (pRS313-FLAG-AAC2)	This study	CDD827	CDD827 was transformed with plasmid b84, followed by sporulation.
CDD862	MATα leu2∆0 ura3∆0 his3∆	This study	BY4743	MIR1 was disrupted with kanMX4 using primers 712/713 and template pRS306K [136], followed by sporulation.
CDD863	MATα leu2∆0 ura3∆0 his3∆ mir1Δ::kanMX4	This study	BY4743	MIR1 was disrupted with kanMX4 using primers 712/713 and template pRS306K [136], followed by sporulation.
CDD866	MATa leu2∆0 ura3∆0 his3∆ tom22Δ::kanMX4 + plasmid b103 (pRS316-TOM22 WT)	This study	CDD852	Transformation with plasmid b103 followed by sporulation.
CDD867	MATa leu2∆0 ura3∆0 his3∆ tom22Δ::kanMX4 + plasmid b104 (pRS316-TOM22 T76A)	This study	CDD852	Transformation with plasmid b104 followed by sporulation.
CDD868	MATα leu2∆0 ura3∆0 his3∆ tom22Δ::kanMX4 + plasmid b105 (pRS316-TOM22 T76E)	This study	CDD852	Transformation with plasmid b105 followed by sporulation.
CDD869	MATα leu2∆0 ura3∆0 his3∆ tom40Δ::kanMX4 + plasmid b106 (pRS316-TOM40 WT)	This study	CDD851	Transformation with plasmid b106 followed by sporulation.
CDD870	MATα leu2∆0 ura3∆0 his3∆ tom40Δ::kanMX4 + plasmid b107 (pRS316-TOM40 S54A)	This study	CDD851	Transformation with plasmid b107 followed by sporulation.
CDD871	MATa leu2∆0 ura3∆0 his3∆ tom40Δ::kanMX4 + plasmid b108 (pRS316-TOM40 S54E)	This study	CDD851	Transformation with plasmid b108 followed by sporulation.
CDD879	MATa his3Δ1 leu2Δ0 lys2Δ0 ura3Δ0 pat1Δ::kanMX4	This study	BY4743	PAT1 was disrupted with kanMX4 using primers 779/780 and template plasmid pRS306K [136], followed by sporulation.
CDD883	MATa/α his3Δ1/ his3Δ1 leu2Δ0/leu2Δ0 met15Δ0/MET15 LYS2/lys2Δ0 ura3Δ0/ura3Δ0 tom70∆::kanMX4/ TOM70	This study	BY4743	TOM70 was disrupted with kanMX4 using primers 758/759, and template plasmid pRS306K [136].
CDD884	MATα his3Δ1 leu2Δ0 lys2Δ0 ura3Δ0 tpk1Δ::kanMX4	This study	BY4743	TPK1 was disrupted with kanMX4 using primers 589/590 and template pRS306K [136], followed by sporulation.
CDD885	MATa his3Δ1 leu2Δ0 lys2Δ0 ura3Δ0 tpk2Δ::kanMX4	This study	BY4743	TPK2 disrupted with kanMX4 using primers 592/593 and template pRS306K [136], followed by sporulation.
CDD886	MATa his3Δ1 leu2Δ0 lys2Δ0 ura3Δ0 tpk3Δ::kanMX4	This study	BY4743	TPK3 disrupted with kanMX4 using primers 595/596 and template pRS306K [136], followed by sporulation.
CDD897	MATa his3Δ1 leu2Δ0 lys2Δ0 ura3Δ0 tom70Δ::kanMX4	This study	CDD883	Sporulation.
CDD898	MATa/α his3Δ200/his3Δ200 leu2Δ0/leu2Δ0 met15Δ0/met15Δ0 trp1Δ63/trp1Δ63 ura3Δ0/ura3Δ0 LYS2/LYS2	This study	CDD463, CDD528	Crossing the two parental strains.
CDD899	MATa hsf1::DAmP::kanMX4 cyh2 his3∆1 met15∆0 ura3∆0 leu2∆0	[53]
CDD908	MATα his3Δ1 leu2Δ0 lys2Δ0 ura3Δ0 tpk1Δ::kanMX4 tpk3∆::kanMX4	This study	CDD884, CDD886	CDD884 was crossed to CDD886, and the resulting diploid was sporulated.
CDD910	MATa hsf1::DAmP::kanMX4 his3∆ met15∆0 ura3∆0 leu2∆	This study	CDD528, CDD899	CDD528 was crossed to CDD899, and the resulting diploid was sporulated.
CDD911	MATa leu2∆0 his3∆200 met15∆0 trp1∆63 ura3∆0 sds24∆::kanMX4	This study	CDD463	SDS24 was disrupted with kanMX4 using primers 190/191 and template pRS306K [136].
CDD912	MATa leu2∆0 his3∆200 met15∆0 trp1∆63 ura3∆0 sds24∆::URA3	This study	CDD463	SDS24 was disrupted withURA3 using primers 190/191 and template pRS306 [132].
CDD913	MATα leu2∆0 his3∆ met15∆0 trp1∆63 ura3∆0 tom70∆::kanMX4	This study	CDD528, CDD897	CDD528 was crossed to CDD897, and the resulting diploid was sporulated.
CDD919	MATa/α his3Δ1/his3∆1 leu2Δ0/leu2∆ lys2Δ0/lys2∆0 ura3Δ0/ura3∆0 tpk1Δ::kanMX4 yak1∆::HIS3/YAK1/TPK1 YAK1 tpk2∆::kanMX4/TPK2 tpk3∆::kanMX4/TPK3	This study	CDD885, CDD908	CDD885 was crossed to CDD908, thenYAK1 was disrupted in the resulting diploid with HIS3 using primers 717/718 and template pRS303 [132].
CDD921	MATa his3Δ1 leu2Δ0 met15Δ0 ura3Δ0 sds23Δ::kanMX4 sds24Δ::kanMX4	This study	CDD240, CDD911	CDD240 crossed to CDD911, and the resulting diploid was sporulated.
CDD922	MATα his3Δ1 leu2Δ0 lys2Δ0 ura3Δ0 tpk2∆::kanMX2 tpk3Δ::kanMX4	This study	CDD919	Sporulation.
CDD923	MATa his3Δ1 leu2Δ0 lys2Δ0 ura3Δ0 tpk1∆::kanMX2 tpk2Δ::kanMX4	This study	CDD919	Sporulation.
CDD926	MATα TOM70-GFP:: HIS3MX6 his3 ura3∆0 leu2∆0 met15∆0 lyp1∆	This study	TOM70-GFP from Maya Schuldiner, CDD528	A TOM70-GFP strain [134] was crossed to CDD528, and the resulting diploid was sporulated.
CDD927	MATα TOM70 his3 ura3∆0 leu2∆0 met15∆0 lyp1∆	This study	TOM70-GFP from Maya Schuldiner, CDD528	A TOM70-GFP strain [134] was crossed to CDD528, and the resulting diploid was sporulated.
CDD928	MATa leu2∆0 his3∆200 met15∆0 trp1∆63 ura3∆0 maf1∆::kanMX4	This study	CDD898	MAF1 was disrupted in CDD898 with kanMX4 using primers 872/873, and template pRS306K [136], followed by sporulation.
CDD981	MATa/α his3Δ1/ his3Δ1 leu2Δ0/leu2Δ0 met15Δ0/MET15 LYS2/lys2Δ0 ura3Δ0/ura3Δ0 ylr324w∆::kanMX4/YLR324W	EUROSCARF Y25233
CDD987	MATa/α his3Δ1/ his3Δ1 leu2Δ0/leu2Δ0 met15Δ0/MET15 lys2Δ0/LYS2 ura3Δ0/ura3Δ0 yml087c∆::hphNT1/YML087C	This study	BY4743	The YML087C gene was disrupted in BY4743 with using primers 981/982 and template pRS306H [136].
CDD1007	MATa his3Δ1 leu2Δ0 lys2Δ0 ura3Δ0	This study	CDD987	Sporulation.
CDD1013	MATa/α his3Δ1/ his3Δ1 leu2Δ0/leu2Δ0 lys2∆0/lys2Δ0 ura3Δ0/ura3Δ0 mip1∆::hphNT1/MIP1 gpa2∆::kanMX4/GPA2	This study	CDD849, CDD1007	CDD849 was crossed to CDD1007, then MIP1 was disrupted in the resulting diploid using primers 434/435 and template pRS306H [136].
CDD1014	MATa/α his3Δ1/ his3Δ1 leu2Δ0/leu2Δ0 lys2∆0/lys2Δ0 ura3Δ0/ura3Δ0 mip1∆::hphNT1/MIP1 gpr1∆::kanMX4/GPR1	This study	CDD850, CDD1007	CDD850 was crossed to CDD1007, then MIP1 was disrupted in the resulting diploid using primers 434/435 and template pRS306H [136].
CDD1020	MATa/α his3Δ1/ his3Δ1 leu2Δ0/leu2Δ0 met15Δ0/met15∆0 lys2∆0/lys2Δ0 ura3Δ0/ura3Δ0 mip1∆::hphNT1/MIP1 + plasmid pRS426	This study	CDD981	Spores from CDD981 were mated, then MIP1 was disrupted in the resulting diploid using primers 434/435 and template pRS306H [132]. This mip1∆/MIP1 heterozygote was then transformed with plasmid pRS426 [132].
CDD1021	MATa/α his3Δ1/ his3Δ1 leu2Δ0/leu2Δ0 met15Δ0/met15∆0 lys2∆0/lys2Δ0 ura3Δ0/ura3Δ0 mip1∆::hphNT1/MIP1 + plasmid b89 (pRS426-PDE2)	This study	CDD981	Spores from CDD981 were mated, then MIP1 was disrupted in the resulting diploid using primers 434/435 and template pRS306H [136]. This mip1∆/MIP1 heterozygote was then transformed with plasmid b89.
CDD1022	MATa/α his3Δ1/ his3Δ1 leu2Δ0/leu2Δ0 met15Δ0/met15∆0 lys2∆0/lys2Δ0 ura3Δ0/ura3Δ0 mip1∆::hphNT1/MIP1 + plasmid pRS426	This study	CDD981	Spores from CDD981 were mated, then MIP1 was disrupted in the resulting diploid using primers 434/435 and template pRS306H [136]. This mip1∆/MIP1 heterozygote was then transformed with plasmid pRS426 [132].
CDD1023	MATa/α his3Δ1/ his3Δ1 leu2Δ0/leu2Δ0 met15Δ0/met15∆0 lys2∆0/lys2Δ0 ura3Δ0/ura3Δ0 mip1∆::hphNT1/MIP1 + plasmid b89 (pRS426-PDE2)	This study	CDD981	Spores from CDD981 were mated, then MIP1 was disrupted in the resulting diploid using primers 434/435 and template pRS306H [136]. This mip1∆/MIP1 heterozygote was then transformed with plasmid b89.
