# Supplementary material for: Reduced Glucose Sensation Can Increase the Fitness of Saccharomyces cerevisiae Lacking Mitochondrial DNA
Source: PLoS One. 2016 Jan 11;11(1):e0146511. doi: 10.1371/journal.pone.0146511 (PMC4709096; doi:10.1371/journal.pone.0146511)
Supplement: S3 Table — (XLSX) [file pone.0146511.s012.xlsx]

## Sheet: Sheet1
S3 Table - Oligonucleotides used in this study
Primer Number	Sequence
144	TTCGGCTTTTTTTTCTTTTCTTCTTATTAAAAACAATATAAGATTGTACTGAGAGTGCAC
145	TAGCTTGTCTTGCTTTTATTTGCTTTTGACCTTATTTTTTCTGTGCGGTATTTCACACCG
190	AACACTTATAGAACAATTACCGTTTCTTCCTTCACACAACAGATTGTACTGAGAGTGCAC
191	AGGGAGAGGGAAACAGCGGGAAAAGACAACGCTGCAAGCCCTGTGCGGTATTTCACACCG
307	CTCATTTGATAGAATAGATAAGCCCAGTAGAGGAAGACAGAGATTGTACTGAGAGTGCAC
308	ATTCAGTTATTTTTTTTAATTATCTTTATCTTAAAATTTACTGTGCGGTATTTCACACCG
313	ATTTTTATTTTTCTTCGAAACAGGAAAAGCTTATCTGAGTAGATTGTACTGAGAGTGCAC
314	ATAGCATACTAAATCAATTCAGTAAAGAAACAATTATATCCTGTGCGGTATTTCACACCG
405	TTCCGGTCGTGTCCACGGTGAAGAAGACCCAACCAAGAAGCGGATCCCCGGGTTAATTAA
406	TAAAGAAAAAACCATGTAACTACAAAGAGTTCCGAAAGATGAATTCGAGCTCGTTTAAAC
434	ATGGGGATTATATGTAGTTGTTGAGCAACGAGGGACAAGTAGATTGTACTGAGAGTGCAC
435	TATATATAAATACAAATGCGAAAGCTAATGCAGATTTTGCCTGTGCGGTATTTCACACCG
518	GACTCACTATAGGGCGAATTGGAGCTCCACGCCCAACTGATAACGAAATAATTTCCTTTTC
519	CTTGTCATCGTCATCCTTGTAATCCATGGCTATTTGCTTATATGTATGTTAATGTATG
520	ATGGATTACAAGGATGACGATGACAAGTCTTCCAACGCCCAAGTCAAAAC
521	ATATCGAATTCCTGCAGCCCGGGGGATCCAGTTCTCTAGGTCGACGTCTATGAACAAC
589	GAATTATAGCTGATTGTGTGAAAGAATCTTTTTTTTGGGTAGATTGTACTGAGAGTGCAC
590	AATATAGATACGAGAGGAAAATACAACAAAACATTAGTCACTGTGCGGTATTTCACACCG
592	TTCACTCAGGTTAACTCACATACTGTTGAAAATTGTCGGTAGATTGTACTGAGAGTGCAC
593	GTACTTGAAAATTGTTTTTGTGTTTTTTGGTTCATGGAACCTGTGCGGTATTTCACACCG
595	ATATCGGTGGTTGTACAAGGAAAGAGCGAGCCTGCACAAAAGATTGTACTGAGAGTGCAC
596	CAATTATCCCACTGAACCTCCTTAAAATTCTTTCATTAAACTGTGCGGTATTTCACACCG
614	CGAATTCCTGCAGCCCGGGGGATCCACTAGATCTGGCATAATAAAGTTGATTGTCTTGAC
615	CTCACTAAAGGGAACAAAAGCTGGAGCTCCATTTCATGAACTTACGGGCTTGTATG
618	GAAGAATAGCTACAAAAACAGACTACAATGGAAATCAAGCAGATTGTACTGAGAGTGCAC
619	GAACCCATTTTGTATATCATTTTCTTGACCTATGATTCAGCTGTGCGGTATTTCACACCG
712	AAGAAGAAGAACTACAAAGATCAAAAAGTCTCATCTCACCAGATTGTACTGAGAGTGCAC
713	GAGGAGAGAATATATATGCATGTATCAATCAAGACCATTTCTGTGCGGTATTTCACACCG
717	CACATGCTAATTTGAGCAATCATGAACTCATCCAATAATAAGATTGTACTGAGAGTGCAC
718	ATGAAATGGGTAGTTAAGAAAAGTCAGACAAAATAACGATCTGTGCGGTATTTCACACCG
720	GACTCACTATAGGGCGAATTGGAGCTCCACCAAAAAGAGCTAATCAACTCCTTGAACTTA
721	ATATCGAATTCCTGCAGCCCGGGGGATCCATGAAATATGTACAAGTTTATACATTTGTTT
722	GACTCACTATAGGGCGAATTGGAGCTCCACGACTCATCACTTGAAGAAGGGATACGC
723	ATATCGAATTCCTGCAGCCCGGGGGATCCATTCTTCTAAAAAAGAAAAATAGAATTTAAT
724	GACTCACTATAGGGCGAATTGGAGCTCCACCTTGATAGAATTATATTTTTAAAACTAGGA
725	ATATCGAATTCCTGCAGCCCGGGGGATCCAACTATCTTTTTTGTATTTGACCAGATTTTT
726	AGCTAGTAAAACCAAAAAAATTAGAAATTGCTTGTCTCTTACCTGGGGGGACAATGTCT
727	AGACATTGTCCCCCCAGGTAAGAGACAAGCAATTTCTAATTTTTTTGGTTTTACTAGCT
728	AGCTAGTAAAACCAAAAAAATTAGAAATCTCTTGTCTCTTACCTGGGGGGACAATGTCT
729	AGACATTGTCCCCCCAGGTAAGAGACAAGAGATTTCTAATTTTTTTGGTTTTACTAGCT
730	CCACGGTACCGGGATTGACCAGCTCCAAAGCTTGTCTGTGAGAATGCAATTGTTTGTAC
731	GTACAAACAATTGCATTCTCACAGACAAGCTTTGGAGCTGGTCAATCCCGGTACCGTGG
732	CCACGGTACCGGGATTGACCAGCTCCAACTCTTGTCTGTGAGAATGCAATTGTTTGT
733	ACAAACAATTGCATTCTCACAGACAAGAGTTGGAGCTGGTCAATCCCGGTACCGTGG
734	CCGCAAATTTTCCTAGCCCTTCGTTAGCAGCAGCTCTTCTCAGTAAAACTTTTGAGTAG
735	CTACTCAAAAGTTTTACTGAGAAGAGCTGCTGCTAACGAAGGGCTAGGAAAATTTGCGG
736	CCGCAAATTTTCCTAGCCCTTCGTTAGCCTCAGCTCTTCTCAGTAAAACTTTTGAGTAG
737	CTACTCAAAAGTTTTACTGAGAAGAGCTGAGGCTAACGAAGGGCTAGGAAAATTTGCGG
758	GAAGTGAAATTACAGCTCACATCTAGGTTCTCAATTGCCAAGATTGTACTGAGAGTGCAC
759	TTTGTCTTCTCCTAAAAGTTTTTAAGTTTATGTTTACTGTCTGTGCGGTATTTCACACCG
779	AGGTTTTAACCGGAAGTAAGAGCAGCAAGAAGCACTAGCAAGATTGTACTGAGAGTGCAC
780	AAAATACATGCGTAAGTACATTAAAATTACAGGAAAAATCCTGTGCGGTATTTCACACCG
872	ATTACTCCAAACGGATTTTTTTGCCTAAAGAATCACGACAAGATTGTACTGAGAGTGCAC
873	AGGTGTAAGACAAGGAAAATTCACAAATTAAAGTTTAAAACTGTGCGGTATTTCACACCG
981	TATCACATTTTTTCTTTGTAAAAAGCAACCATTCGCAACAAGATTGTACTGAGAGTGCAC
982	TGCTTATTTACATGAAAAATCATCAATCGTAAACAGTTGACTGTGCGGTATTTCACACCG
