# Supplementary material for: Reduced Glucose Sensation Can Increase the Fitness of Saccharomyces cerevisiae Lacking Mitochondrial DNA
Source: PLoS One. 2016 Jan 11;11(1):e0146511. doi: 10.1371/journal.pone.0146511 (PMC4709096; doi:10.1371/journal.pone.0146511)
Supplement: S4 Table — [132–136]. (XLSX) [file pone.0146511.s013.xlsx]

## Sheet: Sheet1
S4 Table - Plasmids used within experiments during this study
Plasmid	Purpose	Source
pRS314	Empty vector control	[132]
pRS426	Empty vector control	[132]
M489	Overexpression of Tip41p	[42]
pHS12	Expression of Cox4p(1-21)-GFP for assessment of mitochondrial protein import through the TIM23 translocon	[133]
b84	Detection of Aac2p using anti-FLAG antibodies	The AAC2 promoter was amplified from genomic DNA (gDNA) using primers 518/519, and the AAC2 ORF and 3' flanking region were amplified using primers 520/521. PCR products were co-transformed into aac2∆ strain CDD68 with NotI-cut pRS313 [132].
b89	Overexpression of Pde2p	PDE2 was amplified from gDNA using primers 614/615 and co-transformed into strain BY4743 with NotI-cut pRS426 [132].
b103	Expression of Tom22p	TOM22 was amplified from gDNA using primers 720/721 and co-transformed into strain BY4743 with NotI-cut pRS316 [132].
b104	Expression of Tom22(T76A)p	Two fragments of TOM22 were amplified from gDNA using primer pairs 720/726 and 721/727, then co-transformed into strain BY4743 with NotI-cut pRS316 [132].
b105	Expression of Tom22(T76E)p	Two fragments of TOM22 were amplified from gDNA using primer pairs 720/728 and 721/729, then co-transformed into strain BY4743 with NotI-cut pRS316 [132].
b106	Expression of Tom40p	TOM40 was amplified from gDNA using primers 722/723 and co-transformed into strain BY4743 with NotI-cut pRS316 [132].
b107	Expression of Tom40(S54A)p	Two fragments of TOM40 were amplified from gDNA using primer pairs 722/730 and 723/731, then co-transformed into strain BY4743 with NotI-cut pRS316 [132].
b108	Expression of Tom40(S54E)p	Two fragments of TOM40 were amplified from gDNA using primer pairs 722/732 and 723/733, then co-transformed into strain BY4743 with NotI-cut pRS316 [132].
b110	Expression of Tom70p	TOM70 was amplified from gDNA using primers 724/725 and co-transformed into strain CDD463 with NotI-cut pRS314 [132].
b111	Expression of Tom70(S174A)p	Two fragments of TOM70 were amplified from gDNA using primer pairs 724/734 and 725/735, then co-transformed into strain CDD463 with NotI-cut pRS314 [132].
b112	Expression of Tom70(S174E)p	Two fragments of TOM70 were amplified from gDNA using primer pairs 724/736 and 725/737, then co-transformed into strain CDD463 with NotI-cut pRS314 [132].
